# Supplementary material for: Mutation in IR or IGF1R produces features of long-lived mice while maintaining metabolic health
Source: JCI Insight. 2025 Nov 11;10(24):e189683. doi: 10.1172/jci.insight.189683 (PMC12890504; doi:10.1172/jci.insight.189683)
Supplement: Supplemental table 1 [file jciinsight-10-189683-s221.xlsx]

## Sheet: Igf1 Het.Liver.Female
Entrez ID	Gene_symbol	logFC	logCPM	LR	P.Value	FDR
83704	Slc12a9	2.78979	6.46444	161.557	5.1687e-37	6.86076e-33
235044	Plppr2	3.18209	5.4122	160.339	9.54076e-37	6.86076e-33
380713	Scarf1	2.33754	5.77129	144.217	3.18534e-33	1.52705e-29
101613	Nlrp6	2.66676	9.92676	141.341	1.35503e-32	4.872e-29
14809	Grik5	2.81142	5.7651	137.357	1.00749e-31	2.89795e-28
216874	Camta2	2.07688	6.5633	134.218	4.8955e-31	1.17345e-27
19732	Rgl2	2.24287	5.72942	131.54	1.88605e-30	3.87502e-27
52430	Echdc2	2.80475	9.17303	130.271	3.57491e-30	6.42679e-27
66559	Metap1d	2.08499	6.6067	128.505	8.70483e-30	1.39103e-26
70719	Arhgap45	2.52545	5.88199	121.299	3.28638e-28	4.72648e-25
234673	Ces2e	-1.87326	6.95379	119.849	6.82501e-28	8.92339e-25
394433	Ugt1a5	-3.07566	5.55632	119.309	8.96362e-28	1.07429e-24
224814	Abcc10	2.61844	6.25814	118.158	1.60083e-27	1.77101e-24
17718	ND3	2.52981	4.32086	112.57	2.68009e-26	2.75322e-23
17705	ATP6	2.44614	6.43889	108.991	1.63064e-25	1.56346e-22
17709	COX2	2.53361	6.52475	108.514	2.07407e-25	1.86433e-22
66812	Ppcdc	2.15335	5.57895	107.918	2.801e-25	2.36965e-22
319899	Dock6	2.00393	5.84883	106.52	5.67098e-25	4.53111e-22
330814	Adgrl1	2.40958	4.58301	106.206	6.6471e-25	5.0315e-22
212483	Fam193b	2.92964	8.45151	103.912	2.11481e-24	1.52076e-21
56036	Ccnl2	2.1154	9.12735	103.765	2.27783e-24	1.55999e-21
26936	Mprip	2.02355	8.21153	102.981	3.38351e-24	2.21189e-21
12748	Clk2	2.13356	5.83391	102.835	3.64215e-24	2.27745e-21
54194	Akap8l	2.07133	7.1402	101.113	8.68932e-24	5.20707e-21
54614	Prpf40b	2.12443	5.79018	100.926	9.54844e-24	5.49303e-21
15531	Ndst1	-1.7233	7.19803	100.189	1.38506e-23	7.66151e-21
232086	Tmem150a	2.03868	7.26705	99.9554	1.55871e-23	8.30271e-21
30957	Mapk8ip3	1.96868	6.74634	99.875	1.62328e-23	8.33784e-21
319601	Zfp653	2.60024	4.54458	99.1067	2.39263e-23	1.16747e-20
57773	Wdr4	2.06991	5.39932	99.0266	2.49139e-23	1.16747e-20
380608	Tagap1	2.47336	5.38253	99.0067	2.51645e-23	1.16747e-20
234395	Ushbp1	2.25798	5.78485	98.8148	2.7725e-23	1.24606e-20
20440	St6gal1	-1.93521	6.81614	97.326	5.88044e-23	2.5628e-20
231769	Sfswap	1.88966	6.29261	97.2096	6.23638e-23	2.63799e-20
11556	Adrb3	2.71561	3.72077	96.8321	7.54613e-23	3.03909e-20
69546	Mapk1ip1	2.51398	5.27517	96.8162	7.60725e-23	3.03909e-20
52808	Tspyl2	2.23474	4.32541	96.2796	9.9753e-23	3.87742e-20
20499	Slc12a7	1.98203	8.52095	94.9093	1.99309e-22	7.44e-20
20514	Slc1a5	2.53258	3.91747	94.8852	2.01752e-22	7.44e-20
100040462	Mndal	2.12923	5.61528	93.6844	3.70058e-22	1.33054e-19
17710	COX3	2.23045	6.25287	91.8529	9.33664e-22	3.27511e-19
13542	Dvl1	1.9475	7.68991	91.1638	1.32258e-21	4.50223e-19
97487	Cmtm4	-1.75163	6.17905	91.1289	1.3461e-21	4.50223e-19
16801	Arhgef1	1.66787	6.79378	90.704	1.66852e-21	5.45379e-19
236790	Ints6l	2.01975	4.59803	90.5115	1.83907e-21	5.87768e-19
16572	Kif5a	2.69	3.76995	89.6371	2.8611e-21	8.94529e-19
103012	Firre	2.13224	7.20072	89.2482	3.48256e-21	1.06566e-18
110962	Mbd6	1.74922	6.41932	88.7971	4.37448e-21	1.3107e-18
100503946	Atp6-ps	2.30482	6.20952	88.3362	5.52231e-21	1.62085e-18
68671	Pcyt2	2.07682	10.3479	88.0616	6.34482e-21	1.82502e-18
73744	Man2c1	1.56327	6.02131	87.1977	9.81979e-21	2.76918e-18
100993	NA	2.90447	5.90345	86.3944	1.47399e-20	4.07672e-18
74519	Cyp2j9	2.57974	5.85583	85.5353	2.27598e-20	6.17606e-18
14527	Gcgr	2.03706	9.42052	85.4731	2.3487e-20	6.25536e-18
224902	Safb2	2.10476	7.75732	85.1712	2.73612e-20	7.15472e-18
27387	Sh2d3c	2.17923	4.23556	84.5778	3.69381e-20	9.48649e-18
13560	E4f1	2.02751	5.01236	84.3661	4.11142e-20	1.03738e-17
21886	Tle2	2.35423	5.74267	84.2904	4.27177e-20	1.05925e-17
102448	Xylb	1.70597	9.04369	82.9076	8.59791e-20	2.09585e-17
105844	Card10	1.71969	5.70801	82.2575	1.19463e-19	2.86352e-17
216161	Sbno2	1.54756	6.05272	82.0241	1.34437e-19	3.16962e-17
30840	Fbxl6	1.82158	5.32835	81.9625	1.38693e-19	3.21723e-17
12537	Cdk11b	1.92765	6.56641	81.8979	1.43304e-19	3.27143e-17
101497	Plekhg2	2.29569	4.3929	81.0558	2.19429e-19	4.93098e-17
17719	ND4	1.88816	13.2779	80.6394	2.70906e-19	5.99411e-17
414758	Zfp950	1.85815	5.15578	80.1256	3.51351e-19	7.65625e-17
110385	Pde4c	1.88014	6.03659	79.9163	3.90605e-19	8.3846e-17
224619	Traf7	1.9817	5.53371	79.5451	4.71346e-19	9.96897e-17
237387	Lrrc3	-1.46515	5.56365	79.1598	5.72837e-19	1.19399e-16
52857	Gramd1a	1.88135	5.58878	79.0575	6.03269e-19	1.23946e-16
72012	1600020E01Rik	2.06604	4.36718	78.6298	7.49121e-19	1.51744e-16
224697	Adamts10	2.4098	5.02728	78.2348	9.14906e-19	1.82752e-16
12443	Ccnd1	-2.22913	6.13204	78.158	9.51201e-19	1.874e-16
237926	Rsad1	1.72628	5.11773	78.0264	1.01675e-18	1.97606e-16
76972	Snhg20	3.02025	4.41553	77.8054	1.13706e-18	2.18044e-16
235633	Als2cl	1.99393	6.87892	77.6107	1.25491e-18	2.37475e-16
12722	Clca3a1	2.25797	4.59377	77.553	1.29206e-18	2.4133e-16
94089	Trim7	2.04851	4.47719	77.3499	1.432e-18	2.64038e-16
230103	Npr2	1.76174	7.77636	77.2977	1.47038e-18	2.67683e-16
64652	Nisch	1.53413	8.56107	77.1983	1.54628e-18	2.77982e-16
53319	Nxf1	1.85258	7.20042	76.6073	2.08562e-18	3.70314e-16
628705	Phf11c	2.12957	4.44805	76.4528	2.25545e-18	3.95585e-16
76932	Arfip2	1.79478	5.34137	76.0338	2.78851e-18	4.83185e-16
54403	Slc4a4	-2.12512	7.22844	75.9816	2.86321e-18	4.90222e-16
259279	Tubgcp3	1.72329	5.73345	75.6251	3.42982e-18	5.80326e-16
102334	Ankrd10	1.87189	5.06708	75.3177	4.00747e-18	6.7018e-16
73182	Pear1	1.92602	4.77688	75.2688	4.10799e-18	6.79093e-16
101023	Zfp513	1.96056	4.34858	74.987	4.73825e-18	7.74381e-16
216157	Tmem259	1.46248	7.60006	74.8586	5.05672e-18	8.17143e-16
16589	Uhmk1	-1.54886	5.98799	74.0802	7.50084e-18	1.19863e-15
104816	Aspg	2.07328	9.7356	74.0323	7.6849e-18	1.21455e-15
29857	Mapk12	2.32758	3.96934	73.8612	8.38063e-18	1.31011e-15
18627	Per2	2.04814	6.62157	73.4526	1.0308e-17	1.59409e-15
170737	Znrf1	2.35128	6.82488	73.309	1.10859e-17	1.69614e-15
19724	Rfx1	1.99873	5.18178	73.0199	1.28346e-17	1.94303e-15
434204	Whamm	1.58428	6.39298	71.6251	2.60221e-17	3.89844e-15
74322	Cxxc1	1.49411	6.2824	71.5772	2.66618e-17	3.9531e-15
68790	Fendrr	2.15599	4.49738	71.13	3.34443e-17	4.90812e-15
233208	Scaf1	1.49171	6.57233	71.0924	3.40875e-17	4.95199e-15
76051	Ganc	1.6351	5.95145	71.0685	3.45036e-17	4.96231e-15
27409	Abcg5	1.61715	8.37554	70.8448	3.86461e-17	5.50306e-15
320678	Iffo1	1.88919	4.88244	70.8018	3.94978e-17	5.56919e-15
17921	Myo7a	1.59846	5.51873	70.7691	4.01579e-17	5.6073e-15
211660	Cspp1	1.59307	5.44345	70.7487	4.05754e-17	5.6111e-15
232879	Zbtb45	1.82664	4.60653	70.6707	4.22119e-17	5.78183e-15
75423	Arl5a	-1.68637	6.68757	70.4886	4.62933e-17	6.28104e-15
67681	Mrpl18	1.90245	6.34114	70.3945	4.85562e-17	6.5265e-15
54137	Acrbp	2.42895	3.77006	70.2998	5.09423e-17	6.75081e-15
230837	Asap3	1.8975	4.62091	70.2913	5.11639e-17	6.75081e-15
54672	Adgrg3	1.99036	3.63468	70.221	5.30181e-17	6.93187e-15
58988	Rps6kb2	1.95485	5.46832	70.1285	5.55646e-17	7.19938e-15
11603	Agrn	1.66144	6.63378	70.0334	5.83097e-17	7.48759e-15
26920	Cntrl	1.31665	5.51323	69.9236	6.16474e-17	7.84613e-15
21652	Phf1	1.86384	5.09981	69.4681	7.76601e-17	9.79744e-15
233904	Setd1a	1.69099	4.80901	69.2528	8.66163e-17	1.08323e-14
12750	Clk4	1.5721	6.88161	69.2116	8.84455e-17	1.09657e-14
216856	Nlgn2	2.09337	3.50684	69.1884	8.94944e-17	1.10009e-14
72061	Aopep	1.73799	5.70438	69.106	9.331e-17	1.13728e-14
78267	Klhdc8b	2.54221	5.4061	68.7352	1.1261e-16	1.36097e-14
19344	Rab5b	-1.57975	6.48868	68.7001	1.14633e-16	1.36405e-14
13026	Pcyt1a	-1.9005	5.99679	68.6979	1.14762e-16	1.36405e-14
269608	Plekhg5	1.6882	4.60513	68.6422	1.18049e-16	1.39162e-14
66587	Fastk	1.60838	6.31386	68.5613	1.22994e-16	1.43813e-14
70266	Kyat1	1.60016	7.47978	68.5036	1.26648e-16	1.46891e-14
105246	Brd9	1.56962	5.10053	68.1393	1.52342e-16	1.75278e-14
18648	Pgam1	-1.48226	5.31689	68.0093	1.6273e-16	1.85745e-14
21976	Top3b	1.4686	5.71814	67.7828	1.82537e-16	2.06712e-14
56189	Prodh2	1.61851	9.06545	67.6012	2.00148e-16	2.24885e-14
319804	Glt1d1	1.49531	7.13108	67.4174	2.19696e-16	2.44936e-14
231807	Trappc14	1.92666	5.15029	67.1506	2.51543e-16	2.78283e-14
240327	Iigp1c	-1.53501	6.46118	67.0557	2.63943e-16	2.89773e-14
79263	Trim39	1.86882	5.63226	66.8049	2.99748e-16	3.26589e-14
13139	Dgka	1.59091	4.29349	66.6385	3.26156e-16	3.5269e-14
14149	Fdxr	2.10734	5.68132	66.4863	3.5233e-16	3.7815e-14
233833	Tnrc6a	1.55312	7.34707	66.4174	3.64872e-16	3.8871e-14
26412	Map4k2	1.8102	5.36488	66.18	4.11565e-16	4.3523e-14
66168	Grina	1.42504	8.04161	66.0655	4.36182e-16	4.57895e-14
55935	Fnbp4	1.87538	6.92362	66.0222	4.45871e-16	4.64675e-14
19822	Rnf4	-1.42549	6.3914	65.9767	4.56291e-16	4.72113e-14
229503	Mettl25b	1.67149	4.88142	65.9399	4.64893e-16	4.77578e-14
56215	Acin1	1.32228	6.82965	65.7697	5.06817e-16	5.16953e-14
12568	Cdk5	1.78016	5.2579	65.7237	5.18776e-16	5.24805e-14
234699	Edc4	1.51138	5.70062	65.7122	5.21813e-16	5.24805e-14
278180	Vsig4	-1.79785	5.16024	65.6584	5.36251e-16	5.3558e-14
28010	Miip	1.63455	5.2891	65.6052	5.50929e-16	5.44593e-14
106766	Stap2	1.51362	6.21657	65.5984	5.52848e-16	5.44593e-14
22134	Tgoln1	-1.5289	7.96656	65.4678	5.90704e-16	5.77926e-14
74161	Ctcflos	1.57093	5.53343	65.4379	5.99733e-16	5.82795e-14
228869	Ncoa5	1.62607	4.46346	65.3091	6.40235e-16	6.17977e-14
56187	Rabggta	1.52555	6.21429	65.28	6.49782e-16	6.23011e-14
232807	Ppp1r12c	1.59532	6.09366	65.1961	6.7805e-16	6.45808e-14
78887	Sfi1	2.03258	5.86406	65.1194	7.0494e-16	6.67003e-14
12702	Socs3	2.00579	4.21477	64.9869	7.53986e-16	7.07532e-14
20515	Slc20a1	1.42928	6.60337	64.9774	7.57613e-16	7.07532e-14
66124	Josd2	2.24519	7.22026	64.9476	7.69174e-16	7.13694e-14
433256	Acsl5	-1.31592	7.95247	64.4624	9.83899e-16	9.07079e-14
68294	Mfsd10	1.88253	3.49468	64.2886	1.07467e-15	9.84448e-14
14534	Kat2a	1.505	5.36296	64.2677	1.08609e-15	9.88618e-14
18551	Pcsk4	1.5959	6.0143	64.0847	1.19185e-15	1.07806e-13
12747	Clk1	1.53331	7.46829	64.0308	1.2249e-15	1.10103e-13
20184	Uimc1	1.60835	5.83328	63.9548	1.2731e-15	1.13725e-13
83701	Srrt	1.43291	6.82487	63.9398	1.28281e-15	1.13885e-13
234725	Zfp612	1.66625	5.13872	63.9058	1.30516e-15	1.14528e-13
70310	Plscr3	2.02844	4.52354	63.9045	1.30597e-15	1.14528e-13
15193	Hdgfl2	1.75011	5.85177	63.5003	1.60342e-15	1.3976e-13
56441	Naa80	1.98502	6.71751	63.2691	1.80314e-15	1.56222e-13
74580	Pyroxd2	1.95642	5.96312	63.24	1.82995e-15	1.57595e-13
235184	Msantd2	2.07793	4.7893	62.9663	2.10279e-15	1.80014e-13
20340	Glg1	-1.86915	5.31959	62.8137	2.27212e-15	1.93359e-13
67974	Ccny	-1.25995	6.16335	62.7049	2.40117e-15	2.03139e-13
13095	Cyp2c29	-1.84274	10.07	62.6874	2.42262e-15	2.03755e-13
77994	Mir99ahg	2.39685	2.83953	62.3221	2.91641e-15	2.43859e-13
27403	Abca7	1.69389	4.18409	62.2879	2.96746e-15	2.46201e-13
69581	Rhou	-1.39213	6.11634	62.2805	2.97865e-15	2.46201e-13
67452	Pnpla8	-1.46287	7.18039	62.1164	3.23743e-15	2.66061e-13
68401	G6pc3	2.15525	4.00257	61.7821	3.83639e-15	3.13494e-13
231855	Ap5z1	1.71629	5.28876	61.75	3.89949e-15	3.1685e-13
13109	Cyp2j5	-1.39281	8.91532	61.6891	4.02191e-15	3.24961e-13
107173	Gpr137	1.80119	5.10067	61.5378	4.34332e-15	3.4897e-13
67392	4833420G17Rik	1.39054	5.97935	61.4756	4.48257e-15	3.58157e-13
17156	Man1a2	-1.41297	5.36207	61.2973	4.90744e-15	3.89938e-13
52231	Ankzf1	1.37349	5.45046	61.2718	4.97163e-15	3.92868e-13
381062	Ermard	1.56794	4.32422	61.2047	5.14398e-15	4.04266e-13
103135	Pan2	1.58689	6.55782	60.9569	5.83395e-15	4.55999e-13
106952	Arap3	1.96944	5.47601	60.9193	5.94621e-15	4.62261e-13
54393	Gabbr1	2.30425	4.33871	60.8695	6.09859e-15	4.71559e-13
13733	Adgre1	-2.90783	4.18956	60.8581	6.13414e-15	4.71771e-13
380959	Alg10b	-1.49224	5.35253	60.7344	6.53195e-15	4.99694e-13
218442	Serinc5	-1.46794	5.30733	60.4886	7.40077e-15	5.63163e-13
574428	Zmynd15	2.15903	4.28864	60.4569	7.52088e-15	5.69291e-13
225341	Lims2	1.50782	6.86781	60.3733	7.84715e-15	5.90878e-13
76895	Bicd2	1.57321	5.63551	60.3204	8.06089e-15	6.03811e-13
15353	Hmg20b	1.71473	5.79662	60.2643	8.2936e-15	6.17534e-13
20410	Sorbs3	1.59232	6.73179	60.2468	8.36795e-15	6.17534e-13
100504632	Gm11478	2.04604	3.33323	60.2456	8.37291e-15	6.17534e-13
319885	Zcchc7	1.77676	6.01207	60.1944	8.59343e-15	6.30565e-13
212514	Spice1	2.06335	3.48596	60.0815	9.10085e-15	6.64409e-13
216805	Flcn	1.47687	7.03212	60.0607	9.19789e-15	6.68101e-13
71687	Tmem25	2.15242	7.46895	59.9862	9.55231e-15	6.90359e-13
68606	Ppm1f	-1.57255	4.52759	59.7793	1.06112e-14	7.63049e-13
224656	Zfp523	1.40675	5.0718	59.5468	1.19419e-14	8.54473e-13
101869	Unc45a	1.62382	4.61123	59.5117	1.21567e-14	8.65287e-13
72615	Anks3	1.42699	4.99283	59.5026	1.22134e-14	8.65287e-13
101100	Ttll3	2.89986	2.84694	59.392	1.29191e-14	9.10798e-13
100732	Mapre3	1.42855	6.18478	59.0821	1.51228e-14	1.06096e-12
234353	Psd3	-1.47601	5.65233	59.0259	1.55608e-14	1.08639e-12
216859	Acap1	2.24731	3.74922	58.9935	1.58192e-14	1.09909e-12
74343	Crtc2	1.31364	6.16131	58.983	1.59039e-14	1.09966e-12
12387	Ctnnb1	-1.47562	6.99509	58.9485	1.61856e-14	1.11379e-12
17716	ND1	1.67673	13.1225	58.8873	1.66967e-14	1.14273e-12
20276	Scnn1a	1.81604	6.67083	58.8792	1.67652e-14	1.14273e-12
17711	CYTB	1.6482	13.8625	58.8203	1.72749e-14	1.17192e-12
347740	Norad	-1.45911	6.59492	58.666	1.86843e-14	1.26159e-12
68404	Nrn1	-1.29264	7.09312	58.533	1.99906e-14	1.34348e-12
234686	Fhod1	1.85078	4.73229	58.362	2.18068e-14	1.45872e-12
16783	Lamp1	-1.52115	8.47864	58.3355	2.21023e-14	1.47164e-12
94091	Trim11	1.72149	5.72215	58.2543	2.30336e-14	1.52658e-12
382044	Ces1b	1.21556	7.84892	58.1256	2.45911e-14	1.62233e-12
83486	Rbm5	1.41619	7.03809	58.1091	2.47974e-14	1.62847e-12
320528	Vps13c	-1.73328	5.22762	57.9439	2.69702e-14	1.76311e-12
13400	Dmpk	1.66011	6.35836	57.8652	2.8071e-14	1.82677e-12
71709	Syde1	2.0276	3.36478	57.7613	2.9593e-14	1.91715e-12
80743	Vps16	1.44258	5.72014	57.6136	3.19009e-14	2.05739e-12
170759	Atp13a1	1.19049	6.55347	57.5387	3.31392e-14	2.12772e-12
57429	Sult5a1	1.86713	5.14363	57.508	3.36614e-14	2.13676e-12
69440	Dennd6b	2.05562	4.51028	57.5074	3.36714e-14	2.13676e-12
104831	Ptpn23	1.55789	5.36341	57.5042	3.37258e-14	2.13676e-12
73218	Sppl2b	1.52316	4.80567	57.4494	3.46783e-14	2.18747e-12
68796	Tmem214	1.23234	6.48796	57.3559	3.63674e-14	2.284e-12
26456	Sema4g	1.60207	9.39026	57.3003	3.74099e-14	2.33926e-12
54630	Prickle3	2.07615	3.95125	57.2635	3.81165e-14	2.37313e-12
58234	Shank3	1.86321	4.22723	57.1371	4.06459e-14	2.5197e-12
228836	Dlgap4	1.62837	5.46962	56.9608	4.44597e-14	2.74429e-12
106205	Zc3h7a	1.70681	6.79654	56.9355	4.5034e-14	2.76786e-12
268420	Alkbh5	-1.30541	6.37317	56.8867	4.61647e-14	2.82356e-12
12330	Canx	-1.63782	7.96348	56.8796	4.6333e-14	2.82356e-12
68490	Zfp579	2.41835	4.44443	56.5406	5.50511e-14	3.3407e-12
217366	Lrrc45	1.95113	5.06522	56.4629	5.727e-14	3.46074e-12
105887	Ugt3a1	-2.32909	5.76814	56.4313	5.81961e-14	3.50199e-12
69368	Wdfy1	1.90405	5.31097	56.3566	6.04514e-14	3.62255e-12
83379	Klb	-1.78258	5.19344	56.3402	6.0957e-14	3.63769e-12
239102	Zfhx2	2.10607	4.66949	56.25	6.38192e-14	3.79276e-12
239038	Lrit2	1.86853	4.72282	56.1701	6.6465e-14	3.93374e-12
227644	Snapc4	1.78557	4.55316	56.1555	6.69594e-14	3.94676e-12
68394	Ccdc163	1.91782	4.00241	56.1369	6.75961e-14	3.96803e-12
69192	Dhx16	1.77122	6.93977	56.0558	7.04444e-14	4.11842e-12
240753	Plekha6	1.19776	7.65325	55.9401	7.47123e-14	4.35025e-12
59044	Rnf130	-1.2131	6.1218	55.8765	7.71709e-14	4.47529e-12
81877	Tnxb	1.74401	5.4262	55.7751	8.1256e-14	4.69327e-12
16855	Lgals4	2.87849	7.41681	55.722	8.3479e-14	4.80238e-12
381668	Fbrsl1	1.59361	5.81389	55.5879	8.93716e-14	5.12089e-12
18049	Ngf	2.13347	3.11311	55.5254	9.2261e-14	5.26547e-12
319660	Agmo	-1.57871	6.19625	55.5155	9.27247e-14	5.27101e-12
14123	Fbrs	1.49248	5.86177	55.4943	9.37293e-14	5.28977e-12
16889	Lipa	-1.42627	7.69713	55.493	9.37902e-14	5.28977e-12
15235	Mst1	1.34792	7.82383	55.4817	9.43334e-14	5.29962e-12
110751	Adam33	2.80496	3.30241	55.4674	9.50195e-14	5.3174e-12
230101	Gba2	1.50775	5.0149	55.4545	9.56467e-14	5.33175e-12
67300	Cltc	-1.53447	7.34269	55.2413	1.06603e-13	5.91958e-12
14869	Gstp2	2.54049	3.57614	55.2196	1.07787e-13	5.96225e-12
232906	Arhgap35	-1.38573	6.68499	55.1678	1.10666e-13	6.09807e-12
224024	Scarf2	1.86855	3.87249	55.1206	1.13354e-13	6.22238e-12
53609	Clasrp	2.04754	5.31869	55.0648	1.16619e-13	6.37724e-12
19365	Rad52	1.69964	3.71184	55.0071	1.20097e-13	6.54255e-12
56348	Hsd17b12	-1.30663	6.57975	54.8946	1.2717e-13	6.90172e-12
232157	Mob1a	-1.89729	5.72553	54.8265	1.31656e-13	7.11835e-12
238023	Hexd	1.75902	4.10318	54.7803	1.34783e-13	7.26012e-12
75747	Sesn3	-1.54112	4.91737	54.7665	1.35737e-13	7.28423e-12
622404	Ccdc107	1.65985	6.18364	54.7478	1.37029e-13	7.32623e-12
56310	Gps2	1.55288	5.03864	54.7242	1.3869e-13	7.38758e-12
66090	Ypel3	1.66735	6.35915	54.7152	1.39326e-13	7.39404e-12
225791	Ptgr3	-1.2708	6.54398	54.689	1.41191e-13	7.46547e-12
240667	Sec31b	1.81864	4.86983	54.6034	1.4748e-13	7.76944e-12
19395	Rasgrp2	1.64139	5.5329	54.5961	1.48027e-13	7.76982e-12
381463	Nr1h5	2.10677	4.15567	54.5545	1.51193e-13	7.9071e-12
53325	Banp	1.73896	4.18425	54.5459	1.51858e-13	7.91311e-12
59041	Stk25	1.26968	6.54831	54.4303	1.61057e-13	8.36218e-12
20931	Surf2	1.49102	4.69885	54.3991	1.63637e-13	8.46555e-12
15258	Hipk2	-2.24223	4.90033	54.3911	1.64307e-13	8.46974e-12
103836	Zfp692	2.44985	4.94564	54.2685	1.74883e-13	8.98275e-12
20363	Selenop	-1.908	12.0074	54.1583	1.84969e-13	9.46701e-12
227541	Camk1d	-1.80134	6.35678	54.0257	1.97884e-13	1.00921e-11
208638	Slc25a38	1.40464	5.03788	54.0133	1.99142e-13	1.01203e-11
100213	Rusc2	1.50491	5.43459	53.8809	2.13014e-13	1.07872e-11
20717	Serpina3m	-1.66894	8.1871	53.712	2.32141e-13	1.17146e-11
112403	Dxo	1.58001	4.71375	53.5536	2.51629e-13	1.26536e-11
105355	Slc17a3	1.33351	7.19932	53.5021	2.58311e-13	1.29444e-11
11488	Adam11	2.00817	5.76523	53.2556	2.92846e-13	1.4624e-11
68385	Tlcd1	1.48949	6.13276	53.2176	2.98568e-13	1.48234e-11
320816	Ankrd16	1.43595	5.48899	53.2154	2.98901e-13	1.48234e-11
68465	Adipor2	-1.20803	9.00027	53.2065	3.00257e-13	1.48395e-11
224805	Aars2	1.34916	5.07262	53.0779	3.20576e-13	1.57895e-11
66427	Cyb5b	-1.20686	8.6665	53.0551	3.24316e-13	1.59191e-11
75430	Anapc15	1.96483	3.5965	52.9466	3.42746e-13	1.67666e-11
66881	Pcyox1	-1.34781	7.11258	52.9308	3.45516e-13	1.68448e-11
373864	Col27a1	2.68437	5.94197	52.9219	3.47071e-13	1.68634e-11
78777	Tepsin	1.7136	4.70383	52.7051	3.87587e-13	1.87686e-11
27060	Tcirg1	1.73978	7.05431	52.6407	4.00512e-13	1.93294e-11
67473	Slc47a1	1.43543	8.45675	52.5853	4.11961e-13	1.97827e-11
80898	Erap1	-1.46863	6.36365	52.582	4.12656e-13	1.97827e-11
22026	Nr2c2	-2.1123	3.85458	52.4536	4.4053e-13	2.10489e-11
68877	Maf1	1.20379	5.54127	52.338	4.67252e-13	2.22517e-11
54644	Otud5	1.47419	6.72206	52.129	5.19719e-13	2.46686e-11
20532	Slc3a1	-2.36604	4.78355	52.0768	5.33729e-13	2.52503e-11
269630	5031425E22Rik	1.786	4.36904	52.0414	5.43426e-13	2.56248e-11
12321	Calu	-1.72137	6.22008	51.9679	5.64153e-13	2.65136e-11
192187	Stab1	1.51866	6.91576	51.9616	5.65963e-13	2.65136e-11
26905	Eif2s3x	-1.80719	5.73842	51.6821	6.52544e-13	3.04704e-11
27421	Abcc6	1.406	8.91265	51.6231	6.72459e-13	3.12774e-11
66945	Sdha	-1.37808	8.72686	51.6181	6.74176e-13	3.12774e-11
57247	Zfp276	1.81101	5.77481	51.5454	6.99591e-13	3.23257e-11
100503378	Gm15638	1.79899	4.34059	51.5407	7.01266e-13	3.23257e-11
66300	Inafm1	1.90868	3.64979	51.4899	7.19661e-13	3.30676e-11
22619	Siae	-1.63585	5.12773	51.4687	7.27473e-13	3.33201e-11
64945	Cldn12	-1.30364	6.17612	51.4513	7.33961e-13	3.35106e-11
12492	Scarb2	-1.51282	7.49091	51.404	7.51842e-13	3.42183e-11
269800	Zfp384	1.50557	6.06876	51.1218	8.68105e-13	3.93851e-11
72000	Lmntd2	2.80647	2.20985	50.9875	9.29559e-13	4.20406e-11
102414	Clk3	1.31775	6.02088	50.9648	9.40354e-13	4.23955e-11
24100	Tpra1	1.61199	5.37791	50.8709	9.86471e-13	4.43357e-11
67759	Plgrkt	1.69332	4.56976	50.8569	9.93507e-13	4.45128e-11
15160	Serpind1	-1.29684	8.77241	50.842	1.00108e-12	4.47127e-11
11826	Aqp1	-1.46511	6.19498	50.6998	1.0763e-12	4.79237e-11
74549	Mau2	1.21468	6.32141	50.6505	1.1037e-12	4.89919e-11
22592	Ercc5	1.32336	5.54303	50.641	1.10907e-12	4.90787e-11
20222	Sf3a2	1.50028	4.70711	50.6347	1.11261e-12	4.90847e-11
20405	Sh3gl1	1.60976	5.00893	50.5985	1.1333e-12	4.98445e-11
235036	Ppan	1.89491	5.12946	50.5868	1.14008e-12	4.99897e-11
67134	Nop56	1.38432	5.39582	50.5535	1.1596e-12	5.06912e-11
12660	Chka	1.34892	5.10022	50.4725	1.20844e-12	5.26662e-11
94230	Cpsf1	1.25138	6.60321	50.4163	1.24356e-12	5.40329e-11
66432	Slc7a6os	1.42863	5.47679	50.391	1.25971e-12	5.45696e-11
56790	Supt20	1.50507	5.44463	50.3122	1.31134e-12	5.66358e-11
17951	Naip5	1.75535	4.0891	50.2662	1.34243e-12	5.78049e-11
71780	Isyna1	1.92227	4.21436	50.2518	1.3523e-12	5.8056e-11
98685	Trmt1l	1.33557	5.51378	50.1144	1.45038e-12	6.20816e-11
19729	Slc50a1	1.60766	3.65408	50.1026	1.45914e-12	6.22711e-11
56188	Fxyd1	1.25409	8.07032	50.0958	1.4642e-12	6.23022e-11
236732	Rbm10	1.41146	5.80981	49.8955	1.62157e-12	6.87947e-11
110911	Cds2	-1.09021	7.06165	49.8278	1.67848e-12	7.09996e-11
215705	Arrdc1	1.78203	3.38896	49.7746	1.72466e-12	7.27392e-11
22782	Slc30a1	-1.54805	5.50382	49.7531	1.74361e-12	7.33233e-11
268936	Brpf3	1.28487	6.41507	49.6844	1.8058e-12	7.57173e-11
320727	Ipo8	-1.21958	5.70117	49.6713	1.8179e-12	7.60031e-11
214239	Ccdc9b	2.09203	3.5476	49.5896	1.89516e-12	7.90036e-11
53867	Col5a3	2.60733	5.17213	49.5108	1.97287e-12	8.20052e-11
20469	Sipa1	1.63048	4.92314	49.4874	1.99652e-12	8.2749e-11
68272	Rbm28	1.45167	5.75842	49.3136	2.18145e-12	9.01539e-11
229541	Dennd4b	1.35801	4.34045	49.2966	2.2004e-12	9.06767e-11
78658	Ncapd3	1.61478	5.04165	49.2766	2.22302e-12	9.13471e-11
69752	Zfp511	2.01354	4.46892	49.1372	2.3867e-12	9.77937e-11
74185	Gbe1	-1.46214	6.70016	49.0853	2.45074e-12	1.00132e-10
268470	Ube2z	-1.35128	5.58733	49.0366	2.51233e-12	1.02358e-10
13401	Dmwd	1.54131	5.49114	49.0192	2.53473e-12	1.02979e-10
268448	Phf12	1.44396	5.80432	48.9671	2.60293e-12	1.05452e-10
213753	Zfp598	1.28094	7.00596	48.9563	2.61724e-12	1.05734e-10
54135	Lsr	-1.62263	5.23139	48.9421	2.63626e-12	1.06204e-10
66147	Necap2	1.45286	4.03023	48.9264	2.65752e-12	1.06761e-10
77980	Sbf1	1.05815	6.34583	48.9173	2.66985e-12	1.06957e-10
72307	2510002D24Rik	1.47497	4.10331	48.9111	2.67835e-12	1.07e-10
11776	Ap3d1	1.08911	7.01577	48.8689	2.7365e-12	1.08906e-10
19280	Ptprs	1.65504	4.09257	48.8656	2.74121e-12	1.08906e-10
71810	Ranbp3	1.28013	5.88305	48.8596	2.74953e-12	1.08936e-10
67367	Paxbp1	1.46033	5.59022	48.7818	2.86083e-12	1.13034e-10
67028	Chmp1b2	-1.6234	4.17589	48.7199	2.95262e-12	1.16341e-10
16169	Il15ra	1.35181	7.00173	48.5491	3.22116e-12	1.26576e-10
224705	Vps52	1.29248	5.45383	48.5065	3.29193e-12	1.29004e-10
217201	Rundc1	1.27847	4.64784	48.47	3.35382e-12	1.31072e-10
269061	Cpsf7	1.357	6.20144	48.3987	3.47797e-12	1.35556e-10
50771	Atp9b	1.04648	6.33319	48.0608	4.13203e-12	1.60613e-10
66349	Dmac2	1.32813	6.74897	48.0489	4.15727e-12	1.61159e-10
72522	Atxn7l2	2.73222	2.51475	48.0415	4.17295e-12	1.61332e-10
104174	Gldc	-1.74873	6.44253	47.9945	4.27411e-12	1.648e-10
77827	Krba1	1.37339	5.24707	47.9388	4.39734e-12	1.69098e-10
13138	Dag1	-1.74863	6.19042	47.8573	4.58387e-12	1.758e-10
18616	Peg3	1.94849	5.63656	47.8434	4.61664e-12	1.76586e-10
225027	Srsf7	1.3172	6.19464	47.8289	4.65075e-12	1.77419e-10
268445	Ankrd13b	1.99872	3.604	47.7408	4.86474e-12	1.85092e-10
28042	Selenoi	-1.09955	5.83583	47.6601	5.06893e-12	1.92352e-10
668661	2410002F23Rik	1.89812	4.6013	47.5724	5.30085e-12	2.00623e-10
103172	Chchd10	1.2477	7.32013	47.5364	5.39914e-12	2.03807e-10
13052	Cxadr	-1.35463	5.33563	47.4882	5.53353e-12	2.08333e-10
72535	Aldh1b1	-1.38943	5.79613	47.2755	6.16782e-12	2.31607e-10
228788	Ccm2l	2.37743	4.31013	47.2426	6.27234e-12	2.34837e-10
20186	Nr1h4	1.26821	8.22675	47.2381	6.2865e-12	2.34837e-10
242291	Bpnt2	-1.39537	5.62668	47.0314	6.98576e-12	2.60283e-10
226982	Eif5b	1.08712	7.20525	46.9644	7.22875e-12	2.68641e-10
260302	Gga3	1.55315	5.03228	46.9358	7.33519e-12	2.71893e-10
224139	Golgb1	1.23406	7.51341	46.8489	7.66746e-12	2.83479e-10
394436	Ugt1a1	-1.88453	6.29738	46.8233	7.76824e-12	2.86469e-10
74476	4933439C10Rik	2.09167	4.2042	46.7634	8.00953e-12	2.94611e-10
75452	Ascc2	1.14846	5.89971	46.6938	8.29897e-12	3.04479e-10
244152	Tsku	1.88687	8.03455	46.6356	8.54949e-12	3.12872e-10
238055	Apob	-1.59937	12.1259	46.5791	8.79955e-12	3.21206e-10
16646	Kpna1	-1.23238	5.52485	46.5294	9.02542e-12	3.28617e-10
69890	Zfp219	1.40086	5.35643	46.5116	9.10775e-12	3.30777e-10
16886	Limk2	1.37235	4.10721	46.4441	9.42674e-12	3.415e-10
18655	Pgk1	-1.45599	7.61477	46.4054	9.61505e-12	3.46617e-10
26386	Hsf4	1.84008	4.41041	46.4052	9.61621e-12	3.46617e-10
14731	Gpaa1	1.23495	4.92558	46.3139	1.00746e-11	3.61874e-10
16593	Klc1	1.26705	5.51472	46.311	1.00898e-11	3.61874e-10
73247	Mrgbp	1.84673	4.49649	46.2326	1.05016e-11	3.74588e-10
233895	Prr14	1.20489	5.80584	46.2288	1.05217e-11	3.74588e-10
16974	Lrp6	-1.28942	6.61451	46.2287	1.05224e-11	3.74588e-10
21832	Thpo	1.87515	5.07214	46.2111	1.06172e-11	3.77028e-10
223649	Nrbp2	1.75358	6.86838	46.1776	1.08007e-11	3.82601e-10
12153	Bmp1	1.18062	7.73579	46.0615	1.14598e-11	4.04951e-10
100628593	Mir5125	1.98031	4.20231	46.0513	1.15199e-11	4.06077e-10
56508	Rapgef4	1.1999	8.40007	45.981	1.19408e-11	4.19884e-10
66663	Uba5	1.20142	5.51886	45.9566	1.20901e-11	4.24098e-10
224432	Scaf4	1.28057	5.68549	45.9403	1.21913e-11	4.26606e-10
170707	Usp48	1.11485	6.27063	45.816	1.29898e-11	4.53445e-10
74144	Robo4	1.49474	4.83441	45.7846	1.31995e-11	4.5965e-10
224794	Enpp4	-1.83186	3.6815	45.7024	1.37654e-11	4.78199e-10
105243851	Gm12909	3.18388	5.31216	45.695	1.38175e-11	4.7885e-10
17105	Lyz2	-1.8015	6.15071	45.6893	1.38574e-11	4.7908e-10
54645	Gripap1	1.41748	5.79796	45.6573	1.40863e-11	4.85825e-10
68427	Slc39a13	1.45743	4.02599	45.6332	1.42601e-11	4.90643e-10
77644	Steep1	-1.33538	4.77069	45.5572	1.48249e-11	5.08858e-10
17717	ND2	1.74877	13.5498	45.5308	1.5026e-11	5.14532e-10
228993	Slc17a9	1.99916	3.42419	45.4869	1.53664e-11	5.24938e-10
109154	Mlec	-1.03768	6.52902	45.3935	1.61165e-11	5.49261e-10
69773	Timm29	-1.46065	5.33846	45.2551	1.72966e-11	5.88085e-10
64294	Itm2c	-1.70256	4.50281	45.2356	1.747e-11	5.92579e-10
57330	Gigyf1	1.48089	6.46204	45.2301	1.75194e-11	5.92858e-10
71768	Vwce	1.75239	7.171	45.1949	1.78371e-11	6.02191e-10
12040	Bckdhb	1.20081	7.36985	45.1842	1.79345e-11	6.04062e-10
230676	Szt2	1.37201	5.23802	45.1498	1.82528e-11	6.13346e-10
105782	Scrib	1.32169	5.78474	45.1197	1.85354e-11	6.21389e-10
71746	Rgl3	1.50343	5.75533	45.0166	1.95374e-11	6.53459e-10
15186	Hdc	2.81122	6.61204	44.9764	1.99421e-11	6.65445e-10
53817	Ddx39b	1.2832	6.70102	44.9576	2.01347e-11	6.70316e-10
67702	Rnf149	-2.09476	5.42295	44.9334	2.03848e-11	6.77076e-10
224907	Dus3l	1.26652	5.04819	44.7896	2.19389e-11	7.27018e-10
170833	Hook2	1.45333	6.26386	44.7596	2.22777e-11	7.36548e-10
72308	Brf1	1.46971	5.47962	44.7194	2.27395e-11	7.5009e-10
170791	Rbm39	1.2807	7.9045	44.6574	2.34709e-11	7.72445e-10
108654	Fam210a	-1.39073	5.82158	44.6391	2.36908e-11	7.76452e-10
100090	Zbtb48	1.58062	5.14451	44.6383	2.37006e-11	7.76452e-10
69207	Srsf11	1.65424	7.75657	44.5928	2.42585e-11	7.92924e-10
13859	Eps15l1	1.41076	5.29021	44.5555	2.4725e-11	8.06337e-10
14030	Ewsr1	1.23545	7.40368	44.5158	2.52308e-11	8.20971e-10
216869	Arrb2	1.59496	5.27787	44.5048	2.5373e-11	8.23734e-10
268721	Zswim8	1.29055	6.67279	44.4767	2.57404e-11	8.33779e-10
232414	Clec9a	1.81453	3.62428	44.4069	2.6674e-11	8.62079e-10
68614	Letmd1	1.10572	5.57139	44.2953	2.82389e-11	9.10608e-10
69219	Ddah1	-1.07436	7.44019	44.2831	2.84162e-11	9.14278e-10
360216	Zranb1	1.11031	7.03959	44.2491	2.89141e-11	9.28221e-10
56399	Akap8	1.38239	7.08215	44.0901	3.13606e-11	1.00422e-09
245857	Ssh3	1.31667	4.96515	44.0849	3.14445e-11	1.00422e-09
108735	Sft2d2	-1.14976	6.14439	44.0809	3.15085e-11	1.00422e-09
218543	Srek1	1.49335	6.37838	44.0776	3.1561e-11	1.00422e-09
58805	Mlxipl	1.81285	9.99354	44.0534	3.19531e-11	1.01446e-09
22668	Sf1	1.13423	7.66744	43.9842	3.31043e-11	1.04869e-09
216441	Slc26a10	1.96096	4.57242	43.936	3.39296e-11	1.07247e-09
71389	Chd6	1.15446	5.45159	43.9259	3.41044e-11	1.07563e-09
228880	Zmynd8	1.11849	5.57356	43.9042	3.4484e-11	1.08523e-09
216848	Chd3	1.17834	8.36224	43.8968	3.46151e-11	1.08697e-09
74522	Morc2a	1.3496	5.49322	43.8906	3.47258e-11	1.08807e-09
67017	Fam210b	-1.13485	6.32043	43.8719	3.50581e-11	1.0961e-09
71972	Dnmbp	1.11312	6.45451	43.7187	3.79136e-11	1.18281e-09
59092	Pcbp4	1.72337	5.67445	43.6255	3.97628e-11	1.23781e-09
19684	Rdx	-1.20811	7.79787	43.6019	4.02444e-11	1.2501e-09
66921	Prpf38b	1.26812	6.76729	43.5865	4.05622e-11	1.25725e-09
67261	2900005J15Rik	1.88634	3.68894	43.5807	4.06825e-11	1.25827e-09
20501	Slc16a1	-1.20499	5.71244	43.5654	4.10033e-11	1.26547e-09
622307	Albfm1	1.13875	6.06692	43.5299	4.17527e-11	1.28584e-09
110826	Etfb	1.58973	5.36112	43.4772	4.28922e-11	1.31811e-09
27416	Abcc5	1.71927	4.89699	43.3945	4.47437e-11	1.37208e-09
235293	Sc5d	-1.12568	8.62687	43.347	4.58433e-11	1.4028e-09
224903	Safb	1.41707	7.02403	43.2995	4.69715e-11	1.43428e-09
26874	Abcd2	-1.46265	6.88901	43.274	4.75854e-11	1.44994e-09
229473	Tmem131l	1.20816	6.35319	43.1687	5.02165e-11	1.52688e-09
170459	Stard4	-1.55918	6.85789	43.1091	5.17708e-11	1.57082e-09
194590	Reps2	-2.00516	4.98518	43.0877	5.23396e-11	1.58473e-09
54125	Polm	1.78056	4.06546	43.0623	5.30238e-11	1.60208e-09
171207	Arhgap4	2.0662	4.21907	42.9299	5.67376e-11	1.71069e-09
16569	Kif3b	-1.77198	3.56252	42.9255	5.68639e-11	1.71091e-09
216846	Cntrob	1.59874	4.07482	42.8097	6.03333e-11	1.81151e-09
208884	Zdhhc9	-1.11461	6.67356	42.7669	6.16681e-11	1.84773e-09
140859	Nek8	1.61793	3.9109	42.7597	6.18946e-11	1.85066e-09
237082	Nxt2	-1.56585	4.43249	42.6935	6.40252e-11	1.9104e-09
19336	Rab24	1.59381	4.2189	42.6666	6.49116e-11	1.93082e-09
74754	Dhcr24	-1.82199	8.82001	42.6646	6.49781e-11	1.93082e-09
16332	Inppl1	1.32271	6.06883	42.6449	6.56356e-11	1.94633e-09
103220	Ttc41	2.13416	3.16909	42.5887	6.75495e-11	1.99896e-09
65114	Vps35	-1.50745	6.25675	42.5812	6.78077e-11	2.00249e-09
381538	Mroh7	3.37698	2.02142	42.5742	6.80494e-11	2.00551e-09
67500	Ccar1	1.05827	6.04237	42.5686	6.82466e-11	2.0072e-09
66868	Mfsd1	-1.23054	6.31698	42.5586	6.8595e-11	2.01333e-09
54608	Abhd2	-1.71834	7.64696	42.5544	6.87438e-11	2.01359e-09
229004	Gmeb2	1.29569	5.19528	42.5088	7.03658e-11	2.05691e-09
238257	Tmem30b	-1.49997	5.33303	42.4842	7.12541e-11	2.07865e-09
20969	Sdc1	-1.11908	7.80126	42.4338	7.31153e-11	2.12863e-09
223455	Marchf6	-1.27885	7.47558	42.3656	7.57101e-11	2.19972e-09
329828	Myorg	-1.1956	5.41377	42.2333	8.1007e-11	2.34887e-09
65960	Twsg1	-1.36277	5.38679	42.1934	8.26804e-11	2.39257e-09
72981	Thap12	-1.43166	5.04304	42.1551	8.43156e-11	2.435e-09
16825	Ldb1	1.21862	5.92453	42.1297	8.54154e-11	2.46181e-09
76267	Fads1	-1.22302	9.08008	42.1138	8.61144e-11	2.47699e-09
18263	Odc1	-1.13292	5.80008	42.0866	8.73213e-11	2.5067e-09
19271	Ptprj	-1.12066	5.80672	42.0485	8.90378e-11	2.55088e-09
19763	Ring1	1.52523	5.12976	42.0162	9.05209e-11	2.58821e-09
110821	Pcca	-1.50416	5.97167	41.8489	9.86047e-11	2.81376e-09
16561	Kif1b	-1.27127	7.76983	41.8153	1.00316e-10	2.85693e-09
319719	Simc1	1.58059	4.51986	41.7788	1.02206e-10	2.90498e-09
243846	Ccdc9	1.43692	5.41611	41.7692	1.02709e-10	2.91354e-09
100201	Tmem64	-1.19193	5.80127	41.7323	1.04664e-10	2.96315e-09
74126	Syvn1	1.40336	6.56652	41.6975	1.06544e-10	3.01044e-09
13088	Cyp2b10	-2.03228	4.4393	41.637	1.09893e-10	3.09779e-09
22658	Pcgf2	2.27446	3.54673	41.6339	1.10066e-10	3.09779e-09
70314	Rabep2	1.83155	4.89171	41.6121	1.11304e-10	3.1265e-09
106648	Cyp4f15	1.05223	8.38194	41.5935	1.12363e-10	3.15012e-09
381921	Taok2	1.11711	6.64085	41.5497	1.1491e-10	3.21526e-09
20529	Slc31a1	-1.11568	7.61991	41.5427	1.15323e-10	3.22054e-09
13511	Dsg2	-1.25516	7.20066	41.4531	1.20731e-10	3.36503e-09
108077	Skic2	1.13122	6.6651	41.3806	1.25297e-10	3.48554e-09
211922	Dennd6a	-1.43734	4.30276	41.234	1.35054e-10	3.74971e-09
22642	Zbtb17	1.29312	4.5412	41.1545	1.40659e-10	3.8978e-09
60315	Myg1	1.34118	4.56517	41.1424	1.41534e-10	3.9145e-09
213389	Prdm9	1.88218	4.37395	41.1295	1.42467e-10	3.93274e-09
94044	Bcl2l13	-1.31841	5.65053	41.1163	1.43435e-10	3.95189e-09
17936	Nab1	-1.13906	6.34567	41.0947	1.45029e-10	3.98816e-09
99100	Cep152	1.42996	4.11198	41.0902	1.45365e-10	3.98977e-09
59010	Sqor	-1.21981	7.3322	41.0643	1.47303e-10	4.03527e-09
15015	H2-Q4	1.63194	6.7248	41.0242	1.50356e-10	4.11106e-09
27057	Ncoa4	-1.70755	5.80838	40.9701	1.5458e-10	4.21853e-09
117167	Steap4	-1.67142	6.48024	40.9497	1.56202e-10	4.25473e-09
78802	Ift70a1	-8.87854	-0.218177	40.9452	1.56557e-10	4.25633e-09
20502	Slc16a2	-1.2227	7.09848	40.9125	1.59202e-10	4.32009e-09
14489	Mtpn	-1.31617	6.89583	40.8027	1.68398e-10	4.56102e-09
74123	Foxp4	1.14817	5.10177	40.7679	1.71429e-10	4.6344e-09
16648	Kpna3	-1.31032	5.07594	40.6891	1.78482e-10	4.81601e-09
72397	Rbm12b1	1.6536	3.78143	40.6253	1.84403e-10	4.96645e-09
101240	Wdr91	1.64149	5.67638	40.5895	1.87815e-10	5.0489e-09
70807	Arrdc2	2.40299	5.72799	40.562	1.90473e-10	5.11079e-09
18577	Pde4a	1.96751	3.70632	40.5275	1.93868e-10	5.19219e-09
54188	Cpsf4	1.04429	4.87008	40.5084	1.95772e-10	5.23344e-09
12667	Chrd	1.8085	4.02433	40.4958	1.97043e-10	5.25764e-09
52666	Arhgef25	2.06592	2.957	40.4848	1.98153e-10	5.27747e-09
226856	Lpgat1	-1.43158	7.80804	40.3892	2.08091e-10	5.53191e-09
66890	Lman2	-1.00909	7.52117	40.3354	2.13895e-10	5.66598e-09
72587	Pan3	1.30061	5.72254	40.3352	2.13922e-10	5.66598e-09
110147	Ehmt2	1.03711	6.98861	40.3298	2.14517e-10	5.6713e-09
11928	Atp1a1	-1.44856	8.46596	40.3257	2.14968e-10	5.67278e-09
14735	Gpc4	-1.22133	5.10856	40.306	2.17138e-10	5.71956e-09
77219	Ptgr2	-1.42989	4.85406	40.2889	2.19049e-10	5.75935e-09
26382	Fgd2	1.58409	3.72636	40.2763	2.20462e-10	5.78593e-09
66932	Rexo1	1.15668	5.8899	40.2113	2.27927e-10	5.97095e-09
71830	Pdilt	1.8775	4.02755	40.196	2.29713e-10	6.00678e-09
27399	Ip6k1	1.02785	6.81973	40.1523	2.34919e-10	6.13177e-09
238123	Cog5	-1.41575	3.72562	40.1427	2.36073e-10	6.15074e-09
225010	Lclat1	-1.32275	5.91	40.1298	2.37634e-10	6.1802e-09
320209	Ddx11	1.50705	3.99367	40.0663	2.45486e-10	6.37194e-09
230709	Zmpste24	-1.25713	5.64797	40.0618	2.46058e-10	6.37194e-09
72201	Otud6b	-1.53137	4.81018	40.0596	2.46336e-10	6.37194e-09
23888	Gpc6	-8.88391	-0.217408	40.0021	2.53696e-10	6.54841e-09
13808	Eno3	2.21668	4.25248	39.9992	2.54068e-10	6.54841e-09
72090	Entpd8	1.39674	7.82453	39.9697	2.57927e-10	6.63596e-09
217203	Tmem106a	1.26474	4.72983	39.9066	2.66396e-10	6.84163e-09
73683	Atg16l2	1.68377	3.90739	39.8736	2.70946e-10	6.94607e-09
17850	Mmut	-1.5462	7.25721	39.817	2.78903e-10	7.13734e-09
16588	Kin	1.21113	4.83778	39.7985	2.81568e-10	7.19274e-09
83493	Sacm1l	-2.31387	4.25492	39.7917	2.82537e-10	7.20469e-09
72325	Vps9d1	1.34421	5.63501	39.7812	2.84068e-10	7.2309e-09
83965	Enpp5	-1.44085	4.19234	39.7345	2.90933e-10	7.39258e-09
13716	Ell	1.22769	6.26761	39.7228	2.92689e-10	7.42008e-09
109624	Cald1	-1.2663	7.68876	39.7204	2.93047e-10	7.42008e-09
66138	Bud23	1.16069	5.05595	39.6628	3.01826e-10	7.62892e-09
211673	Arfgef1	-1.30113	6.46982	39.6455	3.04505e-10	7.68315e-09
13205	Ddx3x	-1.42008	8.07447	39.6398	3.05395e-10	7.6921e-09
76184	Abca6	-1.90026	7.60334	39.6296	3.06987e-10	7.71868e-09
27410	Abca3	-1.41366	6.47219	39.6172	3.08943e-10	7.75431e-09
110095	Pygl	-1.01639	8.58974	39.5863	3.13874e-10	7.86435e-09
239170	Fhip2b	1.35379	4.17377	39.5695	3.16585e-10	7.90812e-09
78914	Nadsyn1	1.3849	5.43348	39.5687	3.16721e-10	7.90812e-09
108705	Pttg1ip	-1.11809	7.63694	39.5054	3.27147e-10	8.1543e-09
15547	Trmt2a	1.30593	4.79877	39.4762	3.32075e-10	8.2628e-09
11425	Apoc4	1.36256	8.40903	39.4646	3.34053e-10	8.28735e-09
71929	Tmem123	-1.44786	4.88519	39.4637	3.34214e-10	8.28735e-09
106504	Stk38	1.23747	6.95038	39.4354	3.39091e-10	8.39381e-09
84585	Rnf123	1.08389	6.56084	39.4088	3.43736e-10	8.49417e-09
216190	Appl2	1.36262	6.0257	39.3619	3.52108e-10	8.68615e-09
231549	Lrrc8d	-1.21458	4.88641	39.351	3.5408e-10	8.71984e-09
232089	Elmod3	1.07184	5.44497	39.342	3.55709e-10	8.74497e-09
12465	Cct5	-1.07146	6.48387	39.3122	3.61173e-10	8.86414e-09
71756	Cpn2	-1.13441	7.95666	39.2438	3.74048e-10	9.16449e-09
67378	Bbs2	1.7404	3.31565	39.2398	3.74821e-10	9.16782e-09
328110	Prpf39	1.22261	5.69858	39.236	3.75555e-10	9.17019e-09
227231	Cps1	-1.54596	11.5276	39.1137	3.99834e-10	9.74646e-09
107951	Cdk9	1.17579	5.93021	39.0981	4.03031e-10	9.8041e-09
55979	Agpat1	1.76174	4.93144	39.0956	4.03562e-10	9.8041e-09
93683	Glce	-1.23114	4.90016	39.0729	4.08279e-10	9.89066e-09
107767	Scamp1	-1.26265	5.45753	39.0718	4.085e-10	9.89066e-09
101197	Zfp956	2.19077	3.39537	39.0574	4.11533e-10	9.93547e-09
11512	Adcy6	1.27844	6.62032	39.0564	4.11733e-10	9.93547e-09
230861	Eif4g3	1.11453	6.45632	39.0068	4.2233e-10	1.01741e-08
252966	Cables2	1.03731	6.21798	38.9875	4.26531e-10	1.02581e-08
18806	Pld2	1.38615	4.3886	38.9766	4.28908e-10	1.02981e-08
78885	Coro7	1.21259	5.62429	38.9584	4.32943e-10	1.03776e-08
68352	Aspdh	1.15287	7.36824	38.9479	4.35275e-10	1.04162e-08
208146	Yeats2	1.07796	4.99447	38.9195	4.41654e-10	1.05513e-08
234854	Cdk10	1.48615	4.85877	38.8999	4.46115e-10	1.06393e-08
11287	Pzp	-1.33088	11.9034	38.8968	4.46817e-10	1.06393e-08
219189	Vwa8	1.06199	9.20484	38.8892	4.48563e-10	1.06632e-08
17330	Minpp1	-0.986887	5.38862	38.8727	4.52362e-10	1.07358e-08
414085	9330151L19Rik	2.32726	3.88342	38.8661	4.53891e-10	1.07543e-08
75410	Kmt2b	1.04062	6.14985	38.8495	4.57778e-10	1.08286e-08
74775	Lmbr1l	1.465	5.21481	38.8195	4.64861e-10	1.09781e-08
382423	Atxn7l3b	-1.01119	6.4944	38.792	4.71461e-10	1.11157e-08
80987	Nckipsd	1.63959	3.35703	38.7094	4.91846e-10	1.15773e-08
66396	Ccdc82	1.22662	4.73511	38.5989	5.20473e-10	1.22311e-08
94284	Ugt1a6a	1.19264	5.34026	38.5488	5.34014e-10	1.25289e-08
69171	Cnppd1	1.06408	6.65489	38.514	5.43632e-10	1.27337e-08
67789	Dalrd3	1.24871	5.79963	38.5025	5.46838e-10	1.2788e-08
232430	Crebl2	-1.19026	5.74204	38.4955	5.48788e-10	1.27967e-08
66874	Ncbp3	-1.20017	4.03985	38.4948	5.48991e-10	1.27967e-08
225994	Nmrk1	1.34386	6.52948	38.4335	5.66515e-10	1.31838e-08
66307	Isoc1	-1.04903	6.67583	38.4132	5.72432e-10	1.33e-08
21366	Slc6a6	-1.16807	6.99427	38.3859	5.80513e-10	1.3466e-08
209011	Sirt7	1.39826	6.22668	38.3012	6.06254e-10	1.40405e-08
53607	Snrpa	1.4028	5.1665	38.2772	6.13767e-10	1.41916e-08
12972	Cryz	-1.33094	6.32554	38.2719	6.15411e-10	1.42068e-08
67623	Tm7sf3	-0.976508	6.30086	38.2077	6.36014e-10	1.46552e-08
12986	Csf3r	1.90302	3.34083	38.2051	6.36874e-10	1.46552e-08
69080	Gmppa	1.26487	5.34027	38.1668	6.49479e-10	1.49214e-08
26942	Spag1	2.08907	2.65816	38.1437	6.57214e-10	1.50751e-08
56305	Pitpnb	-1.26744	5.29997	38.1054	6.70229e-10	1.53491e-08
71722	Cic	0.980089	5.75278	38.0835	6.77822e-10	1.54983e-08
229595	Adamtsl4	2.12338	3.66969	38.0483	6.90163e-10	1.57554e-08
19654	Rbm6	1.06481	5.88616	38.0311	6.9625e-10	1.58692e-08
231464	Cnot6l	-1.11765	5.62989	37.9802	7.14655e-10	1.62629e-08
15212	Hexb	-2.2648	3.85684	37.9477	7.26654e-10	1.65099e-08
331487	Uprt	-8.77788	-0.318433	37.918	7.37816e-10	1.6737e-08
69227	Selenot	-1.21386	7.02883	37.8828	7.51261e-10	1.70152e-08
68961	Phkg2	1.23278	4.30913	37.8735	7.54847e-10	1.70695e-08
23790	Coro1c	-1.7687	4.06704	37.8544	7.6226e-10	1.72101e-08
11801	Cd5l	-1.13576	6.60428	37.7958	7.8549e-10	1.77068e-08
208908	Ccdc62	1.7931	3.17377	37.7765	7.93322e-10	1.78553e-08
18815	Plg	-1.54793	10.6093	37.7564	8.0155e-10	1.80123e-08
432467	Hnrnph3	1.52732	5.22462	37.7365	8.0974e-10	1.8168e-08
69091	Vps26b	-1.08165	4.72248	37.7192	8.16956e-10	1.83013e-08
67302	Zc3h13	1.15063	5.32411	37.7158	8.18396e-10	1.83051e-08
387524	Znrf2	-1.20884	5.88258	37.6836	8.31995e-10	1.85804e-08
668253	Dleu2	1.23566	5.32623	37.6396	8.50989e-10	1.89751e-08
66904	Pccb	-1.19493	7.20602	37.6238	8.5792e-10	1.91e-08
56085	Ubqln1	-1.06423	6.75127	37.5761	8.79151e-10	1.95424e-08
268860	Abat	-1.71529	7.96023	37.4785	9.24272e-10	2.05101e-08
170787	Hdac10	1.46903	4.34689	37.4758	9.25538e-10	2.05101e-08
20970	Sdc3	-1.2714	5.71974	37.4451	9.40234e-10	2.07938e-08
58799	Crbn	-1.67079	4.46736	37.443	9.41229e-10	2.07938e-08
213827	Arcn1	-1.19401	7.14066	37.4282	9.48385e-10	2.09197e-08
16581	Kifc2	2.23768	5.42734	37.4146	9.55059e-10	2.10347e-08
328035	Fads6	-0.97644	6.84865	37.3757	9.74283e-10	2.14253e-08
67725	Nudt13	1.24745	4.64531	37.2683	1.02942e-09	2.26033e-08
59022	Edf1	0.918162	7.24304	37.2402	1.04437e-09	2.28965e-08
21763	Tex2	-1.06599	6.86137	37.2104	1.06047e-09	2.32142e-08
66162	Bola2	1.54596	4.18543	37.2027	1.06467e-09	2.32707e-08
68295	Aar2	-1.42263	4.04291	37.1419	1.09836e-09	2.39707e-08
209039	Tns2	0.965932	7.20332	37.0874	1.12953e-09	2.46017e-08
11790	Speg	2.32862	2.46036	37.0854	1.1307e-09	2.46017e-08
319518	Pdpr	-2.68604	4.31133	37.0591	1.14605e-09	2.48981e-08
71276	Ccdc57	1.79099	3.50518	36.9995	1.18157e-09	2.56311e-08
270166	Clpx	-1.11772	6.49752	36.9924	1.18593e-09	2.56868e-08
56388	Cyp3a25	0.960617	10.2923	36.9557	1.20843e-09	2.61349e-08
67150	Rnf141	-1.4033	5.55807	36.9461	1.21438e-09	2.62239e-08
69683	Emc10	-1.39998	5.97579	36.9009	1.24287e-09	2.67989e-08
14872	Gstt2	1.14363	7.57189	36.8878	1.25127e-09	2.69398e-08
11498	Adam4	3.27066	2.01457	36.8606	1.26886e-09	2.72777e-08
23879	Fxr2	0.964063	6.02363	36.7695	1.32957e-09	2.85402e-08
54153	Rasa4	1.83057	3.31069	36.7402	1.34965e-09	2.8928e-08
16907	Lmnb2	1.37044	4.1528	36.714	1.36794e-09	2.92764e-08
19943	Rpl28	1.14183	8.04959	36.6077	1.44456e-09	3.08703e-08
68646	Nadk2	-0.983418	7.42322	36.581	1.46453e-09	3.12506e-08
19775	Xpr1	-1.01224	5.55562	36.5317	1.50207e-09	3.19674e-08
382073	Cenatac	1.67159	5.42009	36.531	1.50257e-09	3.19674e-08
67200	Ccdc77	1.73467	3.13972	36.4627	1.55613e-09	3.3058e-08
69020	Zfp707	1.46325	5.85601	36.4574	1.56042e-09	3.31002e-08
11812	Apoc1	1.25482	11.3226	36.451	1.56556e-09	3.31603e-08
73389	Hbp1	-1.52161	4.89262	36.4294	1.58298e-09	3.34801e-08
103554	Psme4	-1.28153	6.7028	36.3901	1.61518e-09	3.41109e-08
53972	Ngef	1.00631	6.41078	36.3815	1.62237e-09	3.42126e-08
66084	Rmnd1	1.04896	5.35907	36.3637	1.63727e-09	3.44761e-08
68112	Entr1	1.29809	5.44995	36.3157	1.67803e-09	3.52828e-08
214469	Fam168b	-0.921116	6.12572	36.2688	1.71897e-09	3.60908e-08
319535	Zfp182	1.67667	3.64914	36.2045	1.77663e-09	3.72472e-08
104110	Adcy4	1.53863	3.70996	36.1975	1.78302e-09	3.73267e-08
80904	Dtx3	2.56953	4.04543	36.1651	1.81284e-09	3.78958e-08
228136	Zdhhc5	-1.45093	6.00859	36.0938	1.88045e-09	3.9252e-08
74129	Dmgdh	-1.03127	8.80524	36.0644	1.909e-09	3.97902e-08
67388	Rab5if	-1.45094	4.57918	36.0517	1.92154e-09	3.99937e-08
26413	Mapk1	-1.27014	6.42922	36.0402	1.93288e-09	4.01715e-08
59013	Hnrnph1	1.12122	7.55208	36.0235	1.9495e-09	4.04584e-08
14701	Gng12	-1.0492	5.80938	35.9593	2.01478e-09	4.1753e-08
54381	Cpq	-1.16413	5.7967	35.8797	2.09886e-09	4.34329e-08
231151	Tada2b	-1.37331	4.44692	35.8287	2.15451e-09	4.45203e-08
78934	4930581F22Rik	1.3387	6.06921	35.8124	2.17256e-09	4.4829e-08
328417	Parp4	1.06525	5.04539	35.6936	2.30918e-09	4.75798e-08
224938	Pja2	-1.32543	5.11306	35.6906	2.31276e-09	4.75852e-08
67298	Gprasp1	1.24816	4.13527	35.6753	2.33096e-09	4.78913e-08
226548	Aph1a	-1.3507	5.22577	35.66	2.34937e-09	4.82007e-08
211286	Cln5	-1.03121	4.89126	35.6562	2.35398e-09	4.82265e-08
246694	Hps5	1.27024	5.48483	35.6196	2.39862e-09	4.9071e-08
13627	Eef1a1	-1.16659	11.7512	35.5808	2.44687e-09	4.99871e-08
14060	F13b	-1.18817	7.71765	35.5615	2.47124e-09	5.04133e-08
230996	9430015G10Rik	1.80701	4.22394	35.5356	2.50433e-09	5.09622e-08
52915	Zmiz2	1.10697	5.73293	35.5349	2.50523e-09	5.09622e-08
70044	Tut1	1.35359	4.74863	35.4878	2.56648e-09	5.21343e-08
56233	Hdac7	1.36908	4.25135	35.4662	2.5952e-09	5.26435e-08
14121	Fbp1	-1.13395	9.84126	35.4456	2.62277e-09	5.31277e-08
17687	Msh5	2.7694	2.51272	35.4267	2.64826e-09	5.35687e-08
20598	Smpd2	1.19733	5.54054	35.4178	2.6604e-09	5.37387e-08
22260	Nr1h2	0.99886	6.13776	35.3911	2.69712e-09	5.44038e-08
212528	Trmt1	0.977263	5.78632	35.378	2.71536e-09	5.46951e-08
67399	Pdlim7	1.70227	3.61785	35.3662	2.73189e-09	5.49512e-08
233876	Hirip3	1.90216	3.61386	35.3561	2.74603e-09	5.51584e-08
11881	Arsb	-1.32421	4.61808	35.3201	2.79726e-09	5.61091e-08
12343	Capza2	-1.28596	5.88645	35.2969	2.8308e-09	5.6688e-08
103844	Inca1	1.28846	4.61209	35.2947	2.834e-09	5.6688e-08
68585	Rtn4	-1.21861	6.97659	35.2771	2.85975e-09	5.71235e-08
106025	Sharpin	1.13767	5.4837	35.2703	2.86971e-09	5.72429e-08
68339	Ccdc88c	1.92516	2.97287	35.2636	2.87963e-09	5.73612e-08
67673	Elob	1.13985	6.11712	35.2483	2.90238e-09	5.77345e-08
16399	Itga2b	2.12743	3.32488	35.2133	2.95491e-09	5.86982e-08
70568	Cpne3	-1.38621	5.44833	35.194	2.98438e-09	5.92019e-08
207806	Usf3	-1.15195	6.07262	35.1825	3.00203e-09	5.947e-08
67054	Paics	-1.12482	7.76485	35.1415	3.06597e-09	6.06531e-08
77683	Ehmt1	1.18823	6.01156	35.1155	3.10712e-09	6.13826e-08
76580	Mib2	1.20168	5.52904	35.039	3.23169e-09	6.37561e-08
170442	Bbox1	-1.06287	7.45395	35.0324	3.24269e-09	6.38417e-08
238252	Gpr135	2.13855	3.40629	35.031	3.24491e-09	6.38417e-08
67039	Rbm25	1.18432	7.04752	35.0251	3.25485e-09	6.39497e-08
384309	Trim56	-1.59373	4.95771	34.9877	3.31791e-09	6.50998e-08
21766	Tex261	-1.15367	5.9444	34.9724	3.34407e-09	6.54592e-08
213673	9530068E07Rik	-1.14336	6.94341	34.9711	3.34634e-09	6.54592e-08
232714	Mgam	-1.26945	7.17671	34.9691	3.34988e-09	6.54592e-08
245527	Eda2r	-8.66544	-0.418542	34.9653	3.35637e-09	6.5497e-08
13116	Cyp46a1	2.72251	5.19275	34.9469	3.38824e-09	6.60294e-08
11964	Atp6v1a	-1.28574	5.61588	34.9322	3.4139e-09	6.64394e-08
226691	Ifi207	1.31856	4.42635	34.9161	3.44217e-09	6.6899e-08
72344	Usp36	1.09357	5.73767	34.8945	3.48063e-09	6.75553e-08
19647	Rbbp6	1.0375	6.76117	34.8909	3.48706e-09	6.75889e-08
244144	Usp35	1.78619	2.87323	34.8617	3.53972e-09	6.85172e-08
109135	Plekha5	1.10239	5.89394	34.8548	3.55231e-09	6.86684e-08
11370	Acadvl	-1.15871	7.29029	34.8382	3.58271e-09	6.91258e-08
233410	Zfp592	1.04882	5.96062	34.8364	3.58612e-09	6.91258e-08
19027	Sypl1	-1.02406	5.83357	34.834	3.59039e-09	6.91258e-08
19062	Inpp5k	1.18662	5.20952	34.8307	3.59648e-09	6.91287e-08
18574	Pde1b	2.09472	3.02092	34.8288	3.60015e-09	6.91287e-08
20671	Sox17	1.96368	2.74904	34.8064	3.64173e-09	6.98339e-08
329584	Slc2a4rg-ps	2.07269	5.03139	34.7954	3.66239e-09	7.01365e-08
78783	Brpf1	1.1471	4.93188	34.7746	3.70169e-09	7.07949e-08
233545	Emsy	1.16179	5.17661	34.7559	3.73741e-09	7.1383e-08
17762	Mapt	1.75283	3.78542	34.748	3.75268e-09	7.15797e-08
54402	Stk19	1.45659	4.29395	34.7237	3.79982e-09	7.23829e-08
18519	Kat2b	-1.12309	6.78566	34.716	3.81478e-09	7.25716e-08
67095	Trak1	0.977048	7.34062	34.711	3.82459e-09	7.26621e-08
269252	Gtf3c4	-1.33814	4.65192	34.6928	3.86064e-09	7.32503e-08
71779	Marchf8	-0.995187	6.75814	34.6658	3.91444e-09	7.41733e-08
68952	Tlcd3b	4.20461	1.17986	34.6316	3.98379e-09	7.53881e-08
20924	Supt5	0.949276	6.40709	34.6271	3.99315e-09	7.54659e-08
81898	Sf3b1	1.00256	8.00782	34.5729	4.10587e-09	7.74942e-08
232855	Zfp772	1.80453	3.15229	34.5598	4.13357e-09	7.79148e-08
20847	Stat2	1.68735	7.48765	34.5562	4.14124e-09	7.79573e-08
30056	Timm9	1.05618	5.24934	34.5502	4.15397e-09	7.80946e-08
239647	Pced1b	1.78712	3.39995	34.4901	4.28423e-09	8.04384e-08
19046	Ppp1cb	-1.14779	6.54532	34.4636	4.34301e-09	8.14357e-08
14186	Fgfr4	0.976454	6.24185	34.422	4.43675e-09	8.30813e-08
70846	Ttc6	1.94848	2.46555	34.4196	4.44232e-09	8.30813e-08
235627	Nbeal2	1.40858	4.32822	34.3973	4.49335e-09	8.39264e-08
11947	Atp5f1b	-1.12092	9.91999	34.3808	4.53181e-09	8.4535e-08
14852	Gspt1	-1.19569	5.74977	34.361	4.57816e-09	8.5289e-08
235339	Dlat	-0.943343	5.89143	34.3338	4.64254e-09	8.63765e-08
432720	Akr1c19	-1.17998	6.26023	34.3289	4.65421e-09	8.64817e-08
27384	Akr1c13	-1.16283	6.06277	34.319	4.67786e-09	8.68089e-08
11548	Adra1b	1.37593	6.63866	34.3148	4.6881e-09	8.68869e-08
109620	Dsp	-1.29334	6.20377	34.2813	4.76953e-09	8.82823e-08
27059	Sh3d19	-1.15666	6.6408	34.2495	4.84795e-09	8.96186e-08
216558	Ugp2	-1.11465	8.78896	34.2446	4.86013e-09	8.97284e-08
69553	Ripor3	2.2211	3.02434	34.232	4.89176e-09	9.01965e-08
75234	Rnf19b	-0.952888	5.29198	34.2238	4.91233e-09	9.04599e-08
52864	Slx4	1.82624	3.50332	34.1794	5.02569e-09	9.2429e-08
228980	Taf4	1.16219	5.03065	34.1732	5.04196e-09	9.26098e-08
66092	Ghitm	-1.01476	8.09564	34.1571	5.08373e-09	9.3258e-08
70355	Gprc5c	-1.08823	6.06982	34.1473	5.10945e-09	9.36104e-08
101214	Tra2a	1.33758	5.58073	34.1252	5.16775e-09	9.44514e-08
59024	Med12	1.13167	5.94583	34.1249	5.16849e-09	9.44514e-08
101471	Phrf1	1.20947	5.61551	34.1019	5.23008e-09	9.54556e-08
12478	Cd19	2.96372	2.62856	34.0694	5.31815e-09	9.694e-08
76457	Ccdc134	2.01142	3.54637	34.0656	5.32842e-09	9.70043e-08
56055	Gtpbp2	1.17712	6.49576	34.0593	5.34579e-09	9.71974e-08
70599	Itprid2	-1.23434	6.18938	34.0142	5.47125e-09	9.93353e-08
71900	Tmem106b	-1.11534	7.86972	34.012	5.47719e-09	9.93353e-08
70802	Pwwp2a	1.45621	4.55679	33.9887	5.54334e-09	1.00408e-07
229517	Slc25a44	-1.04378	6.00613	33.9854	5.55259e-09	1.00449e-07
332110	Mapk15	2.67087	5.29673	33.9254	5.72657e-09	1.03467e-07
69202	Ptms	1.0419	9.6529	33.9199	5.74285e-09	1.03631e-07
53599	Cd164	-1.00598	8.25176	33.8768	5.87135e-09	1.05817e-07
16164	Il13ra1	-1.59256	5.20509	33.8668	5.90185e-09	1.06233e-07
19268	Ptprf	-1.01842	7.31995	33.8468	5.96265e-09	1.07182e-07
23961	Oas1b	2.1659	3.35741	33.8446	5.96944e-09	1.07182e-07
14453	Gas2	-1.27928	5.08045	33.8386	5.98781e-09	1.07377e-07
66961	Neat1	2.06341	8.61402	33.8038	6.09606e-09	1.09183e-07
115488819	Rab11bos1	2.016	2.67567	33.7576	6.24237e-09	1.11664e-07
15931	Ids	-1.19449	4.17792	33.7526	6.25847e-09	1.11813e-07
223337	Ugt3a2	-1.17824	8.57564	33.7323	6.3243e-09	1.12849e-07
16402	Itga5	1.28586	5.36409	33.6946	6.44787e-09	1.14911e-07
12340	Capza1	-1.10401	4.47199	33.6714	6.5254e-09	1.16149e-07
27981	Rsrp1	1.24516	9.46246	33.6481	6.60386e-09	1.174e-07
108147	Atic	-1.35254	4.49629	33.6429	6.62172e-09	1.17572e-07
67839	Gpsm1	2.19214	2.21896	33.6344	6.65061e-09	1.1792e-07
67210	Gatad1	-1.14476	5.51138	33.6323	6.65769e-09	1.1792e-07
20399	Sh2b1	0.913048	6.2902	33.6298	6.66629e-09	1.17927e-07
77987	Ascc3	-1.54903	4.88404	33.5679	6.88179e-09	1.2159e-07
240549	Gm4952	-1.05811	7.2635	33.5655	6.89027e-09	1.2159e-07
54387	Mcm3ap	0.948156	5.33561	33.5597	6.911e-09	1.21806e-07
28030	Gfm1	-1.2082	6.02791	33.5471	6.95593e-09	1.22299e-07
69865	A1cf	-1.62164	6.94034	33.5471	6.95594e-09	1.22299e-07
22262	Uox	-0.95814	10.7996	33.5377	6.98968e-09	1.22742e-07
100763	Ube3c	-1.55249	5.35183	33.5335	7.00461e-09	1.22854e-07
68097	Dynll2	-0.936929	6.94311	33.5223	7.04522e-09	1.23416e-07
213988	Tnrc6b	-1.05943	5.37483	33.4872	7.17358e-09	1.25503e-07
28015	Polr2m	-1.41389	6.10306	33.4849	7.18184e-09	1.25503e-07
19013	Ppara	-1.63763	6.99807	33.4607	7.27193e-09	1.26923e-07
67125	Tspan31	-0.871863	6.78694	33.4574	7.28419e-09	1.26983e-07
18432	Mybbp1a	0.881176	6.22337	33.4532	7.29983e-09	1.27102e-07
54006	Deaf1	1.36061	4.73453	33.4395	7.35165e-09	1.27849e-07
110052	Dek	-1.23279	4.83952	33.4348	7.36933e-09	1.28002e-07
54610	Tbc1d8	1.52721	5.72251	33.4095	7.46595e-09	1.29524e-07
74533	Gzf1	-0.98777	5.90992	33.4052	7.48221e-09	1.2965e-07
56489	Ikbke	1.10214	4.66191	33.3991	7.50584e-09	1.29903e-07
380629	Heca	-0.950561	5.81571	33.3967	7.51519e-09	1.29908e-07
67608	Narf	-1.44704	5.32209	33.3297	7.77866e-09	1.343e-07
72094	Ugt2a3	-1.17493	7.94314	33.3273	7.78796e-09	1.343e-07
338467	Morc3	0.99102	5.29536	33.3239	7.80186e-09	1.34379e-07
14732	Gpam	-1.0697	7.68813	33.312	7.84987e-09	1.35044e-07
54326	Elovl2	-1.05792	9.21888	33.2974	7.90887e-09	1.35897e-07
70650	Zcchc8	1.11033	5.47262	33.2924	7.92919e-09	1.36083e-07
69871	Ppp1r35	1.31215	4.06148	33.2801	7.97949e-09	1.36783e-07
100037258	Dnajc3	-1.32772	7.52198	33.2109	8.26876e-09	1.41573e-07
22594	Xrcc1	1.16595	4.26765	33.188	8.3665e-09	1.43076e-07
20377	Sfrp1	-8.46646	-0.607925	33.1773	8.41268e-09	1.43695e-07
78816	Gmip	1.40925	4.42466	33.1699	8.44475e-09	1.44072e-07
381760	Ssbp1	1.4178	5.16003	33.1641	8.46991e-09	1.4433e-07
74330	Dnajc14	-0.995264	4.97117	33.1156	8.68388e-09	1.47801e-07
56708	Clcf1	2.31193	2.49418	33.1092	8.71269e-09	1.48116e-07
226641	Atf6	-1.75591	6.21673	33.1019	8.74522e-09	1.48493e-07
71268	Lrrfip2	0.921302	5.95992	33.0983	8.76166e-09	1.48597e-07
432731	Zscan26	1.48079	6.81178	33.0935	8.78331e-09	1.48789e-07
102866	Pls3	-1.2034	6.33913	33.0547	8.96043e-09	1.5161e-07
208104	Mlxip	1.2651	4.65242	33.0486	8.98835e-09	1.51904e-07
18597	Pdha1	-1.51168	6.06545	32.9862	9.28171e-09	1.56678e-07
27967	Cherp	1.13148	5.43723	32.9489	9.46119e-09	1.5952e-07
210126	Lpp	-1.34504	6.22688	32.8994	9.7055e-09	1.63448e-07
70381	Tecpr1	1.10921	4.78269	32.8842	9.78147e-09	1.64535e-07
105522	Ankrd28	-1.11944	5.38812	32.8709	9.8487e-09	1.65472e-07
101685	Spty2d1	-1.55471	4.11687	32.8685	9.86068e-09	1.6548e-07
66163	Mrpl4	1.12737	5.39168	32.8555	9.92709e-09	1.664e-07
12558	Cdh2	-1.01892	6.28314	32.8372	1.00209e-08	1.67776e-07
237781	Mief2	1.26166	5.15498	32.7983	1.02234e-08	1.70921e-07
16328	Cep250	1.40932	4.85551	32.7966	1.02324e-08	1.70921e-07
67547	Slc39a8	-1.43629	4.66848	32.7578	1.04389e-08	1.74168e-07
103080	Septin10	-1.53483	3.60524	32.7213	1.06365e-08	1.77259e-07
17777	Mttp	-1.13037	8.38192	32.688	1.08201e-08	1.8011e-07
80515	Rnf227	-8.56661	-0.503813	32.6442	1.10671e-08	1.84008e-07
75744	Svip	-1.75731	3.71793	32.6393	1.10949e-08	1.84258e-07
66602	Oip5os1	-1.05487	6.4109	32.6363	1.11121e-08	1.8433e-07
15526	Hspa9	-1.10203	8.82867	32.6321	1.11358e-08	1.84471e-07
18952	Septin4	1.13606	3.97811	32.6303	1.11463e-08	1.84471e-07
74442	Sgms2	-1.14673	5.89758	32.6176	1.12197e-08	1.85473e-07
68114	Pwwp3a	1.34275	4.78011	32.6121	1.1251e-08	1.85777e-07
67712	Slc25a37	1.24162	6.86196	32.609	1.12692e-08	1.85864e-07
16430	Stt3a	-1.28027	6.21822	32.5748	1.14689e-08	1.88942e-07
18949	Pnn	1.24078	6.54318	32.5335	1.17153e-08	1.92779e-07
233871	Atxn2l	1.14091	7.05576	32.5044	1.18921e-08	1.95465e-07
674419	Rpl7a-ps5	3.19778	1.10076	32.4985	1.19282e-08	1.95835e-07
109006	Ciapin1	1.22554	5.31103	32.483	1.20242e-08	1.97185e-07
226105	Cyp2c70	-1.38761	8.58441	32.4733	1.20844e-08	1.97948e-07
215449	Rap1b	-1.06274	5.97881	32.4707	1.21002e-08	1.97981e-07
18830	Pltp	-1.61691	5.26368	32.4392	1.22982e-08	2.00993e-07
231329	Polr2b	-1.40196	5.14515	32.3981	1.25611e-08	2.05055e-07
67784	Plxnd1	1.12703	5.68849	32.3789	1.26855e-08	2.06852e-07
626096	Gm6652	-1.67736	3.69061	32.3446	1.29118e-08	2.10303e-07
140721	Caskin2	1.03788	4.58946	32.2753	1.33806e-08	2.17692e-07
28185	Tomm70a	-1.08718	6.99438	32.2487	1.35647e-08	2.20438e-07
15499	Hsf1	1.39142	5.14629	32.2369	1.36475e-08	2.21532e-07
22284	Usp9x	-1.76984	5.90528	32.2332	1.36737e-08	2.21708e-07
30843	Fbxl12	1.72489	3.90256	32.2147	1.38041e-08	2.2357e-07
71673	Rnf215	1.32999	4.54068	32.1158	1.45254e-08	2.34987e-07
68556	Uckl1	1.20319	5.36125	32.1106	1.45639e-08	2.35288e-07
50907	Preb	1.01048	7.3633	32.1089	1.45766e-08	2.35288e-07
16970	Irag2	1.70527	2.99352	32.0947	1.46835e-08	2.36746e-07
20893	Bhlhe40	-0.94189	7.34674	32.0881	1.47339e-08	2.37294e-07
13690	Eif4g2	-1.1565	8.9264	32.0698	1.48731e-08	2.39007e-07
74098	Czib	1.07609	4.97322	32.0698	1.48735e-08	2.39007e-07
68365	Rab14	-0.948191	7.30617	32.0266	1.5208e-08	2.44108e-07
223864	Rapgef3	1.56533	3.10979	32.0103	1.53356e-08	2.45882e-07
625098	Slc38a6	1.5234	4.48763	31.9993	1.54226e-08	2.47002e-07
12036	Bcat2	1.26596	6.00624	31.9734	1.56302e-08	2.50048e-07
27999	Fam3c	-1.14169	4.15815	31.9098	1.61501e-08	2.58078e-07
67515	Ttc33	-1.43961	3.35213	31.8996	1.62352e-08	2.59151e-07
76485	Glt8d1	1.34647	4.14696	31.8847	1.63601e-08	2.60855e-07
21410	Hnf1b	1.10717	4.74782	31.8775	1.64212e-08	2.61538e-07
212139	Cc2d1a	1.19958	4.20287	31.8288	1.68378e-08	2.67803e-07
28193	Reep3	-1.05983	6.87827	31.8272	1.68517e-08	2.67803e-07
319880	Tmcc3	-1.30062	3.7869	31.8002	1.70874e-08	2.71249e-07
16800	Arhgef2	1.29335	3.73977	31.7801	1.72654e-08	2.73773e-07
19247	Ptpn11	-1.24464	6.04264	31.7543	1.74965e-08	2.7713e-07
72124	Seh1l	-1.26519	5.20207	31.6561	1.84031e-08	2.9117e-07
210376	Mtmr9	-1.50535	4.39522	31.6419	1.85385e-08	2.9299e-07
68732	Carmil1	1.77404	3.58003	31.6334	1.86199e-08	2.93953e-07
227700	Sh3glb2	1.11715	5.26582	31.6312	1.86415e-08	2.93971e-07
16412	Itgb1	-1.16393	7.31968	31.6269	1.86821e-08	2.94289e-07
104725	Sptssa	-0.930934	5.08512	31.6093	1.88522e-08	2.96644e-07
232811	Kmt5c	1.72715	4.85953	31.5992	1.89504e-08	2.97863e-07
11886	Asah1	-1.39982	5.35326	31.572	1.92177e-08	3.01735e-07
319513	Pced1a	1.05908	4.90904	31.5657	1.92802e-08	3.02386e-07
16367	Irs1	-1.77073	3.49992	31.5498	1.94395e-08	3.04552e-07
56524	Pals2	-0.95792	5.88116	31.5164	1.97764e-08	3.09494e-07
107358	Tm9sf3	-1.23747	7.25448	31.5019	1.99246e-08	3.11473e-07
434215	Lrrc32	1.09899	4.32283	31.4893	2.00537e-08	3.13152e-07
268822	Adck5	0.997858	5.09748	31.4805	2.01452e-08	3.14239e-07
70796	Zdhhc1	1.72547	3.24728	31.3804	2.12109e-08	3.30504e-07
76178	Coa5	-1.02072	6.52877	31.3776	2.12417e-08	3.30626e-07
230848	Zbtb40	1.30823	4.89004	31.3551	2.14898e-08	3.34125e-07
75785	Klhl24	-0.985384	6.64888	31.3436	2.16167e-08	3.35575e-07
56706	Ccnl1	1.24878	6.6559	31.3425	2.16297e-08	3.35575e-07
69714	Tfpt	1.30189	3.81218	31.3099	2.19958e-08	3.40887e-07
16453	Jak3	1.09312	4.79665	31.3064	2.20347e-08	3.41124e-07
70349	Copb1	-1.00208	6.71331	31.2523	2.26584e-08	3.50402e-07
56494	Gosr2	-0.968039	5.60052	31.2317	2.28991e-08	3.53743e-07
13194	Ddb1	-0.948577	7.59891	31.2006	2.32698e-08	3.59084e-07
20350	Sema3f	1.46673	3.78173	31.1482	2.39056e-08	3.685e-07
227624	Rabl6	1.12539	5.6395	31.1316	2.4112e-08	3.71284e-07
17686	Msh3	1.05042	5.04837	31.129	2.41443e-08	3.71383e-07
14205	Vegfd	2.48782	3.27989	31.117	2.42937e-08	3.73282e-07
11502	Adam9	-1.58606	6.00014	31.0668	2.49293e-08	3.8264e-07
192285	Phf21a	1.4586	5.35008	31.0626	2.49839e-08	3.83068e-07
57751	Rnf25	1.25512	4.78329	31.0553	2.5078e-08	3.84101e-07
637515	Nlrp1b	2.36842	2.10277	31.0198	2.55404e-08	3.90769e-07
75841	Rnf139	-1.07905	4.77588	31.0158	2.55937e-08	3.91167e-07
75552	Paqr9	-1.02541	8.79086	30.978	2.60968e-08	3.98433e-07
21423	Tcf3	1.1312	5.20961	30.9733	2.61604e-08	3.98852e-07
18024	Nfe2l2	1.49595	7.60205	30.9719	2.61797e-08	3.98852e-07
67495	Tmem167b	-1.93069	4.3499	30.9333	2.67056e-08	4.06433e-07
193813	Mcfd2	-0.95042	7.73607	30.9171	2.69287e-08	4.09396e-07
69019	Spcs1	-1.49694	5.23719	30.914	2.69723e-08	4.09626e-07
19044	Ppox	1.22017	5.4157	30.9091	2.70395e-08	4.10213e-07
242608	Podn	1.81305	3.39408	30.9019	2.71407e-08	4.11315e-07
29869	Ulk2	-1.07032	6.00523	30.8923	2.72754e-08	4.12922e-07
58998	Nectin3	-0.918367	5.90554	30.8899	2.73092e-08	4.12998e-07
68682	Slc44a2	1.26725	4.26833	30.8686	2.76108e-08	4.1712e-07
72306	Zfp777	1.5247	4.18873	30.8463	2.79288e-08	4.21482e-07
223593	Washc5	-1.08968	4.791	30.8068	2.85037e-08	4.29707e-07
70294	Rnf126	1.15235	5.22947	30.797	2.86486e-08	4.30996e-07
105886298	Cmc4	2.14649	3.15738	30.7969	2.86492e-08	4.30996e-07
23881	G3bp2	-1.05591	5.8869	30.7885	2.87743e-08	4.32426e-07
71914	Antxr2	-1.38765	4.73621	30.7812	2.88819e-08	4.3359e-07
18111	Nnat	-8.08462	-0.953898	30.761	2.91845e-08	4.37677e-07
18484	Pam	-1.25098	4.51163	30.7583	2.92251e-08	4.37829e-07
74094	Tjap1	1.48214	3.96113	30.7406	2.94928e-08	4.41379e-07
15493	Hsd3b2	1.43475	5.38626	30.7267	2.97051e-08	4.44094e-07
280668	Adam1a	2.78845	1.51035	30.7211	2.97906e-08	4.44909e-07
208440	Dip2c	-1.33769	4.27739	30.7163	2.98641e-08	4.45546e-07
68938	Aspscr1	0.940284	6.49144	30.7058	3.00264e-08	4.47502e-07
67425	Eps8l1	1.99035	2.9145	30.6986	3.01376e-08	4.48695e-07
207785	Csrnp2	1.6729	3.07866	30.6514	3.08803e-08	4.59277e-07
233726	Ipo7	-1.06226	6.56142	30.6307	3.12118e-08	4.63728e-07
226154	Lzts2	1.41216	4.05444	30.6019	3.16784e-08	4.70174e-07
19883	Rora	-1.27232	5.88629	30.5953	3.17857e-08	4.7128e-07
229584	Pogz	1.04008	5.05143	30.5442	3.26341e-08	4.8336e-07
23827	Bpnt1	-1.10814	5.41383	30.5402	3.27018e-08	4.83866e-07
75210	Prr3	1.4773	3.97837	30.5375	3.27467e-08	4.84033e-07
56327	Arl2	1.45101	3.66598	30.5103	3.32093e-08	4.90366e-07
20911	Stxbp2	0.967086	5.95042	30.5081	3.32473e-08	4.90423e-07
12856	Cox17	0.994559	5.00418	30.5014	3.33631e-08	4.91627e-07
52585	Dhrs1	-0.929273	6.61438	30.4909	3.35435e-08	4.93779e-07
19353	Rac1	-0.970054	6.5153	30.4887	3.35811e-08	4.93827e-07
234373	Sugp2	1.37748	4.70564	30.4858	3.36317e-08	4.94066e-07
20536	Slc4a3	2.34406	2.02022	30.478	3.37679e-08	4.95561e-07
12982	Csf2ra	1.72519	4.05327	30.4532	3.42021e-08	5.01422e-07
17354	Mllt10	0.877699	5.57932	30.4343	3.45373e-08	5.0582e-07
57319	Smpdl3a	-1.81595	5.11934	30.4236	3.47286e-08	5.08093e-07
14571	Gpd2	-1.27223	5.7312	30.4216	3.47631e-08	5.08093e-07
99470	Magi3	-1.1832	4.76579	30.4091	3.49883e-08	5.10864e-07
110355	Grk2	0.935074	6.02208	30.3855	3.54173e-08	5.16605e-07
12124	Bik	2.09433	2.92828	30.3547	3.59834e-08	5.2411e-07
16776	Lama5	1.66732	3.7942	30.3535	3.60048e-08	5.2411e-07
67843	Slc35a4	0.92986	4.77453	30.3336	3.63767e-08	5.28988e-07
56298	Atl2	-0.868358	7.03987	30.3288	3.64672e-08	5.29769e-07
64436	Inpp5e	1.2318	3.86129	30.306	3.68975e-08	5.35479e-07
18749	Prkacb	-0.958049	5.8379	30.2855	3.72907e-08	5.4064e-07
22388	Wdr1	-0.959663	5.31917	30.259	3.78024e-08	5.47507e-07
67330	1700047M11Rik	2.26141	2.4851	30.2166	3.86397e-08	5.59071e-07
67467	Gpalpp1	-1.80722	4.29204	30.2118	3.87337e-08	5.59867e-07
20014	Rpn2	-0.982019	6.90699	30.2084	3.88033e-08	5.6031e-07
21813	Tgfbr2	-1.77556	4.06749	30.1981	3.90091e-08	5.62717e-07
70470	Rprd1b	-1.15021	4.64809	30.179	3.93942e-08	5.67703e-07
74143	Opa1	-1.11346	6.3988	30.1717	3.9543e-08	5.69277e-07
70430	Tbce	1.19146	4.99165	30.1209	4.05925e-08	5.83802e-07
100177	Zmym6	1.64118	4.28619	30.0595	4.18984e-08	6.0198e-07
20544	Slc9a1	1.34712	4.54599	30.0542	4.20132e-08	6.03028e-07
55947	Dclre1a	1.09865	5.35534	30.0347	4.24393e-08	6.08536e-07
97998	Deptor	-1.00632	7.86519	30.0323	4.24917e-08	6.08681e-07
18607	Pdpk1	-1.46698	5.18739	30.0117	4.29437e-08	6.14524e-07
442801	Arhgef15	1.08122	4.16958	30.0099	4.29851e-08	6.14524e-07
80877	Lrba	-1.63929	4.42525	29.9919	4.33852e-08	6.19629e-07
58207	Slc43a3	1.14774	6.12318	29.9724	4.38242e-08	6.25277e-07
214579	Aldh5a1	-0.885886	5.79777	29.9381	4.46066e-08	6.3581e-07
217732	Cipc	1.11476	6.55546	29.9314	4.4761e-08	6.36869e-07
68180	Hyi	1.35916	6.4986	29.931	4.47695e-08	6.36869e-07
17263	Meg3	3.41373	4.22627	29.8472	4.67468e-08	6.64341e-07
101966	D8Ertd738e	1.05575	6.05118	29.835	4.7041e-08	6.67862e-07
18555	Cdk16	0.929284	5.46111	29.8262	4.72573e-08	6.7027e-07
170719	Oxr1	-1.00423	5.75973	29.7961	4.79951e-08	6.80064e-07
230752	Eva1b	1.63101	3.20901	29.7785	4.84323e-08	6.85583e-07
277978	Exoc3l	1.7326	3.04701	29.7743	4.85392e-08	6.86422e-07
15412	Hoxb4	2.00427	2.37775	29.7718	4.86e-08	6.86607e-07
50817	Capn15	1.40549	4.70672	29.7663	4.87399e-08	6.87906e-07
50932	Mink1	0.930383	6.66575	29.7459	4.92538e-08	6.94478e-07
209200	Dtx3l	-1.0589	6.03992	29.7262	4.97574e-08	7.00893e-07
56066	Cxcl11	1.90675	3.22713	29.7239	4.98168e-08	7.01043e-07
26879	B3galnt1	-8.07647	-0.958683	29.6875	5.07606e-08	7.13625e-07
13350	Dgat1	0.999192	5.21321	29.6785	5.09978e-08	7.1626e-07
66916	Ndufb7	1.00853	6.15093	29.6693	5.124e-08	7.1896e-07
20308	Ccl9	-1.24139	5.58539	29.6304	5.22775e-08	7.32803e-07
71801	Plekhf2	-1.32223	3.87347	29.6157	5.26768e-08	7.3768e-07
381352	Mamdc4	2.32549	2.62464	29.5888	5.34128e-08	7.4726e-07
26459	Slc27a5	-0.932977	9.73651	29.5863	5.34823e-08	7.47505e-07
69930	Zfp715	1.37256	5.45487	29.5658	5.40509e-08	7.54718e-07
66885	Acadsb	-0.954019	6.8897	29.5532	5.44025e-08	7.58891e-07
14674	Gna13	-1.3878	5.01332	29.548	5.45486e-08	7.6005e-07
54217	Rpl36	1.07984	7.04347	29.5465	5.45913e-08	7.6005e-07
12540	Cdc42	-1.06846	6.92368	29.5023	5.58509e-08	7.76121e-07
268706	Slc38a9	1.0738	4.69321	29.5022	5.58535e-08	7.76121e-07
17295	Met	-1.19259	6.37333	29.4748	5.66494e-08	7.86421e-07
20084	Rps18	0.931825	8.24037	29.4376	5.77449e-08	8.00855e-07
77832	Tchp	1.90942	2.46111	29.4145	5.84377e-08	8.09683e-07
20729	Spin1	-1.03818	6.12263	29.4092	5.85996e-08	8.11144e-07
19211	Pten	-1.01282	6.77828	29.3943	5.90507e-08	8.16604e-07
50797	Copb2	-1.05924	6.71872	29.358	6.01683e-08	8.31223e-07
54396	Irgm2	-1.44859	6.43961	29.3562	6.02235e-08	8.31223e-07
67003	Uqcrc2	-1.26379	7.35049	29.349	6.04463e-08	8.33498e-07
333088	Kcp	1.75056	3.3936	29.3162	6.14795e-08	8.46933e-07
170716	Cyp4f13	0.823729	6.8821	29.2999	6.20002e-08	8.53289e-07
71690	Esm1	-8.5085	-0.577241	29.2804	6.26263e-08	8.61081e-07
17476	Mpeg1	-1.18865	6.1058	29.2553	6.34424e-08	8.7147e-07
66590	Farsa	1.11579	4.88148	29.2294	6.42962e-08	8.82354e-07
74252	Armc1	-1.08136	5.27901	29.2243	6.44662e-08	8.83844e-07
216860	Neurl4	0.922515	5.56555	29.214	6.48104e-08	8.87718e-07
70615	Ankrd24	1.93885	3.68797	29.1905	6.56007e-08	8.97687e-07
67439	Xab2	0.949525	4.96475	29.176	6.60943e-08	9.03582e-07
26358	Aldh1a7	-1.28698	7.132	29.1643	6.64945e-08	9.0819e-07
68473	Mob1b	-1.42702	5.70234	29.1522	6.69093e-08	9.12988e-07
13032	Ctsc	-1.08093	7.1408	29.1374	6.74218e-08	9.19069e-07
13058	Cybb	-1.94344	4.24293	29.1357	6.74827e-08	9.19069e-07
74038	Brip1os	-0.928148	4.65669	29.1148	6.82144e-08	9.28154e-07
18208	Ntn1	-1.60687	3.43535	29.112	6.83115e-08	9.28597e-07
108079	Prkaa2	-1.22481	6.06612	29.108	6.84532e-08	9.29646e-07
20916	Sucla2	-0.929908	6.80885	29.0857	6.92445e-08	9.39504e-07
54122	Uevld	-1.23458	3.85012	29.0773	6.95467e-08	9.42473e-07
207740	Ubald1	1.20699	4.80361	29.076	6.95943e-08	9.42473e-07
22770	Zhx1	-1.57262	5.09508	29.0605	7.0153e-08	9.48729e-07
20869	Stk11	0.854676	7.04926	29.0595	7.01883e-08	9.48729e-07
67168	Lpar6	1.26409	4.64803	29.0577	7.02548e-08	9.48737e-07
68758	Abhd11	1.1878	5.16426	29.0527	7.04373e-08	9.50309e-07
66978	Luc7l	0.974329	5.94848	29.0457	7.06912e-08	9.52841e-07
22183	Zrsr2-ps1	1.31528	4.50141	29.0222	7.15539e-08	9.63565e-07
68558	Ankra2	1.13638	4.18097	29.0174	7.17305e-08	9.6504e-07
19325	Rab10	-0.889658	6.21238	29.0027	7.22769e-08	9.71482e-07
14067	F5	-1.03472	9.2663	28.9999	7.23837e-08	9.72009e-07
109674	Ampd2	1.15348	5.97908	28.9533	7.41436e-08	9.94714e-07
79264	Krit1	1.04603	4.8833	28.941	7.46166e-08	1.00013e-06
11845	Arf6	-1.11166	4.17035	28.934	7.48867e-08	1.00281e-06
17776	Mast2	1.23154	5.00838	28.9034	7.60811e-08	1.01786e-06
73368	Col20a1	2.48215	2.94283	28.8826	7.68987e-08	1.02784e-06
17069	Ly6e	-1.14487	7.93199	28.8778	7.70904e-08	1.02945e-06
104401	Pcnx3	1.0358	6.03717	28.847	7.83253e-08	1.04497e-06
215015	Fam20b	-1.18148	4.50326	28.8232	7.92957e-08	1.05693e-06
268469	Zfp652	-0.971432	5.41317	28.8162	7.95818e-08	1.05976e-06
353499	Tmc4	1.68647	3.66882	28.7924	8.05671e-08	1.07189e-06
108960	Irak2	1.00152	5.25735	28.7889	8.07135e-08	1.07285e-06
13688	Eif4ebp2	-0.886422	8.41268	28.783	8.09571e-08	1.07509e-06
72117	Naa50	-1.06821	6.62213	28.7577	8.20227e-08	1.08824e-06
76952	Nt5c2	0.954188	4.92147	28.7545	8.21607e-08	1.08906e-06
78834	Zfp623	1.17243	4.60556	28.7479	8.24394e-08	1.09175e-06
101489	Ric8a	1.00594	5.2119	28.7186	8.36956e-08	1.1069e-06
14815	Nr3c1	-1.05288	6.52426	28.7177	8.37368e-08	1.1069e-06
217082	Hlf	-0.90226	6.27905	28.7128	8.39465e-08	1.10865e-06
66925	Sdhd	-0.97097	7.282	28.7023	8.44054e-08	1.11369e-06
216705	Clint1	-1.06319	5.72729	28.6389	8.72109e-08	1.14965e-06
20892	Cenpx	1.02121	4.89436	28.6167	8.82168e-08	1.16184e-06
214932	Hdhd5	1.01421	4.97643	28.5961	8.91598e-08	1.17319e-06
63856	Taf8	1.21745	4.38407	28.5761	9.00869e-08	1.18431e-06
15356	Hmgcl	-0.861976	7.46219	28.5698	9.03819e-08	1.1871e-06
75735	Pank1	-1.00167	8.54995	28.5462	9.14873e-08	1.20052e-06
319565	Syne2	0.942412	6.85013	28.5315	9.21881e-08	1.20861e-06
22640	Zfp1	1.41652	3.48936	28.5035	9.35271e-08	1.22505e-06
242418	Dcaf10	-1.28504	4.70555	28.4618	9.55666e-08	1.25063e-06
54615	Npff	2.74688	2.14861	28.4491	9.61944e-08	1.25682e-06
16543	Mdfic	-1.33632	4.46393	28.4473	9.62843e-08	1.25682e-06
13498	Atn1	1.99239	2.69666	28.4469	9.63018e-08	1.25682e-06
218914	Wapl	-1.01377	6.16355	28.3622	1.00609e-07	1.31184e-06
270066	Slc35e1	-1.50834	4.89883	28.3472	1.01396e-07	1.3209e-06
17708	COX1	1.31759	14.7795	28.3447	1.01526e-07	1.3214e-06
414872	Zyg11b	-2.08118	5.61829	28.3426	1.01636e-07	1.32163e-06
211389	Suox	-1.35756	6.48413	28.3243	1.02599e-07	1.33296e-06
106039	Gga1	0.82916	5.68981	28.3217	1.02735e-07	1.33352e-06
231380	Uba6	-1.84605	2.84845	28.3198	1.02839e-07	1.33366e-06
71323	Rassf8	-1.01242	5.22023	28.3165	1.03015e-07	1.33474e-06
246696	Slc25a28	1.17835	5.43924	28.3053	1.03611e-07	1.34125e-06
56491	Vapb	-0.924193	6.08949	28.2807	1.04938e-07	1.35722e-06
239510	Phf20l1	0.983927	5.45813	28.2617	1.0597e-07	1.36933e-06
226971	Plekhb2	-1.61089	4.0598	28.2542	1.06382e-07	1.37342e-06
194401	Mical3	0.864363	5.59509	28.2415	1.07082e-07	1.38122e-06
621976	Tmem170b	-1.13013	4.81052	28.2359	1.07395e-07	1.384e-06
72141	Adpgk	1.10445	5.15414	28.1879	1.10093e-07	1.4175e-06
17769	Mthfr	1.28528	3.92295	28.1762	1.10756e-07	1.42477e-06
115489434	Gm13194	2.1594	2.49452	28.1654	1.11377e-07	1.43148e-06
52009	Jpt2	-1.2648	4.28356	28.1518	1.12164e-07	1.4403e-06
224090	Tmem44	1.67368	2.92595	28.1334	1.13234e-07	1.45275e-06
100271841	Uckl1os	-8.30548	-0.737961	28.1218	1.13917e-07	1.46021e-06
53600	Timm23	-1.05238	5.25554	28.1082	1.14722e-07	1.46734e-06
56364	Zmym3	1.30914	5.19715	28.1081	1.14728e-07	1.46734e-06
70439	Taf15	1.072	6.31955	28.1072	1.14779e-07	1.46734e-06
230257	Ptbp3	-0.93701	6.38048	28.1024	1.15065e-07	1.46968e-06
21678	Tead3	1.38471	4.64318	28.0471	1.18398e-07	1.51091e-06
353156	Egfl7	1.24882	5.14736	28.0447	1.18545e-07	1.51145e-06
60425	Doc2g	2.73896	2.88151	27.9863	1.22179e-07	1.5564e-06
66660	Sltm	1.10841	6.03527	27.9539	1.24237e-07	1.58122e-06
12659	Ovgp1	3.49868	2.003	27.9517	1.24383e-07	1.58167e-06
212933	Pm20d1	-0.949187	6.924	27.9492	1.24542e-07	1.5823e-06
23959	Nt5e	-1.6306	5.75324	27.9179	1.26576e-07	1.60666e-06
14317	Ftcd	1.00693	9.15382	27.9162	1.26683e-07	1.60666e-06
69134	Fam25a	1.71916	3.98468	27.8948	1.28093e-07	1.62311e-06
237782	Smcr8	-1.07302	4.80204	27.8826	1.28905e-07	1.63197e-06
16784	Lamp2	-0.979354	9.27038	27.8721	1.29606e-07	1.63939e-06
117591	Slc2a9	-1.05809	5.77325	27.8622	1.30272e-07	1.64637e-06
69269	Scnm1	1.21024	4.0212	27.859	1.30483e-07	1.64759e-06
246728	Oas2	1.6832	4.50248	27.8482	1.31213e-07	1.65536e-06
12038	Bche	-1.30563	7.62982	27.8103	1.33809e-07	1.68591e-06
15185	Hdac6	0.953915	5.16507	27.8095	1.3387e-07	1.68591e-06
216760	Mfap3	-1.19685	3.74347	27.7915	1.3512e-07	1.70017e-06
69900	Mfsd11	1.22866	4.5606	27.7423	1.38598e-07	1.74241e-06
14583	Gfpt1	-1.35907	4.36685	27.722	1.40058e-07	1.75923e-06
226976	Kansl3	0.973678	6.78238	27.7129	1.40718e-07	1.76598e-06
105835	Sgsm3	1.2631	3.8774	27.7061	1.41219e-07	1.77072e-06
668923	Zfp442	-8.14147	-0.901092	27.6953	1.42005e-07	1.77902e-06
217331	Unk	1.15786	4.10979	27.6745	1.4354e-07	1.79668e-06
12269	C4bp	-1.0183	8.40106	27.6724	1.43698e-07	1.7971e-06
77626	Smpd4	1.26666	4.86825	27.6688	1.43966e-07	1.79761e-06
66771	Gid4	-1.18829	5.04873	27.6685	1.43988e-07	1.79761e-06
108652	Slc35b3	1.03289	4.4381	27.6531	1.45142e-07	1.81044e-06
70097	Sash1	-0.923138	5.47538	27.648	1.45526e-07	1.81365e-06
78558	Htra3	2.06864	2.11656	27.636	1.46425e-07	1.82328e-06
56185	Hao2	-3.14883	4.58818	27.6271	1.47102e-07	1.83012e-06
105387	Akr1c14	-1.00438	8.42675	27.6183	1.47771e-07	1.83686e-06
19651	Rbl2	-1.17753	5.02551	27.5981	1.49328e-07	1.85461e-06
75764	Slx1b	1.30763	3.81324	27.5856	1.50294e-07	1.86499e-06
208968	Zfp280c	1.30518	4.00272	27.5796	1.50758e-07	1.86914e-06
671535	Parp10	0.951097	5.7092	27.5722	1.51338e-07	1.87471e-06
70312	Cactin	1.07689	4.73687	27.5643	1.51957e-07	1.88006e-06
72185	Dbndd1	-7.94123	-1.08238	27.5634	1.52031e-07	1.88006e-06
266690	Cyb5r4	-1.18484	4.59044	27.5607	1.52241e-07	1.88104e-06
74427	Eaf1	-0.918673	5.37136	27.5588	1.52393e-07	1.8813e-06
27364	Srr	-0.971313	5.4943	27.5357	1.54225e-07	1.90228e-06
74764	Klc4	0.834705	6.54063	27.5093	1.5634e-07	1.92647e-06
320162	Cep95	1.27601	4.00775	27.5079	1.56454e-07	1.92647e-06
382038	Urb2	-2.03399	2.63743	27.4937	1.57611e-07	1.93906e-06
232933	Ccdc61	1.62069	3.38198	27.4756	1.59088e-07	1.95556e-06
210998	Fam91a1	-1.05761	6.55307	27.4614	1.60261e-07	1.96829e-06
271944	C2cd4d	-8.0256	-0.998182	27.4525	1.60998e-07	1.97563e-06
435965	Lrp3	1.08804	5.20534	27.4509	1.61133e-07	1.97563e-06
666704	Samd1	1.74025	4.10096	27.4388	1.62147e-07	1.98637e-06
67469	Abhd5	-1.10298	4.14327	27.4274	1.63108e-07	1.99644e-06
23908	Hs2st1	-1.54308	3.64642	27.4228	1.63492e-07	1.99944e-06
26931	Ppp2r5c	-0.862474	5.68385	27.3945	1.65904e-07	2.02721e-06
622665	Ccdc17	1.70201	3.01849	27.3868	1.66561e-07	2.03351e-06
108899	Zfta	1.55902	3.32984	27.384	1.66802e-07	2.03473e-06
227634	Camsap1	1.09868	4.60208	27.3792	1.67216e-07	2.03806e-06
22333	Vdac1	-0.833551	7.5805	27.3365	1.70955e-07	2.08186e-06
108903	Tbcd	-1.08524	4.27249	27.3204	1.72386e-07	2.09751e-06
27377	Yme1l1	-0.88045	6.27777	27.318	1.72597e-07	2.0983e-06
72199	Mms19	0.940411	5.72736	27.2972	1.74467e-07	2.11924e-06
20249	Scd1	-2.26292	11.876	27.2906	1.75057e-07	2.12461e-06
319594	Hif1an	-0.948575	4.89494	27.2716	1.7679e-07	2.14384e-06
75571	Spata9	-7.691	-1.30971	27.2632	1.77557e-07	2.15133e-06
75599	Pcdh1	-0.839414	6.32091	27.2615	1.77716e-07	2.15144e-06
216151	Polrmt	0.976526	5.07651	27.2173	1.81827e-07	2.19936e-06
546071	Mast3	1.38091	6.56846	27.2008	1.83387e-07	2.21636e-06
235636	Rtp3	1.34852	4.97624	27.1899	1.84424e-07	2.22702e-06
12628	Cfh	-1.23526	9.55738	27.1863	1.84764e-07	2.22926e-06
12166	Bmpr1a	-1.05877	5.14694	27.1802	1.85349e-07	2.23444e-06
72039	Mccc1	-1.10584	5.5113	27.1781	1.85553e-07	2.23503e-06
69106	Stoml1	1.67261	3.31809	27.1562	1.87658e-07	2.25849e-06
170472	Recql5	1.16945	4.75294	27.154	1.87877e-07	2.25924e-06
329427	Chn1os3	2.51218	2.46596	27.1314	1.90083e-07	2.28385e-06
23965	Tenm3	-1.78891	5.09724	27.1273	1.90492e-07	2.28686e-06
228960	Stx16	1.21786	6.21141	27.125	1.90711e-07	2.28758e-06
114604	Prdm15	1.322	4.02314	27.1181	1.91399e-07	2.29392e-06
192196	Luc7l2	1.34025	8.38378	27.1071	1.92488e-07	2.30505e-06
76843	Dtl	-7.85143	-1.15025	27.1051	1.92693e-07	2.30559e-06
14679	Gnai3	-0.978446	6.5826	27.0855	1.94657e-07	2.32715e-06
11657	Alb	-0.995607	16.0673	27.0823	1.94971e-07	2.32897e-06
219149	Xkr6	1.84056	2.60564	27.0765	1.95557e-07	2.33403e-06
67444	Ilkap	0.953845	5.76718	27.0623	1.97006e-07	2.34937e-06
58223	Mmp19	-1.42993	5.15385	27.0289	2.00434e-07	2.38741e-06
235674	Acaa1b	1.02439	11.1429	27.028	2.00528e-07	2.38741e-06
235169	Foxred1	0.826636	5.59394	27.0133	2.02058e-07	2.40364e-06
12859	Cox5b	0.881322	6.88453	26.9919	2.04307e-07	2.42838e-06
26390	Mapkbp1	1.37891	3.73148	26.9573	2.07995e-07	2.47018e-06
226412	R3hdm1	1.05107	5.48751	26.9107	2.13074e-07	2.5284e-06
66292	Mrps21	1.23065	5.31082	26.9039	2.13825e-07	2.53523e-06
71774	Shroom1	1.28165	6.09159	26.8872	2.15686e-07	2.55518e-06
231148	Ablim2	1.7248	3.09623	26.8818	2.16285e-07	2.55756e-06
76686	Clip3	-8.11113	-0.927835	26.8802	2.16462e-07	2.55756e-06
71161	Prkag2os1	3.8966	1.85161	26.8796	2.16531e-07	2.55756e-06
99887	Tlcd4	-1.11973	7.99342	26.8784	2.16671e-07	2.55756e-06
20318	Sdf4	-0.892295	6.85591	26.8774	2.16776e-07	2.55756e-06
268741	Tox4	-0.967387	4.8565	26.8694	2.1768e-07	2.56613e-06
328133	Slc39a9	-0.863346	5.86799	26.8445	2.20503e-07	2.59728e-06
103724	Tbc1d10a	1.08547	5.00574	26.8016	2.25445e-07	2.65332e-06
268782	Agxt2	0.817715	7.40893	26.7754	2.28532e-07	2.68744e-06
231583	Slc26a1	-0.850149	7.42278	26.7607	2.30276e-07	2.70574e-06
20437	Siah1a	1.23536	4.44793	26.7529	2.31199e-07	2.71437e-06
66818	Smim7	-1.06074	5.24352	26.7376	2.33039e-07	2.73374e-06
192188	Stab2	0.826781	6.50024	26.7185	2.35359e-07	2.75684e-06
77015	Mpped2	-7.93139	-1.08923	26.7182	2.35391e-07	2.75684e-06
14768	Lancl1	0.947313	4.68181	26.7156	2.35708e-07	2.7583e-06
67477	Abhd15	-1.85397	3.6554	26.6914	2.38687e-07	2.79089e-06
71481	Alpk1	1.67041	3.39201	26.6878	2.3913e-07	2.7938e-06
17118	Marcks	-1.26337	4.25614	26.6712	2.41191e-07	2.81559e-06
66083	Setd6	1.18092	4.27338	26.6438	2.4463e-07	2.85342e-06
15259	Hipk3	-0.980613	6.46927	26.6309	2.46268e-07	2.8702e-06
66625	Pnisr	1.12666	6.94596	26.6242	2.4713e-07	2.87792e-06
52335	Atxn1l	-1.11452	4.38113	26.5967	2.50668e-07	2.91675e-06
67772	Chd8	0.853694	5.91498	26.5927	2.51187e-07	2.92043e-06
235631	Prss50	-7.88071	-1.12622	26.5747	2.53547e-07	2.94549e-06
73229	Zfp983	1.25955	3.99011	26.5716	2.53949e-07	2.94778e-06
17248	Mdm4	1.06527	7.01672	26.5639	2.54957e-07	2.95709e-06
14426	Galnt4	-1.22256	3.68012	26.5605	2.55413e-07	2.96e-06
11520	Plin2	-0.917375	9.3134	26.5421	2.57852e-07	2.98585e-06
94040	Clmn	-0.881549	7.70136	26.5157	2.61408e-07	3.02459e-06
12504	Cd4	-7.91741	-1.10553	26.5081	2.62431e-07	3.03399e-06
30939	Pttg1	0.962357	5.43581	26.5055	2.62783e-07	3.03561e-06
22785	Slc30a4	-1.28329	3.524	26.4687	2.67845e-07	3.09161e-06
70252	Jpx	1.06965	3.69665	26.4373	2.72239e-07	3.13981e-06
23857	Dmtf1	0.997429	5.53525	26.4355	2.72484e-07	3.14011e-06
23831	Car14	-1.30176	3.8856	26.4232	2.7423e-07	3.15771e-06
109731	Maob	-0.94442	8.12056	26.4172	2.75074e-07	3.16489e-06
73242	Atat1	1.22357	5.00348	26.3977	2.77878e-07	3.1946e-06
12892	Cpox	-0.963144	7.31293	26.394	2.78406e-07	3.19812e-06
11761	Aox1	1.40522	7.67093	26.3595	2.83416e-07	3.25009e-06
20909	Stx4a	1.08656	5.4312	26.359	2.8349e-07	3.25009e-06
269639	Zfp512	1.20194	4.54151	26.3582	2.83609e-07	3.25009e-06
668215	Hectd2os	-2.193	3.15173	26.343	2.85848e-07	3.27314e-06
16427	Itih4	-1.22696	10.9042	26.3203	2.89239e-07	3.30933e-06
64385	Cyp4f14	-0.896738	7.84461	26.2746	2.96154e-07	3.38576e-06
52837	Tmx4	-1.70417	4.13893	26.2563	2.98973e-07	3.41527e-06
72935	Ddx41	0.913453	4.99772	26.2401	3.01493e-07	3.44132e-06
319955	Ercc6	1.25809	5.22758	26.2336	3.02509e-07	3.45018e-06
74843	Mss51	2.05256	1.95637	26.2308	3.02957e-07	3.45256e-06
59125	Nek7	-1.02501	6.05999	26.205	3.07023e-07	3.49612e-06
66199	Commd4	1.0884	4.81967	26.2022	3.07479e-07	3.49854e-06
107197	Uqcc3	1.10008	4.6899	26.1938	3.08813e-07	3.51094e-06
68744	Zfp740	1.01191	6.01187	26.1891	3.09558e-07	3.51664e-06
54128	Pmm2	0.847925	6.20976	26.153	3.15407e-07	3.58026e-06
236792	Mmgt1	-1.01757	4.51834	26.1373	3.1798e-07	3.60661e-06
71902	Cand1	-0.935794	5.81662	26.1316	3.1893e-07	3.61454e-06
28028	Mrpl50	-1.01981	5.44638	26.1151	3.21661e-07	3.64262e-06
544963	Iqgap2	-0.908661	8.50219	26.1041	3.23492e-07	3.66047e-06
12417	Cbx3	-1.39762	4.21102	26.0851	3.26691e-07	3.69377e-06
12266	C3	-1.27085	13.0969	26.0755	3.28318e-07	3.70924e-06
216134	Pdxk	-1.88525	4.76978	26.0716	3.28981e-07	3.71382e-06
14182	Fgfr1	1.30317	3.24399	26.0586	3.31202e-07	3.73596e-06
236930	Ercc6l	-8.04692	-0.975384	26.0558	3.31692e-07	3.73855e-06
50767	Pnpla6	1.12895	5.80797	26.0453	3.33492e-07	3.7559e-06
77411	Esrp2	1.04009	7.00542	26.0432	3.33859e-07	3.75709e-06
67996	Srsf6	0.885977	7.76032	26.034	3.35456e-07	3.77211e-06
244373	Erlin2	-0.939874	5.09971	26.0292	3.36287e-07	3.77849e-06
227298	Retreg2	-0.872629	7.37699	26.0241	3.37186e-07	3.78565e-06
59049	Slc22a17	2.79047	2.02418	26.0171	3.38406e-07	3.79638e-06
76781	Mettl4	-1.55981	3.76819	25.9687	3.46996e-07	3.88971e-06
13602	Sparcl1	-1.68513	2.72369	25.9573	3.49051e-07	3.9097e-06
102294	Cyp4v3	-0.796084	8.14895	25.948	3.50733e-07	3.92359e-06
666173	Vps13b	-1.16736	5.34297	25.9475	3.50837e-07	3.92359e-06
213742	Xist	1.01431	10.0424	25.9321	3.53633e-07	3.95179e-06
791282	Gm10030	2.45319	2.86935	25.9233	3.55246e-07	3.96673e-06
17095	Lyl1	2.26382	1.5818	25.9201	3.55842e-07	3.9703e-06
66905	Plin3	-0.968511	5.03061	25.9	3.59566e-07	4.00875e-06
263406	Plekhg3	0.961934	6.70671	25.8974	3.60061e-07	4.01115e-06
15107	Hadh	-1.02892	8.32734	25.8606	3.66983e-07	4.0851e-06
14184	Fgfr3	0.946244	6.29092	25.859	3.67281e-07	4.08526e-06
18739	Pitpnm1	1.61203	4.17058	25.8566	3.67747e-07	4.08727e-06
233900	Rnf40	0.845387	5.53017	25.837	3.71504e-07	4.12585e-06
21685	Tef	0.919473	8.84711	25.8084	3.77047e-07	4.18418e-06
21841	Tia1	1.13257	4.07922	25.7938	3.79915e-07	4.21275e-06
231413	Grsf1	-0.865433	6.49628	25.7895	3.80757e-07	4.21884e-06
211007	Trim41	0.866259	5.61382	25.7851	3.81628e-07	4.22523e-06
235072	Septin7	-1.01672	5.41513	25.7815	3.82336e-07	4.22981e-06
93736	Aff4	-1.17539	6.41241	25.7679	3.85042e-07	4.25647e-06
51789	Tnk2	0.989457	4.9299	25.7621	3.86198e-07	4.26598e-06
217031	Tada2a	1.39749	3.54703	25.7329	3.92087e-07	4.3277e-06
12028	Bax	1.49411	4.54671	25.7293	3.92809e-07	4.33235e-06
12363	Casp4	1.91462	2.55122	25.726	3.93484e-07	4.33646e-06
232791	Cnot3	0.950856	5.2054	25.7175	3.95221e-07	4.35228e-06
234695	Carmil2	2.80592	1.74882	25.6923	4.0043e-07	4.40456e-06
23997	Psmd13	-0.929506	5.61816	25.6915	4.00581e-07	4.40456e-06
380660	Acss3	-1.73698	4.68595	25.6822	4.02526e-07	4.42256e-06
11946	Atp5f1a	-1.0371	9.50442	25.6795	4.03095e-07	4.42543e-06
234683	Elmo3	0.866839	5.34832	25.6605	4.07072e-07	4.46568e-06
12491	Cd36	-1.37695	7.09377	25.6481	4.09694e-07	4.49102e-06
18408	Slc25a15	-0.957305	7.85836	25.6398	4.11462e-07	4.50697e-06
67510	Tvp23b	-1.17968	4.31638	25.6379	4.11872e-07	4.50802e-06
216549	Aftph	-0.830081	5.32185	25.6307	4.13411e-07	4.52143e-06
52502	Carhsp1	-0.884731	6.3425	25.6212	4.1545e-07	4.54028e-06
107702	Rnh1	0.827749	7.22859	25.6034	4.19304e-07	4.57892e-06
70361	Lman1	-0.854509	7.81345	25.5753	4.25444e-07	4.64244e-06
628308	Zfp970	1.17055	5.72905	25.5734	4.25881e-07	4.64368e-06
56392	Shoc2	-0.896755	5.05136	25.5703	4.26558e-07	4.64563e-06
232210	Hmces	1.26158	3.91442	25.5696	4.26705e-07	4.64563e-06
320226	Ccdc171	1.5226	4.79577	25.5569	4.29528e-07	4.67282e-06
12837	Col8a1	-8.00558	-1.02024	25.5552	4.29906e-07	4.6734e-06
228961	Npepl1	0.985084	6.8249	25.5307	4.35395e-07	4.72637e-06
66841	Etfdh	-1.18896	8.06714	25.5305	4.35436e-07	4.72637e-06
230857	Ece1	-0.834207	7.79075	25.5129	4.39438e-07	4.76622e-06
240869	Zbtb37	1.27543	5.0454	25.5004	4.42294e-07	4.79106e-06
106618	Wdr90	1.45129	4.18194	25.4999	4.42396e-07	4.79106e-06
101118	Tmem168	-1.17681	4.56397	25.4984	4.42741e-07	4.7912e-06
226255	Atrnl1	-1.26667	4.47441	25.4886	4.45007e-07	4.8121e-06
52184	Odf2l	1.12393	4.14419	25.4859	4.45628e-07	4.81519e-06
105847	Lmf2	0.877675	5.0997	25.4761	4.47898e-07	4.83609e-06
76380	Cep112	-7.60316	-1.37372	25.4743	4.48307e-07	4.83688e-06
72948	Tppp	-1.30438	3.89205	25.4717	4.48921e-07	4.83986e-06
17912	Myo1b	-1.12801	6.98546	25.4694	4.49454e-07	4.84199e-06
75641	Frey1	2.12509	1.96131	25.457	4.52359e-07	4.86963e-06
14057	Sfxn1	-0.847231	6.74306	25.4473	4.54639e-07	4.89051e-06
69660	Tmbim1	-0.834641	5.51968	25.4409	4.56155e-07	4.90315e-06
217342	Ube2o	1.11322	4.29997	25.4282	4.59147e-07	4.93163e-06
104709	Pik3r6	2.22798	1.94335	25.4063	4.64394e-07	4.98426e-06
208266	Dot1l	0.88453	5.52227	25.4015	4.65565e-07	4.99311e-06
93838	Dqx1	1.28137	4.79885	25.3653	4.74366e-07	5.0837e-06
110391	Qdpr	-0.955417	7.52942	25.3568	4.76465e-07	5.1024e-06
56426	Pdcd10	-1.06419	4.10718	25.329	4.83394e-07	5.17275e-06
11950	Atp5pb	-0.938949	7.92721	25.3197	4.85722e-07	5.18996e-06
69170	Chaserr	1.23662	4.28424	25.3197	4.85725e-07	5.18996e-06
12737	Cldn1	-1.61483	4.43126	25.3127	4.87498e-07	5.20505e-06
18453	P4hb	-0.899963	9.87044	25.2998	4.90751e-07	5.2359e-06
53357	Pla2g6	0.885472	5.9316	25.2929	4.92527e-07	5.25094e-06
319965	Cc2d1b	1.16988	4.04903	25.2688	4.9871e-07	5.31293e-06
212326	Fam149a	-1.09684	4.40686	25.2492	5.03812e-07	5.3565e-06
21834	Thrb	-0.901943	5.19179	25.2489	5.03887e-07	5.3565e-06
11842	Arf3	-0.824224	5.90578	25.2488	5.03917e-07	5.3565e-06
99152	Anapc2	0.853252	5.78424	25.2282	5.09309e-07	5.40981e-06
230648	Efcab14	-1.28048	4.32619	25.2264	5.098e-07	5.41103e-06
231130	Tnip2	1.24937	3.96337	25.2176	5.12124e-07	5.43169e-06
12724	Clcn2	0.916102	6.32725	25.2162	5.12505e-07	5.43172e-06
117171	1110038F14Rik	1.26488	3.49975	25.2049	5.15506e-07	5.45951e-06
55938	Apom	-1.32292	7.31159	25.2004	5.16712e-07	5.46623e-06
19377	Rai1	1.07722	4.73357	25.1997	5.16901e-07	5.46623e-06
228026	Pdk1	-0.823198	7.12647	25.1882	5.2e-07	5.49496e-06
67862	2310033P09Rik	1.58853	3.10656	25.1719	5.24415e-07	5.53755e-06
237107	Gnl3l	-1.25181	4.05443	25.1583	5.28129e-07	5.57268e-06
15925	Ide	-0.872902	6.48624	25.1506	5.30235e-07	5.5908e-06
28018	Ubfd1	-1.1155	5.04923	25.1462	5.31435e-07	5.59934e-06
237360	Adamts14	1.58336	2.50425	25.1351	5.34522e-07	5.62774e-06
16419	Itgb5	-0.815525	6.25316	25.1218	5.38204e-07	5.66236e-06
68526	Gpr155	-1.2275	4.46648	25.114	5.40391e-07	5.67748e-06
56354	Dnajc7	0.794817	6.143	25.1139	5.4043e-07	5.67748e-06
73658	Spns1	0.92778	5.56628	25.0994	5.44493e-07	5.71599e-06
72774	Neil1	1.47423	3.4044	25.0796	5.50114e-07	5.77078e-06
170942	Erdr1x	2.94511	7.08279	25.0781	5.50552e-07	5.77117e-06
22051	Trip6	1.1463	4.68481	25.0758	5.51194e-07	5.77369e-06
639658	Gm13807	-7.44291	-1.51059	25.0682	5.53368e-07	5.78921e-06
17436	Me1	-0.994761	8.13258	25.0678	5.53481e-07	5.78921e-06
56451	Suclg1	-1.01061	7.30188	25.0554	5.57066e-07	5.82248e-06
56418	Ykt6	-0.836517	5.6959	25.0519	5.58067e-07	5.82827e-06
245638	Tbc1d8b	-1.66587	4.04418	25.0507	5.58431e-07	5.82827e-06
66548	Adamtsl5	2.30563	1.94889	25.0154	5.68748e-07	5.93164e-06
30940	Usp25	-1.00821	5.0931	25.0132	5.69379e-07	5.93392e-06
14667	Gm2a	-1.04566	6.67965	25.0118	5.69796e-07	5.93397e-06
114896	Afg3l1	-0.831737	5.88303	25.0017	5.72797e-07	5.96091e-06
12815	Col11a2	3.08659	1.91797	24.999	5.73594e-07	5.96488e-06
57267	Apba3	1.12224	5.61732	24.9651	5.83774e-07	6.06636e-06
17128	Smad4	-1.15179	5.07089	24.9586	5.85734e-07	6.08233e-06
100503178	2810013P06Rik	1.54539	4.24547	24.9502	5.8831e-07	6.10467e-06
319939	Tns3	-0.992993	5.42771	24.9177	5.98317e-07	6.20403e-06
12039	Bckdha	-1.15686	5.25507	24.8826	6.09305e-07	6.31341e-06
114143	Atp6v0b	1.02234	6.18481	24.8781	6.10726e-07	6.32359e-06
209378	Itih5	-1.844	3.65867	24.8706	6.1311e-07	6.34371e-06
52014	Nus1	-0.905168	5.62788	24.8651	6.14845e-07	6.35708e-06
224440	Setd4	1.27894	5.23162	24.8315	6.25668e-07	6.46434e-06
280408	Rilp	1.14597	5.43583	24.8274	6.27004e-07	6.47349e-06
12630	Cfi	-1.13544	9.0948	24.7851	6.40916e-07	6.61237e-06
394434	Ugt1a9	-2.04761	5.62256	24.7558	6.50723e-07	6.70875e-06
57913	Pidd1	1.96063	3.00863	24.7473	6.536e-07	6.72942e-06
171486	Cd99l2	-1.49523	4.83244	24.7471	6.53664e-07	6.72942e-06
70645	Oip5	-7.82217	-1.17146	24.7432	6.5501e-07	6.73543e-06
18260	Ocln	-0.977912	4.15547	24.7426	6.55185e-07	6.73543e-06
80289	Lysmd3	-1.19444	4.42619	24.7167	6.64066e-07	6.8191e-06
57741	Noc2l	1.04832	5.61617	24.7161	6.64271e-07	6.8191e-06
330260	Pon2	-1.00774	5.18989	24.7097	6.66494e-07	6.83703e-06
66049	Rogdi	1.3	3.82385	24.6981	6.70517e-07	6.87339e-06
68795	Ubr3	-0.972178	6.83943	24.6588	6.84305e-07	7.00974e-06
52552	Parp8	1.98661	2.23926	24.6568	6.85011e-07	7.01198e-06
234371	Tmem161a	1.011	4.6317	24.6345	6.93015e-07	7.08886e-06
269614	Pank4	1.06481	4.69942	24.6327	6.93633e-07	7.09015e-06
319748	Zfp865	1.32778	4.79839	24.5933	7.07991e-07	7.23176e-06
77264	Zfp142	1.12711	3.45831	24.5795	7.13079e-07	7.27857e-06
24068	Sra1	0.855844	6.29021	24.572	7.15829e-07	7.30146e-06
69617	Pitrm1	-1.0624	5.00764	24.5559	7.2184e-07	7.35755e-06
67458	Ergic1	-1.09162	5.42463	24.543	7.26691e-07	7.40175e-06
84113	Ptov1	0.977799	5.90842	24.5404	7.27686e-07	7.40664e-06
12995	Csnk2a1	-0.762031	6.40909	24.5244	7.33753e-07	7.46311e-06
103583	Fbxw11	-1.06595	4.92263	24.5084	7.39851e-07	7.51982e-06
231103	Gckr	1.09053	8.95051	24.4868	7.48223e-07	7.59953e-06
17252	Rdh11	-1.37409	5.33552	24.4837	7.49411e-07	7.60623e-06
56334	Tmed2	-1.06021	6.67459	24.4625	7.57687e-07	7.68094e-06
19009	Pou6f1	1.18245	3.80519	24.4622	7.5784e-07	7.68094e-06
225160	Thoc1	1.18828	4.61095	24.4476	7.63583e-07	7.7337e-06
67117	Dynlt3	-0.997496	5.76255	24.4333	7.69274e-07	7.78586e-06
17869	Myc	1.50927	3.2612	24.4308	7.70262e-07	7.79037e-06
320506	Lmbrd2	-0.988273	5.92943	24.421	7.74213e-07	7.82483e-06
18803	Plcg1	0.91107	6.48966	24.4161	7.76184e-07	7.83924e-06
100041480	Myef2l	-7.6048	-1.38335	24.4081	7.79402e-07	7.86622e-06
66397	Sar1b	-0.777101	7.59687	24.3985	7.83286e-07	7.89988e-06
30049	Scd3	-8.25952	-0.802875	24.3803	7.9072e-07	7.96926e-06
70247	Psmd1	-1.04946	6.26394	24.3588	7.99613e-07	8.05324e-06
320343	Lypd6	-7.40672	-1.55647	24.3457	8.05083e-07	8.10266e-06
16859	Lgals9	-1.00697	8.49761	24.3365	8.08922e-07	8.1356e-06
105148	Iars1	-0.888774	5.12973	24.3109	8.19734e-07	8.23858e-06
66799	Ube2w	-1.10315	4.45183	24.3062	8.2174e-07	8.25298e-06
19317	Qki	-0.902759	6.18899	24.3018	8.23604e-07	8.26592e-06
72144	Slc37a3	-1.10552	4.67864	24.2965	8.25881e-07	8.283e-06
12326	Camk4	-7.54745	-1.42563	24.2334	8.5339e-07	8.55293e-06
235587	Parp3	1.07599	5.25742	24.2203	8.59213e-07	8.6053e-06
57295	Icmt	-1.00192	5.28812	24.1964	8.6993e-07	8.70657e-06
13871	Ercc2	1.27393	3.10502	24.1768	8.78842e-07	8.78964e-06
60363	Cldn15	-7.54722	-1.42117	24.1702	8.81866e-07	8.81376e-06
263803	Pkn3	2.2069	2.55804	24.1377	8.96866e-07	8.95745e-06
68477	Rmnd5a	-0.994505	7.57558	24.1293	9.00807e-07	8.99057e-06
72736	Tmx1	-0.88775	5.45517	24.1278	9.01493e-07	8.99118e-06
110157	Raf1	-0.994857	4.90872	24.1262	9.02254e-07	8.99252e-06
217356	Tmc8	1.75508	2.45708	24.1122	9.08815e-07	9.05165e-06
52331	Stbd1	-1.00503	6.42928	24.1053	9.12103e-07	9.0781e-06
70248	Dazap1	1.00886	6.10863	24.0937	9.17613e-07	9.12663e-06
66375	Dhrs7	-1.16644	5.2741	24.0881	9.20294e-07	9.14697e-06
70061	Sdr9c7	-1.04259	4.59357	24.0801	9.24089e-07	9.17835e-06
245474	Dkc1	-1.15122	4.31493	24.0587	9.34444e-07	9.27479e-06
327951	Cyb5d1	-1.72372	3.48333	24.0517	9.37845e-07	9.30213e-06
26926	Aifm1	-0.799948	6.53115	24.0421	9.42536e-07	9.34221e-06
12355	Nr1i3	1.08277	6.96786	24.0313	9.47838e-07	9.38829e-06
76108	Rap2a	-1.23758	4.27314	24.0275	9.49685e-07	9.40011e-06
67630	Samd8	-0.990489	5.19802	24.0194	9.53709e-07	9.43345e-06
553127	Rtl8b	1.50726	2.52503	24.0127	9.57025e-07	9.45975e-06
226090	Ermp1	-1.35029	4.78539	24.0014	9.62634e-07	9.49948e-06
20933	Med22	-0.892457	4.71353	24.0013	9.62698e-07	9.49948e-06
19058	Ppp3r1	-0.833049	5.19629	24.0007	9.63026e-07	9.49948e-06
13036	Ctsh	-0.827057	7.78189	23.9967	9.64999e-07	9.51242e-06
57342	Parva	-0.907541	6.35568	23.99	9.68391e-07	9.53932e-06
12977	Csf1	1.12002	4.8431	23.9875	9.69609e-07	9.54477e-06
51938	Ccdc39	1.63543	2.28835	23.9791	9.73871e-07	9.58017e-06
66659	Acp6	0.846813	5.76838	23.9511	9.88148e-07	9.71398e-06
67145	Tomm34	1.0127	4.38811	23.9251	1.00156e-06	9.8391e-06
69837	Pcgf1	1.88971	3.61554	23.9211	1.00365e-06	9.85291e-06
69431	1700022N22Rik	-7.51406	-1.46885	23.903	1.01316e-06	9.93944e-06
330401	Tmcc1	0.920146	5.8134	23.8976	1.01597e-06	9.96024e-06
16650	Kpna6	-0.91802	5.66824	23.8954	1.01714e-06	9.96491e-06
11821	Aprt	0.992191	5.21095	23.8792	1.02573e-06	1.00422e-05
240028	Lnpep	-1.21575	5.2177	23.8597	1.0362e-06	1.01331e-05
12831	Col5a1	1.14976	3.98106	23.8593	1.03642e-06	1.01331e-05
223255	Stk24	-1.1701	4.41052	23.8432	1.04509e-06	1.02109e-05
69632	Arhgef12	-1.02379	7.41708	23.8126	1.06186e-06	1.03677e-05
381066	Zfp948	1.29579	3.15781	23.798	1.06993e-06	1.04395e-05
13198	Ddit3	1.23755	3.43157	23.7888	1.07506e-06	1.04824e-05
69863	Ttc39b	-0.938864	6.15457	23.7849	1.07725e-06	1.04966e-05
16196	Il7	-7.96734	-1.08144	23.7744	1.08316e-06	1.05471e-05
27055	Fkbp9	-0.875604	5.20079	23.7722	1.08435e-06	1.05515e-05
13046	Celf1	-0.818645	6.82539	23.7536	1.09493e-06	1.06472e-05
68089	Arpc4	-1.12354	4.55325	23.7515	1.0961e-06	1.06515e-05
216964	Trp53i13	1.94148	2.97009	23.7228	1.11259e-06	1.08043e-05
104082	Wdr7	-1.05244	4.42089	23.7054	1.12264e-06	1.08946e-05
68327	Tsr3	1.39937	3.74907	23.6946	1.12898e-06	1.09487e-05
80290	Gpr146	-0.957815	6.59355	23.683	1.13584e-06	1.10079e-05
56424	Stub1	0.975847	4.35633	23.6687	1.14428e-06	1.10822e-05
70495	Atp6ap2	-0.960796	5.40804	23.6632	1.14758e-06	1.11067e-05
224088	Atp13a3	-1.00748	7.43441	23.6328	1.16585e-06	1.12759e-05
269033	4930503L19Rik	1.52341	3.14062	23.6311	1.16686e-06	1.12781e-05
109801	Glo1	-0.929004	7.57918	23.6211	1.17294e-06	1.13291e-05
17722	ND6	1.53674	10.1288	23.6198	1.17372e-06	1.13291e-05
19679	Pitpnm2	0.974009	6.96741	23.6165	1.17574e-06	1.1341e-05
19384	Ran	-0.868787	6.02136	23.6094	1.18008e-06	1.13753e-05
77963	Hook1	-1.22459	5.79448	23.5629	1.20895e-06	1.16458e-05
230872	Crocc	1.86158	2.39982	23.5543	1.21438e-06	1.16902e-05
18245	Oaz1	-0.911367	8.10082	23.5392	1.22393e-06	1.17743e-05
20216	Acsm3	-1.31761	5.66916	23.5315	1.22887e-06	1.18139e-05
219105	Zmym5	1.05976	6.41901	23.5145	1.23979e-06	1.19109e-05
67844	Rab32	-0.995951	4.9301	23.513	1.24072e-06	1.19119e-05
244654	Mtss2	1.48113	2.7167	23.4929	1.25378e-06	1.20293e-05
70238	Rnf168	-1.1904	3.65574	23.4784	1.26325e-06	1.21121e-05
76688	Arfrp1	0.946325	4.94602	23.4763	1.2646e-06	1.21169e-05
207182	Ggt7	2.78673	1.41621	23.4718	1.26761e-06	1.21376e-05
11833	Aqp8	-1.32009	6.06616	23.4677	1.27026e-06	1.21549e-05
66882	Bzw1	-0.837975	6.94531	23.4628	1.27351e-06	1.21779e-05
106628	Trip10	1.24595	4.27893	23.4523	1.28049e-06	1.22366e-05
17872	Ppp1r15a	1.07283	4.2932	23.4467	1.28421e-06	1.22639e-05
74150	Slc35f5	-1.13332	5.16234	23.4355	1.29176e-06	1.23278e-05
16211	Kpnb1	-0.904567	6.30877	23.4225	1.30052e-06	1.24032e-05
17126	Smad2	-1.10712	4.32655	23.4128	1.30707e-06	1.24574e-05
19220	Ptgfr	-7.63436	-1.35147	23.4114	1.30798e-06	1.24579e-05
76491	Abhd14b	-0.782028	6.02511	23.3986	1.31673e-06	1.25329e-05
320024	Nceh1	-1.07668	6.04367	23.3971	1.31776e-06	1.25344e-05
72825	Mon1a	0.966781	4.78058	23.3925	1.32094e-06	1.25564e-05
328561	Apol10b	-7.51294	-1.43942	23.3895	1.32302e-06	1.25678e-05
54473	Tollip	-0.882228	6.15599	23.3842	1.32665e-06	1.2594e-05
231086	Hadhb	-0.922164	7.87808	23.369	1.33715e-06	1.2679e-05
50884	Nckap1	-0.844018	7.01475	23.3687	1.33737e-06	1.2679e-05
26365	Ceacam1	-0.899844	7.15546	23.3594	1.34384e-06	1.2732e-05
52013	R3hcc1l	0.913916	4.22729	23.3515	1.34938e-06	1.2776e-05
69833	Polr2f	1.00275	4.72239	23.3502	1.35031e-06	1.27764e-05
232560	Caprin2	1.66798	3.30602	23.3424	1.3558e-06	1.28199e-05
14339	Aktip	-1.63163	3.13974	23.3185	1.37274e-06	1.29716e-05
99586	Dpyd	-0.988805	9.05167	23.2662	1.41055e-06	1.33201e-05
56292	Naa10	1.05075	3.94289	23.2539	1.41966e-06	1.33973e-05
22690	Zfp28	1.80373	2.54308	23.2439	1.42702e-06	1.3458e-05
12753	Clock	-1.18706	4.59478	23.2395	1.4303e-06	1.34801e-05
20360	Sema6c	1.69672	2.73979	23.2301	1.43731e-06	1.35373e-05
192193	Edem1	-0.755115	7.35017	23.2228	1.44273e-06	1.35794e-05
13629	Eef2	-1.01975	10.3839	23.2184	1.44608e-06	1.36021e-05
15109	Hal	-0.987198	8.38378	23.2126	1.45041e-06	1.36339e-05
70701	Nipal1	-1.3123	4.85854	23.2008	1.45935e-06	1.37089e-05
13819	Epas1	-0.875276	7.43803	23.1985	1.4611e-06	1.37164e-05
233802	Thumpd1	-1.45046	4.08023	23.1938	1.46471e-06	1.37413e-05
21975	Top3a	1.17459	3.85173	23.1429	1.50395e-06	1.41003e-05
11766	Ap1g2	1.19438	4.37521	23.1369	1.50866e-06	1.41352e-05
213119	Itga10	2.41788	2.44859	23.1305	1.51367e-06	1.41729e-05
208777	Sned1	1.18552	5.42841	23.119	1.52277e-06	1.42488e-05
332175	Zdhhc23	1.95796	2.20452	23.112	1.52835e-06	1.42917e-05
212153	Ccdc191	1.26643	3.62342	23.1063	1.5329e-06	1.4325e-05
97387	Strn4	0.86743	5.8777	23.0998	1.53809e-06	1.43642e-05
11674	Aldoa	0.759435	6.90378	23.095	1.54192e-06	1.43906e-05
17449	Mdh1	-0.81091	8.97162	23.0859	1.54921e-06	1.44492e-05
223920	Soat2	0.924634	6.27941	23.0417	1.58529e-06	1.47762e-05
67661	Ift172	0.905032	4.96165	23.029	1.59579e-06	1.48644e-05
67979	Atad1	-0.891279	5.95349	23.0004	1.61969e-06	1.50773e-05
66410	Mterf3	0.826715	4.95779	22.998	1.62172e-06	1.50864e-05
20017	Polr1b	0.930298	5.08512	22.9963	1.62316e-06	1.509e-05
73103	3110009E18Rik	-7.45622	-1.49489	22.9862	1.63168e-06	1.51594e-05
60525	Acss2	-1.09671	7.04732	22.9664	1.64859e-06	1.53067e-05
66317	Skic8	-1.04101	5.15062	22.9632	1.65132e-06	1.53221e-05
12651	Chkb	2.28449	1.75486	22.9575	1.6562e-06	1.53575e-05
14976	Pfdn6	1.07595	4.53278	22.9543	1.659e-06	1.53735e-05
17134	Mafg	1.04191	7.25414	22.9488	1.66377e-06	1.54078e-05
73166	Tm7sf2	-0.921085	6.82653	22.9471	1.66525e-06	1.54116e-05
20684	Sp100	1.05168	5.00037	22.9386	1.67257e-06	1.54694e-05
69674	Mif4gd	0.914045	6.04123	22.9272	1.68253e-06	1.55515e-05
68421	Lmbrd1	-0.966009	6.24043	22.9126	1.6954e-06	1.56604e-05
12807	Hps3	0.934928	4.04309	22.8995	1.70695e-06	1.5757e-05
69861	2010003K11Rik	1.22978	4.0514	22.8957	1.71034e-06	1.57782e-05
234135	Nsd3	0.91071	6.79149	22.8909	1.71464e-06	1.58077e-05
108934	Smim13	-1.04666	4.89798	22.8811	1.72338e-06	1.58781e-05
72193	Scaf11	-0.829669	6.12152	22.8785	1.72574e-06	1.58896e-05
50875	Tmod3	-1.09426	4.36669	22.8666	1.73645e-06	1.59698e-05
67736	Yju2b	1.52007	3.50411	22.8663	1.73667e-06	1.59698e-05
67795	Rnls	-7.29685	-1.63619	22.843	1.75785e-06	1.61543e-05
22276	Uros	0.98283	4.96499	22.8227	1.77652e-06	1.63154e-05
13209	Ddx6	-0.887029	6.71768	22.8021	1.79566e-06	1.64806e-05
22687	Zpr1	1.79106	7.78678	22.7934	1.80382e-06	1.6545e-05
65246	Xpo7	-0.871746	5.84443	22.7909	1.80614e-06	1.65558e-05
80795	Selenok	0.814507	6.37283	22.7798	1.81663e-06	1.66412e-05
23802	Amfr	-0.839638	8.29719	22.7742	1.82195e-06	1.66794e-05
17996	Neb	1.16586	5.05586	22.7636	1.83207e-06	1.67613e-05
224647	Ilrun	-0.880671	8.24615	22.7609	1.8346e-06	1.67738e-05
229003	Helz2	0.766682	7.70591	22.7474	1.84752e-06	1.68812e-05
19210	Ptdss1	-0.892772	5.87828	22.7376	1.85703e-06	1.69574e-05
68968	Cdan1	1.10776	3.93998	22.7329	1.86158e-06	1.69881e-05
70337	Iyd	-0.747283	6.35627	22.7307	1.86366e-06	1.69963e-05
68839	Ankrd46	-0.852646	5.74031	22.7077	1.8861e-06	1.719e-05
14423	Galnt1	-0.894737	5.52533	22.7059	1.8879e-06	1.71955e-05
57385	P2ry4	-2.33434	2.61649	22.6692	1.92424e-06	1.75155e-05
13382	Dld	-0.87208	6.84013	22.652	1.9416e-06	1.76623e-05
243277	Adgrd1	2.6312	1.5536	22.6391	1.95463e-06	1.77696e-05
110257	Hba-a2	2.06668	5.80498	22.629	1.96496e-06	1.78522e-05
218885	Oxnad1	-1.01609	4.0916	22.6135	1.98085e-06	1.79852e-05
71770	Ap2b1	-0.946665	5.77851	22.6011	1.99373e-06	1.80908e-05
11549	Adra1a	-1.95503	2.97879	22.5775	2.01834e-06	1.83025e-05
11596	Ager	3.37067	0.53997	22.5742	2.02186e-06	1.83229e-05
320717	Pptc7	-1.36758	4.08142	22.5689	2.02741e-06	1.83616e-05
69718	Ipmk	-0.898223	6.07997	22.559	2.03786e-06	1.84361e-05
11736	Ankfy1	-0.994337	5.33909	22.5587	2.0382e-06	1.84361e-05
22339	Vegfa	1.16741	8.42583	22.5358	2.06258e-06	1.86449e-05
77583	Notum	1.11434	6.04076	22.5222	2.07728e-06	1.8766e-05
230979	Tnfrsf14	-1.7242	2.25024	22.5209	2.07871e-06	1.87671e-05
71393	Kctd6	1.14154	4.0688	22.5176	2.08222e-06	1.8787e-05
98403	Zfp451	1.0191	4.8555	22.5098	2.0907e-06	1.88517e-05
102693	Phldb1	1.48598	3.64781	22.4868	2.11591e-06	1.90671e-05
75406	Ndufs7	0.868929	6.50127	22.4846	2.1183e-06	1.90767e-05
224640	Lemd2	0.839569	5.04992	22.4641	2.14108e-06	1.92697e-05
22288	Utrn	-1.05304	5.32477	22.46	2.1456e-06	1.92984e-05
70103	Znhit1	0.957557	5.16954	22.4583	2.14755e-06	1.93038e-05
67115	Rpl14	0.803516	7.86572	22.4469	2.16036e-06	1.94068e-05
18127	Nos3	1.95444	2.43837	22.4354	2.17326e-06	1.95105e-05
67472	Mtfr1	-0.778854	6.25647	22.4281	2.18158e-06	1.9573e-05
12289	Cacna1d	1.32343	3.02036	22.4001	2.21365e-06	1.98483e-05
70885	Ints10	-1.77787	2.30735	22.3954	2.21902e-06	1.98841e-05
76088	Dock8	-1.22053	5.02704	22.3921	2.22286e-06	1.99061e-05
50935	St6galnac6	-1.11685	5.04336	22.3903	2.22493e-06	1.99123e-05
338371	Endov	1.35922	3.7634	22.3823	2.23427e-06	1.99834e-05
67116	Cuedc2	1.03866	4.45913	22.3789	2.23825e-06	2.00065e-05
213990	Agap3	0.831341	5.68492	22.3327	2.29267e-06	2.04628e-05
225164	Mib1	-1.01131	6.22216	22.3321	2.29336e-06	2.04628e-05
11793	Atg5	-0.940879	5.45126	22.332	2.29356e-06	2.04628e-05
622976	Gm6377	1.52958	2.41808	22.3163	2.31236e-06	2.06177e-05
78246	Phf23	0.828683	4.85458	22.3147	2.31427e-06	2.0622e-05
65221	Slc15a3	-1.75992	2.81168	22.2755	2.36196e-06	2.10339e-05
67287	Parp6	0.841773	4.58997	22.2643	2.37578e-06	2.11439e-05
97130	Nhsl3	-0.809608	6.72471	22.2586	2.38292e-06	2.11942e-05
83702	Akr1c6	-0.990764	9.34211	22.2469	2.3975e-06	2.13108e-05
80859	Nfkbiz	1.21815	4.52254	22.2256	2.42424e-06	2.15351e-05
16571	Kif4	-7.34199	-1.59296	22.2193	2.43211e-06	2.15917e-05
65111	Dap3	0.779288	5.72066	22.2144	2.43832e-06	2.16335e-05
74120	Zfp263	0.940552	4.77789	22.2067	2.44823e-06	2.1708e-05
666731	Trim43c	-7.43991	-1.53156	22.1956	2.46234e-06	2.18197e-05
230500	Efcab7	-7.28117	-1.63744	22.1863	2.47439e-06	2.19129e-05
56736	Rnf14	-0.837809	6.28186	22.1835	2.4779e-06	2.19306e-05
19018	Scand1	1.38449	3.92167	22.175	2.48898e-06	2.20151e-05
12352	Car5a	-0.913239	5.11149	22.1641	2.50309e-06	2.21263e-05
71885	Faap100	1.15669	3.72093	22.1579	2.51118e-06	2.21842e-05
14287	Fpgs	0.802691	7.41595	22.1512	2.51995e-06	2.2248e-05
76425	Gid8	-0.869037	4.83535	22.1391	2.53593e-06	2.23753e-05
68202	Ndufa5	1.07641	5.81751	22.1367	2.5391e-06	2.23895e-05
54624	Paf1	0.93681	5.57847	22.1225	2.55798e-06	2.25422e-05
217379	Ubxn2a	-1.36023	4.33026	22.1152	2.56763e-06	2.26134e-05
93871	Brwd1	0.860248	6.03146	22.1086	2.57647e-06	2.26773e-05
231997	Fkbp14	1.26715	3.75726	22.0843	2.6093e-06	2.29523e-05
56431	Dstn	-1.03201	6.89626	22.0801	2.61508e-06	2.2989e-05
11920	Atm	-1.76189	3.2782	22.0669	2.63311e-06	2.31334e-05
215201	Trmt2b	-0.952431	4.86424	22.0597	2.64294e-06	2.32056e-05
100727	Ugt2b34	-0.789526	9.13882	22.0547	2.64983e-06	2.32519e-05
14661	Glud1	-0.802223	10.1308	22.0404	2.6697e-06	2.34071e-05
58202	Nelfb	0.921654	5.31763	22.0396	2.67077e-06	2.34071e-05
76826	Nubpl	-1.65852	3.21624	22.035	2.67725e-06	2.34495e-05
15002	H2-Ob	2.32393	2.55735	22.0249	2.6913e-06	2.35583e-05
14827	Pdia3	-0.84846	8.15856	22.0126	2.7086e-06	2.36953e-05
13603	Opn3	2.90318	1.7467	22.0052	2.71912e-06	2.37729e-05
11848	Rhoa	-0.934744	6.532	22.0003	2.72609e-06	2.38194e-05
229615	Pias3	1.20763	4.0152	21.9846	2.74852e-06	2.40008e-05
319278	Shfl	1.65124	6.79154	21.9735	2.76448e-06	2.41221e-05
75871	Zfp821	1.57159	2.90193	21.9726	2.76578e-06	2.41221e-05
13728	Mark2	0.9424	5.07863	21.9713	2.76758e-06	2.41232e-05
217127	Kat7	-0.895305	4.63766	21.969	2.77087e-06	2.41373e-05
58250	Chst11	-7.20608	-1.72789	21.9555	2.79048e-06	2.42919e-05
230761	Zfp362	1.2154	3.42328	21.9544	2.79199e-06	2.42919e-05
17281	Fyco1	-0.755129	5.86761	21.9527	2.7945e-06	2.4299e-05
20479	Vps4b	-0.83325	5.96023	21.9452	2.8055e-06	2.43799e-05
66513	Tab1	1.27517	3.14687	21.9298	2.82801e-06	2.45606e-05
67226	Tmem19	-0.96982	5.72716	21.9279	2.83085e-06	2.45705e-05
207777	Tspoap1	2.31511	1.56266	21.9089	2.85903e-06	2.48001e-05
68050	Akirin1	-0.96106	4.54655	21.8984	2.87477e-06	2.49216e-05
71970	Zbed5	1.37612	3.34025	21.895	2.8799e-06	2.49511e-05
100609	Nsun5	1.24937	4.01154	21.8763	2.90806e-06	2.51799e-05
66487	Uqcc5	1.32657	3.42399	21.8692	2.91884e-06	2.5258e-05
68981	Snrpa1	1.15303	4.26705	21.8661	2.92356e-06	2.52836e-05
67819	Derl1	-0.783232	6.96217	21.8499	2.94838e-06	2.54829e-05
12367	Casp3	-1.07137	4.62509	21.8448	2.95612e-06	2.55345e-05
66333	Aqp11	-0.840993	5.32119	21.8141	3.00388e-06	2.59315e-05
217218	Atxn7l3	0.729439	5.64573	21.8061	3.01638e-06	2.60238e-05
20227	Sart1	0.960015	5.6302	21.7874	3.04588e-06	2.62625e-05
12928	Crk	-0.76688	6.63172	21.7842	3.0511e-06	2.62917e-05
56542	Cilk1	1.0826	4.70355	21.7796	3.05829e-06	2.63379e-05
76500	Ip6k2	1.18729	6.23044	21.7641	3.08308e-06	2.65355e-05
21339	Taf1a	1.18109	4.04794	21.757	3.09466e-06	2.66193e-05
12944	Crp	-0.913341	8.64925	21.7287	3.14065e-06	2.69987e-05
67487	Dhx40	-0.762222	5.39305	21.7246	3.14726e-06	2.70393e-05
74386	Rmi1	0.914231	4.26504	21.7227	3.15034e-06	2.70496e-05
19240	Tmsb10	1.43627	4.65929	21.713	3.1664e-06	2.71714e-05
52588	Tspan14	-0.826976	4.88527	21.702	3.18462e-06	2.73114e-05
212531	Sh3bgrl2	-0.994831	5.61907	21.6989	3.18981e-06	2.73396e-05
53872	Caprin1	-0.748467	7.23646	21.6822	3.21772e-06	2.75518e-05
13650	Rhbdf1	1.25136	4.20718	21.6817	3.2184e-06	2.75518e-05
239570	Ttc38	-0.732239	6.46619	21.6574	3.25958e-06	2.78877e-05
14688	Gnb1	-0.742835	6.18689	21.6494	3.27306e-06	2.79864e-05
67201	Glod4	-1.10308	4.66831	21.6402	3.28881e-06	2.80915e-05
67800	Dgat2	-0.809613	9.11086	21.64	3.28926e-06	2.80915e-05
665775	Bod1l	-1.29312	4.57181	21.6153	3.33185e-06	2.84384e-05
15980	Ifngr2	-0.921968	4.56221	21.6061	3.34786e-06	2.85581e-05
13486	Dr1	-0.902997	4.55034	21.5987	3.36072e-06	2.86508e-05
21843	Tial1	0.76516	6.57073	21.5949	3.36739e-06	2.86907e-05
74203	Eif4enif1	0.768383	5.42864	21.5763	3.40024e-06	2.89534e-05
269878	Megf8	0.961863	4.34439	21.5687	3.41372e-06	2.9051e-05
20683	Sp1	-1.06598	5.387	21.5482	3.45045e-06	2.93462e-05
381126	Garem1	-1.53114	4.70228	21.5337	3.47665e-06	2.95515e-05
12725	Clcn3	-0.73014	5.58818	21.5135	3.5135e-06	2.98471e-05
59288	Dctn5	0.909937	5.07032	21.4779	3.57939e-06	3.03889e-05
14567	Gdi1	0.879133	6.68527	21.4722	3.58998e-06	3.04609e-05
104248	Cabin1	0.889763	5.4753	21.4478	3.63597e-06	3.08329e-05
252876	Gin1	1.2348	4.05407	21.446	3.63941e-06	3.08439e-05
100502825	Rpl37rt	1.77888	3.37594	21.4152	3.69835e-06	3.13249e-05
67684	Luc7l3	0.922815	6.64512	21.4052	3.71763e-06	3.1447e-05
330474	Zc3h4	0.886838	5.56321	21.405	3.71803e-06	3.1447e-05
21357	Tarbp2	1.07046	4.36702	21.4043	3.71932e-06	3.1447e-05
18187	Nrp2	-0.926054	5.55588	21.3927	3.74192e-06	3.16194e-05
226414	Dars1	-1.05439	6.19643	21.3894	3.7484e-06	3.16556e-05
216810	Tom1l2	0.777586	5.75622	21.3782	3.77031e-06	3.1822e-05
435626	Rufy4	2.25382	2.86364	21.3732	3.78025e-06	3.18872e-05
21427	Vps72	1.17321	4.84859	21.3514	3.82341e-06	3.22144e-05
238799	Tnpo1	-1.07318	6.31968	21.3513	3.82353e-06	3.22144e-05
19123	Proc	0.7456	9.30098	21.3487	3.82879e-06	3.22399e-05
14455	Gas5	0.81714	6.15221	21.3406	3.84495e-06	3.2357e-05
71807	Tars2	0.731589	5.10315	21.3368	3.85259e-06	3.24023e-05
231147	Sh3tc1	1.11726	3.7209	21.3247	3.87696e-06	3.25882e-05
17463	Psmd7	-0.816766	5.91122	21.3194	3.8878e-06	3.2647e-05
12262	C1qc	-1.00936	5.14231	21.3187	3.88912e-06	3.2647e-05
19411	Rarg	1.22845	3.60514	21.3179	3.89076e-06	3.2647e-05
16177	Il1r1	1.09702	6.11221	21.3088	3.90927e-06	3.27832e-05
22041	Trf	-1.02382	13.7866	21.3033	3.92052e-06	3.28583e-05
13368	Dffb	1.60652	3.51457	21.2961	3.93538e-06	3.29636e-05
22185	U2af2	0.880005	6.6966	21.2909	3.94596e-06	3.3033e-05
76273	Ndfip2	-1.1749	5.09916	21.2776	3.97343e-06	3.32437e-05
67429	Nudcd1	-1.02478	3.64428	21.2746	3.9798e-06	3.32776e-05
72361	Ces2g	-0.822733	5.29931	21.2685	3.99244e-06	3.33639e-05
213002	Ifitm6	-7.30546	-1.63113	21.2582	4.01395e-06	3.35242e-05
21991	Tpi1	-0.867418	7.79286	21.2404	4.05139e-06	3.38034e-05
114128	Laptm4b	-1.18373	4.57305	21.2387	4.05489e-06	3.38034e-05
16897	Llgl1	0.999665	3.88507	21.2382	4.05599e-06	3.38034e-05
17775	Laptm4a	-0.767862	7.49096	21.2378	4.05679e-06	3.38034e-05
233210	Prr12	0.916024	4.67325	21.2313	4.07071e-06	3.3886e-05
67067	Romo1	1.05927	5.03644	21.2309	4.0714e-06	3.3886e-05
22384	Eif4h	-0.772469	6.90556	21.204	4.12895e-06	3.43366e-05
224727	Bag6	0.812919	7.03903	21.2034	4.13032e-06	3.43366e-05
17765	Mtf2	1.26812	4.05733	21.2012	4.13512e-06	3.43456e-05
15510	Hspd1	-0.870949	8.79168	21.2007	4.13619e-06	3.43456e-05
216963	Git1	1.09983	4.6398	21.1903	4.15854e-06	3.45113e-05
18073	Nid1	-1.41791	3.81175	21.1775	4.18642e-06	3.47227e-05
14569	Gdi2	-0.822848	7.99215	21.1707	4.20141e-06	3.48269e-05
54131	Irf3	0.884997	6.27629	21.1561	4.23342e-06	3.50721e-05
54447	Asah2	-1.221	4.73388	21.1514	4.24395e-06	3.5139e-05
14268	Fn1	-0.968721	10.5682	21.1497	4.2476e-06	3.5149e-05
20459	Ptk6	-8.66702	-0.439484	21.1454	4.25723e-06	3.52084e-05
14711	Gnmt	-1.04575	10.4432	21.1435	4.2614e-06	3.52227e-05
207798	Gramd1c	1.22834	6.8542	21.1413	4.26637e-06	3.52435e-05
69010	Anapc13	0.948284	4.85238	21.1377	4.27434e-06	3.52589e-05
20638	Snrpb	-0.828321	5.37218	21.1377	4.2744e-06	3.52589e-05
76740	Efr3a	-0.997517	5.66381	21.1371	4.27559e-06	3.52589e-05
57814	Kcne4	-7.13289	-1.77425	21.1311	4.28917e-06	3.53506e-05
59043	Wsb2	-0.898889	5.52779	21.1217	4.31012e-06	3.55029e-05
268749	Rnf31	0.908106	5.07195	21.116	4.32304e-06	3.5589e-05
12062	Bdkrb2	-6.96476	-1.9067	21.1098	4.33707e-06	3.56841e-05
57354	Cramp1	0.807131	5.02717	21.102	4.35466e-06	3.58083e-05
381560	Xkr8	-1.35227	2.72167	21.0986	4.36246e-06	3.58519e-05
27261	Dok3	2.06312	3.10776	21.0963	4.36774e-06	3.58749e-05
11426	Macf1	0.79407	7.55328	21.0914	4.37888e-06	3.59458e-05
21416	Tcf7l2	1.20343	5.01162	21.0869	4.3892e-06	3.601e-05
192166	Sardh	-0.904211	9.63759	21.0757	4.41487e-06	3.61999e-05
20181	Rxra	-0.712958	8.85522	21.0694	4.42944e-06	3.62987e-05
217344	Rhbdf2	1.17256	4.18096	21.0673	4.43434e-06	3.63181e-05
70640	Dcp2	-1.05059	4.17123	21.0544	4.46432e-06	3.65429e-05
69181	Dyrk2	-0.994575	5.51292	21.0432	4.49052e-06	3.67364e-05
72147	Zbtb46	1.1202	3.94517	21.0321	4.51648e-06	3.69076e-05
26433	Plod3	0.798844	5.03567	21.0321	4.51657e-06	3.69076e-05
228998	Arfgap1	0.769506	5.13485	20.9963	4.60181e-06	3.75827e-05
20411	Sorbs1	-1.75289	4.83072	20.9896	4.61778e-06	3.76917e-05
380780	Serpina11	0.957888	4.84734	20.9836	4.63229e-06	3.77888e-05
74769	Pik3cb	-1.01564	4.40371	20.9636	4.68102e-06	3.81646e-05
16594	Klc2	1.10693	3.85806	20.9609	4.68743e-06	3.81953e-05
235611	Plxnb1	0.877456	6.54434	20.9563	4.69879e-06	3.82661e-05
11908	Atf1	-0.930868	4.73334	20.9259	4.77406e-06	3.88571e-05
23874	Farsb	-1.135	4.63884	20.9154	4.80008e-06	3.90468e-05
269523	Vcp	-0.858123	8.09261	20.8977	4.84481e-06	3.93884e-05
73102	Slc22a23	-0.804984	7.21076	20.8911	4.86157e-06	3.95023e-05
667742	Piezo2	1.58749	2.41065	20.8812	4.88678e-06	3.96847e-05
216344	Rab21	-0.78754	5.62568	20.8715	4.91136e-06	3.98433e-05
16004	Igf2r	-1.0944	5.66276	20.8714	4.91185e-06	3.98433e-05
14069	F8	-2.48737	3.36804	20.8688	4.91848e-06	3.98746e-05
229445	Ctso	-0.751179	6.0057	20.8546	4.95507e-06	4.01486e-05
94112	Med15	0.796049	5.5202	20.8423	4.98702e-06	4.03848e-05
214489	Uqcc4	0.975838	4.93981	20.8286	5.02263e-06	4.06502e-05
13717	Eln	1.83265	2.55785	20.8264	5.02845e-06	4.06744e-05
11409	Acads	-0.946955	6.86662	20.8195	5.0467e-06	4.07991e-05
68134	Upf3b	1.01852	4.98565	20.811	5.0692e-06	4.0958e-05
67154	Mtdh	-0.706512	6.05589	20.8042	5.08722e-06	4.10805e-05
15024	H2-T10	1.3835	3.54117	20.781	5.1492e-06	4.15577e-05
20843	Stag2	-0.938584	5.86098	20.7786	5.15555e-06	4.15856e-05
11515	Adcy9	-1.07091	4.44367	20.7775	5.15854e-06	4.15864e-05
100042777	Erhrt-ps	-7.25152	-1.66211	20.7747	5.16615e-06	4.16244e-05
67307	Pbld2	0.927886	7.89466	20.765	5.19233e-06	4.18119e-05
108168734	2900093K20Rik	2.91587	1.49433	20.7632	5.1973e-06	4.18286e-05
67579	Cpeb4	-1.15388	6.10397	20.7606	5.20429e-06	4.18613e-05
75705	Eif4b	-0.728865	8.35395	20.7591	5.20847e-06	4.18715e-05
66676	Tmed7	-1.12305	6.47233	20.7484	5.23745e-06	4.2081e-05
20747	Spop	-0.716402	6.71283	20.7369	5.26922e-06	4.23126e-05
70110	Ifi35	1.09158	4.64208	20.7271	5.29622e-06	4.25057e-05
59020	Pdzk1	-1.51685	4.49288	20.7161	5.32667e-06	4.27262e-05
21937	Tnfrsf1a	-0.77615	6.19907	20.7093	5.34547e-06	4.28532e-05
97212	Hadha	-0.848326	8.83227	20.7003	5.37072e-06	4.30277e-05
13636	Efna1	0.9512	5.32102	20.6994	5.37322e-06	4.30277e-05
18709	Pik3r2	0.772084	5.18986	20.6909	5.39725e-06	4.3196e-05
545428	Ccdc141	0.931191	5.46452	20.6881	5.40502e-06	4.32187e-05
237898	Usp32	-0.948439	5.05314	20.6871	5.40778e-06	4.32187e-05
68514	Micu2	-0.873604	4.94671	20.6867	5.4091e-06	4.32187e-05
329015	Atg2a	0.760692	6.48418	20.6681	5.46189e-06	4.36162e-05
320634	Ocrl	1.01399	3.81304	20.6553	5.49851e-06	4.38843e-05
240332	Slc6a7	2.87628	1.05198	20.6384	5.54731e-06	4.42493e-05
433771	Micos10	0.819714	5.81448	20.6358	5.55468e-06	4.42835e-05
93687	Csnk1a1	-0.739346	6.74876	20.622	5.59487e-06	4.45792e-05
13830	Stom	-0.773817	5.94694	20.6145	5.61705e-06	4.47311e-05
71340	Riok1	1.00129	3.6979	20.6086	5.63413e-06	4.48239e-05
54670	Atp8b1	-0.928136	4.89215	20.6084	5.63493e-06	4.48239e-05
56324	Stam2	-1.09271	4.06093	20.6008	5.65719e-06	4.49761e-05
18971	Pold1	1.47803	3.26759	20.5956	5.67261e-06	4.50738e-05
19141	Lgmn	-1.05298	5.68325	20.5904	5.68813e-06	4.51721e-05
12464	Cct4	-0.823869	6.69036	20.5733	5.73913e-06	4.5552e-05
26394	Lypla2	0.970941	5.98463	20.5663	5.76024e-06	4.56943e-05
22632	Yy1	-0.759804	6.55665	20.5476	5.81652e-06	4.61154e-05
17168	Nprl3	0.946047	4.49053	20.5246	5.887e-06	4.66484e-05
217353	Tmc6	1.14411	4.66768	20.5083	5.93728e-06	4.70127e-05
66923	Pbrm1	-0.939957	5.48718	20.5076	5.93951e-06	4.70127e-05
69727	Usp46	-1.25532	3.38165	20.505	5.94764e-06	4.70512e-05
16597	Klf12	-1.72729	3.9398	20.502	5.95676e-06	4.70974e-05
11443	Chrnb1	2.2558	1.5458	20.4962	5.97511e-06	4.72165e-05
241062	Pgap1	-0.925051	5.02552	20.4887	5.99847e-06	4.73751e-05
18763	Pkd1	0.807349	5.69113	20.4747	6.04256e-06	4.76971e-05
381269	Mreg	-0.915244	4.80386	20.4712	6.05359e-06	4.7758e-05
72267	Lrrc8e	-7.9276	-1.10252	20.434	6.17224e-06	4.86673e-05
22385	Baz1b	0.725012	7.06221	20.4312	6.1815e-06	4.87136e-05
57317	Srsf4	0.901794	4.81115	20.4297	6.18627e-06	4.87245e-05
66988	Lap3	-0.908128	7.44251	20.4122	6.24308e-06	4.9145e-05
15446	Hpgd	-0.950022	6.92506	20.3842	6.33494e-06	4.98409e-05
52132	Ccdc97	1.03208	5.41251	20.3823	6.34148e-06	4.9865e-05
24017	Rnf13	-0.769938	7.32373	20.3806	6.34691e-06	4.98804e-05
116848	Baz2a	0.815598	6.32401	20.3767	6.36006e-06	4.99565e-05
16562	Kif1c	-0.739973	7.74433	20.37	6.38227e-06	5.01036e-05
11740	Slc25a5	-0.861404	8.18684	20.3624	6.40771e-06	5.02759e-05
12283	Cab39	-0.778089	6.18502	20.3605	6.41407e-06	5.02983e-05
67163	Ccdc47	-0.729827	6.39317	20.3552	6.4317e-06	5.04091e-05
217365	Nploc4	-0.734257	6.36184	20.3397	6.48395e-06	5.0791e-05
69354	Slc38a4	-0.794476	10.142	20.3291	6.52014e-06	5.10466e-05
15234	Hgf	-2.14319	2.7087	20.3249	6.53457e-06	5.11318e-05
225898	Eml3	0.950181	4.9599	20.3192	6.55407e-06	5.12564e-05
18521	Pcbp2	-0.829231	7.0237	20.3127	6.57627e-06	5.13947e-05
72026	Trmu	1.08098	3.59515	20.3119	6.5789e-06	5.13947e-05
12870	Cp	-0.969494	9.93751	20.2905	6.65295e-06	5.1945e-05
70012	Cep85	1.36883	7.3155	20.2877	6.66269e-06	5.19928e-05
12858	Cox5a	-1.07253	5.3182	20.2698	6.72538e-06	5.24536e-05
18634	Pex7	-0.759221	6.00772	20.2629	6.74966e-06	5.26144e-05
12006	Axin2	1.15929	4.39956	20.234	6.85259e-06	5.33731e-05
239037	Lrit1	0.937312	5.34784	20.2334	6.85441e-06	5.33731e-05
68929	Mospd3	0.773146	5.1797	20.231	6.86329e-06	5.34133e-05
80288	Bcl9l	0.799644	6.26181	20.2229	6.89241e-06	5.3611e-05
18679	Phka1	0.986351	3.73433	20.206	6.95354e-06	5.40572e-05
56711	Plag1	-7.25088	-1.67229	20.2015	6.96992e-06	5.41553e-05
18511	Pax9	-6.89869	-1.97658	20.192	7.00462e-06	5.43955e-05
22437	Xirp1	-7.85756	-1.16503	20.167	7.09659e-06	5.50799e-05
233107	Kctd15	1.36154	3.50682	20.1542	7.14423e-06	5.54198e-05
67998	Retreg3	-0.718856	6.53543	20.1371	7.20861e-06	5.58891e-05
67023	Use1	0.811597	5.35558	20.1181	7.28062e-06	5.64169e-05
12607	Cebpz	-1.14085	5.02079	20.1124	7.30208e-06	5.65528e-05
20512	Slc1a3	-7.26168	-1.66084	20.1096	7.31269e-06	5.66045e-05
67848	Ddx55	1.34128	4.04534	20.1047	7.33171e-06	5.67212e-05
234594	Cnot1	-0.879676	6.76726	20.0957	7.36639e-06	5.69589e-05
80985	Trim44	-0.844195	5.97496	20.08	7.42697e-06	5.73964e-05
107368	Pdzd8	-1.34384	4.54202	20.0773	7.43725e-06	5.7445e-05
50758	Fbxl17	-1.14381	4.56859	20.0701	7.4654e-06	5.76078e-05
97122	H4c14	-7.14159	-1.76587	20.0699	7.46634e-06	5.76078e-05
56463	Snd1	-0.874945	6.61333	20.0654	7.48378e-06	5.77114e-05
80294	Pofut2	0.823122	4.65775	20.0571	7.51647e-06	5.79324e-05
52535	Mettl17	1.29509	5.05273	20.0533	7.53143e-06	5.80166e-05
319604	Fam168a	-0.816563	5.0641	20.0382	7.59092e-06	5.84436e-05
26457	Slc27a1	1.13127	5.43559	20.0218	7.6565e-06	5.89169e-05
67437	Ssr3	-0.753112	7.63003	20.0032	7.73109e-06	5.94591e-05
171171	Ntng2	1.59654	2.63773	19.9573	7.91927e-06	6.08738e-05
102632	Acad11	-0.842776	8.37602	19.9527	7.93808e-06	6.0975e-05
18171	Nr1i2	0.914712	7.33071	19.952	7.9409e-06	6.0975e-05
233870	Tufm	-0.744012	6.29458	19.9504	7.94763e-06	6.0994e-05
93747	Echs1	-0.931101	7.72264	19.9473	7.96077e-06	6.10623e-05
65970	Lima1	-0.88523	6.6633	19.9253	8.0527e-06	6.1704e-05
56210	Rev1	1.03933	4.49399	19.9252	8.05301e-06	6.1704e-05
227102	Ormdl1	-1.33325	4.05335	19.9088	8.1226e-06	6.22041e-05
18472	Pafah1b1	-0.921013	6.13811	19.9019	8.15214e-06	6.23971e-05
243842	Bicra	1.04162	3.93509	19.9004	8.15848e-06	6.24124e-05
276950	Slfn8	1.58782	3.14981	19.869	8.29343e-06	6.3411e-05
54151	Zftraf1	0.839048	5.13223	19.8629	8.31985e-06	6.35556e-05
236920	Stard8	0.927962	4.80848	19.8626	8.32118e-06	6.35556e-05
229707	Strip1	0.978594	4.6361	19.8582	8.34058e-06	6.367e-05
78100	Msantd4	-1.3098	3.92174	19.8548	8.3553e-06	6.37075e-05
68836	Mrpl52	0.83016	4.75938	19.8544	8.35719e-06	6.37075e-05
19687	Rfc1	-0.972103	4.38852	19.854	8.35878e-06	6.37075e-05
56838	Ccl28	-6.8962	-1.94876	19.8514	8.36995e-06	6.37491e-05
242083	Ppm1l	-1.04205	4.34418	19.8507	8.3731e-06	6.37491e-05
70207	Taco1	-1.70494	3.35067	19.8477	8.38636e-06	6.38162e-05
235527	Plscr4	1.41549	3.24287	19.8378	8.42975e-06	6.41125e-05
319622	Itpripl2	-1.31772	2.83632	19.832	8.45551e-06	6.42425e-05
225049	Ttc7	-0.708858	6.04987	19.8303	8.46302e-06	6.42425e-05
26568	Slc27a3	2.53386	1.38288	19.8303	8.46309e-06	6.42425e-05
140481	Man2a2	0.805548	6.04088	19.8299	8.46471e-06	6.42425e-05
68379	Ciz1	0.961876	5.09174	19.8266	8.47922e-06	6.43187e-05
68059	Tm9sf2	-0.862897	7.59411	19.8183	8.51649e-06	6.45673e-05
71918	Zcchc24	-0.694816	6.9566	19.815	8.53086e-06	6.46168e-05
102058	Exoc8	-1.34856	2.92693	19.8148	8.532e-06	6.46168e-05
50527	Ero1a	-0.931302	4.3247	19.8024	8.58743e-06	6.50023e-05
73348	1700045H11Rik	-6.88855	-1.96877	19.7997	8.59954e-06	6.50598e-05
193838	Eme2	1.40101	2.84187	19.7898	8.64413e-06	6.53627e-05
19035	Ppib	-0.788281	5.22221	19.7859	8.66171e-06	6.54612e-05
100040823	Gm10269	2.27017	1.71075	19.7811	8.68383e-06	6.55939e-05
68818	Zfand2b	0.815807	5.02161	19.7797	8.68988e-06	6.56051e-05
72198	Mtrex	-0.960513	4.42681	19.7765	8.70453e-06	6.56813e-05
15926	Idh1	-0.933197	8.47986	19.7676	8.74528e-06	6.59542e-05
67184	Ndufa13	0.856285	6.36549	19.7544	8.80567e-06	6.63748e-05
100019	Mdn1	0.955299	5.16618	19.7532	8.81146e-06	6.63837e-05
56805	Zbtb33	-1.36376	3.86534	19.7521	8.81656e-06	6.63873e-05
67379	Dedd2	0.796928	5.18842	19.7422	8.86234e-06	6.66971e-05
76799	Tmem234	0.706169	6.13197	19.7389	8.87745e-06	6.67759e-05
12419	Cbx5	-0.844511	5.371	19.7341	8.90001e-06	6.69106e-05
63959	Slc29a1	1.0164	8.1149	19.721	8.96133e-06	6.73364e-05
67916	Plpp3	-0.800464	7.7632	19.7182	8.97429e-06	6.73985e-05
268739	Arhgef40	0.872408	4.48534	19.6947	9.08546e-06	6.81978e-05
57778	Fmnl1	1.80899	2.70686	19.689	9.11254e-06	6.83655e-05
71702	Cdc5l	-0.81219	4.6833	19.6829	9.1414e-06	6.85462e-05
15257	Hipk1	-0.851688	6.20087	19.6814	9.14872e-06	6.85653e-05
26374	Cop1	-0.872009	5.57826	19.6799	9.15586e-06	6.85831e-05
54138	Atxn10	-1.05166	5.64252	19.6773	9.16824e-06	6.86401e-05
18770	Pklr	-1.15654	7.53779	19.6753	9.17804e-06	6.86777e-05
23989	Med24	0.909128	4.30221	19.6685	9.2105e-06	6.88848e-05
27367	Rpl3	-0.875172	7.79952	19.6612	9.24619e-06	6.91157e-05
21815	Tgif1	0.948803	4.55678	19.6464	9.31791e-06	6.96157e-05
243912	Hspb6	0.923621	4.17044	19.6439	9.33015e-06	6.96436e-05
56401	P3h1	0.944997	4.31739	19.6436	9.33134e-06	6.96436e-05
12769	Ccr9	-7.62125	-1.36047	19.64	9.3491e-06	6.974e-05
71406	Spaar	-7.06342	-1.80549	19.6361	9.3684e-06	6.98477e-05
211798	Mfsd9	-7.67228	-1.33959	19.6338	9.37962e-06	6.98636e-05
12315	Calm3	-1.02164	5.01959	19.6337	9.38024e-06	6.98636e-05
140500	Acap3	1.22584	3.44351	19.6144	9.47511e-06	7.05336e-05
207781	C2cd2	-0.700717	7.14684	19.6134	9.48012e-06	7.05344e-05
21385	Tbx2	1.55674	3.16611	19.6063	9.51567e-06	7.07623e-05
66705	Dnase1l2	2.53371	2.05288	19.5836	9.62942e-06	7.15712e-05
66383	Iscu	0.692861	6.1608	19.5789	9.65301e-06	7.17095e-05
19699	Reln	-0.866082	5.96816	19.5707	9.69466e-06	7.19817e-05
11840	Arf1	-0.817696	7.42767	19.5576	9.76129e-06	7.2439e-05
55988	Snx12	-1.49276	3.48677	19.554	9.7798e-06	7.2539e-05
56448	Cyp2d22	0.689558	8.20476	19.5524	9.78794e-06	7.2562e-05
235493	Atosa	0.845639	7.21151	19.55	9.79982e-06	7.25791e-05
67171	Dram2	-0.731947	6.19455	19.5499	9.80036e-06	7.25791e-05
22190	Ubc	0.870446	7.57939	19.5071	1.00229e-05	7.41891e-05
230737	Gnl2	0.776382	5.43213	19.4726	1.02055e-05	7.55018e-05
112407	Egln3	-1.079	4.12736	19.471	1.02137e-05	7.55233e-05
269589	Sytl1	1.37408	3.75193	19.4639	1.02521e-05	7.57685e-05
68718	Rnf166	0.917776	4.56124	19.45	1.03269e-05	7.62821e-05
667118	Zbed6	-2.22944	4.52715	19.4474	1.0341e-05	7.63468e-05
214048	Larp1b	-0.775117	6.05921	19.4305	1.04326e-05	7.69842e-05
19084	Prkar1a	-0.697529	7.16784	19.4227	1.04755e-05	7.72606e-05
11813	Apoc2	1.6577	2.84216	19.4201	1.04897e-05	7.73259e-05
22630	Ywhaq	-0.931536	5.45982	19.4174	1.05047e-05	7.73971e-05
53421	Sec61a1	-1.19174	6.12805	19.4076	1.05584e-05	7.77528e-05
170930	Sumo2	-1.12838	3.74538	19.4066	1.0564e-05	7.77542e-05
11836	Araf	0.739859	6.86337	19.3897	1.06581e-05	7.84066e-05
17758	Map4	-0.794972	5.53877	19.3849	1.06851e-05	7.85651e-05
66646	Rpe	-1.13641	4.27149	19.3752	1.07392e-05	7.89005e-05
58249	Fibp	1.03673	4.83	19.3748	1.07417e-05	7.89005e-05
21425	Tfeb	0.980154	3.84217	19.3722	1.07559e-05	7.89644e-05
17827	Mtx1	0.816092	4.44015	19.3641	1.08019e-05	7.92614e-05
54391	Rfk	-1.09696	5.6918	19.3576	1.08384e-05	7.94893e-05
268512	Slc26a11	0.888143	4.03197	19.3373	1.09548e-05	8.03018e-05
50500	Ttpa	-1.04173	8.9125	19.3215	1.10455e-05	8.09257e-05
56473	Fads2	-0.869806	9.48012	19.3091	1.11174e-05	8.14109e-05
107242	AI837181	0.891332	4.3987	19.3075	1.11267e-05	8.14372e-05
11988	Slc7a2	-0.812199	9.44527	19.2925	1.12145e-05	8.2038e-05
67887	Saraf	-0.888147	6.74848	19.2868	1.12484e-05	8.22439e-05
73024	Emc7	-0.866775	6.10084	19.2777	1.13017e-05	8.25669e-05
320129	Grk3	1.22031	3.97326	19.2773	1.1304e-05	8.25669e-05
20587	Smarcb1	0.784067	4.72211	19.2434	1.15065e-05	8.39987e-05
223978	Cpped1	-0.77867	5.98548	19.2426	1.15117e-05	8.39987e-05
71228	Dlg5	1.22111	3.34595	19.2388	1.15345e-05	8.41221e-05
67260	Cers4	1.35821	3.10339	19.2364	1.15491e-05	8.4186e-05
237940	Aoc2	2.16273	2.27945	19.2342	1.15621e-05	8.42245e-05
212555	Slc66a1	1.02155	4.15525	19.2336	1.15661e-05	8.42245e-05
11749	Anxa6	-0.768259	6.80338	19.2248	1.16191e-05	8.45679e-05
240396	Mex3c	-1.19764	4.08996	19.2191	1.16543e-05	8.47809e-05
72805	Zfp839	1.00765	4.06055	19.215	1.16795e-05	8.49212e-05
20620	Plk2	1.00515	4.21078	19.1708	1.19528e-05	8.68644e-05
72341	Elp6	1.63468	2.64391	19.1559	1.20466e-05	8.7502e-05
18826	Lcp1	-0.838143	6.5681	19.1479	1.20968e-05	8.78221e-05
19346	Rab6a	-1.02281	5.7528	19.1446	1.21179e-05	8.7931e-05
107589	Mylk	0.859899	6.9492	19.1427	1.21298e-05	8.79609e-05
14159	Fes	1.25042	4.2858	19.142	1.21342e-05	8.79609e-05
68767	Washc1	0.859928	4.80483	19.1209	1.22693e-05	8.88952e-05
22634	Plagl1	2.03109	1.95731	19.1111	1.23327e-05	8.93094e-05
110750	Cse1l	-1.0196	5.07015	19.1084	1.23497e-05	8.93878e-05
20817	Srpk2	0.956374	5.11246	19.0976	1.242e-05	8.98513e-05
14772	Grk4	2.06419	1.67871	19.0904	1.24673e-05	9.01482e-05
435684	Shf	0.939241	4.28226	19.0849	1.25031e-05	9.03614e-05
69608	Sec24d	-0.900074	5.83055	19.0675	1.26173e-05	9.11412e-05
72881	Zdhhc4	0.797327	4.50165	19.0575	1.26837e-05	9.15751e-05
70427	Mier2	1.06212	4.12203	19.0555	1.26971e-05	9.16257e-05
234549	Heatr3	-0.965748	4.47856	19.0506	1.27301e-05	9.18175e-05
12818	Col14a1	-1.27019	5.57315	19.0474	1.27514e-05	9.19254e-05
74153	Uba7	0.88342	5.00704	19.0412	1.27929e-05	9.21779e-05
78312	1810041H14Rik	-6.66863	-2.17679	19.034	1.28412e-05	9.24797e-05
93742	Pard3	-0.765711	6.09362	19.0318	1.28557e-05	9.25378e-05
74463	Exoc3l2	1.08358	3.81575	19.03	1.28676e-05	9.25773e-05
[truncated: 12,383 more rows]

## Sheet: Igf1 Het.Liver.Male
Entrez ID	Gene_symbol	logFC	logCPM	LR	P.Value	FDR
71877	Efhc1	3.49341	-2.39383	17.9803	2.232e-05	0.316073
170786	Cd209a	-4.41104	-2.65945	16.1966	5.7097e-05	0.359629
434156	Eid2b	0.99566	1.64187	15.1005	0.000101937	0.359629
21354	Tap1	0.704331	4.57799	14.9477	0.000110533	0.359629
23936	Lynx1	2.06528	-0.171934	14.6861	0.000126979	0.359629
432964	Iqank1	1.92561	-0.331467	13.2397	0.000274087	0.494575
11833	Aqp8	1.1631	5.7158	13.061	0.000301503	0.494575
16576	Kif7	2.75234	-1.60086	12.8455	0.000338286	0.494575
70345	0610038B21Rik	5.4454	-3.04281	12.8019	0.000346272	0.494575
107765	Ankrd1	-2.96584	-1.86322	12.7858	0.000349252	0.494575
50934	Slc7a8	1.03337	1.49572	11.863	0.000572611	0.701847
74511	Lrrc17	-4.54076	-2.52439	11.6723	0.000634387	0.701847
227195	Ino80d	-0.530886	4.78612	11.5221	0.000687724	0.701847
15016	H2-Q5	0.913069	1.86568	11.4876	0.000700616	0.701847
621976	Tmem170b	-0.45517	4.94214	11.1661	0.000833056	0.701847
320538	Ubn2	-0.409921	5.2528	10.9088	0.000957096	0.701847
69847	Wnk4	-0.837265	2.7968	10.8851	0.000969434	0.701847
230848	Zbtb40	-0.580223	3.94855	10.8622	0.000981457	0.701847
102436	Lars2	-0.501051	8.92348	10.805	0.00101227	0.701847
74153	Uba7	0.612893	3.31045	10.7793	0.0010264	0.701847
382137	Fdxacb1	0.806206	1.47705	10.6637	0.00109256	0.701847
16998	Ltbp3	0.895352	1.08621	10.5786	0.00114403	0.701847
234378	Klhl26	0.752418	2.22124	10.5647	0.00115266	0.701847
12259	C1qa	0.583567	4.414	10.5066	0.00118949	0.701847
26380	Esrrb	1.98435	-1.0748	10.3388	0.0013026	0.734993
83922	Cep41	0.957408	1.38764	10.2736	0.00134947	0.734993
21349	Tal1	-1.24543	0.31918	10.1491	0.0014437	0.757195
78826	P2ry10	-3.50428	-2.35717	9.97087	0.00159036	0.780898
69206	2010016I18Rik	1.82331	-0.886733	9.91935	0.00163551	0.780898
100043108	Cyp2c69	1.11363	2.33803	9.89234	0.00165968	0.780898
328561	Apol10b	-2.22437	-2.13353	9.78758	0.00175695	0.780898
94246	Arid4b	-0.48978	4.69789	9.77957	0.00176462	0.780898
18212	Ntrk2	1.41648	0.989279	9.7068	0.00183587	0.787812
12306	Anxa2	0.939982	3.39525	9.54146	0.00200882	0.836673
20974	Syngr3	-2.97041	-2.03842	9.3884	0.00218362	0.875443
74111	Rbm19	0.599031	3.65465	9.32716	0.00225782	0.875443
100039596	Tcf24	-2.90551	-0.853013	9.30334	0.00228737	0.875443
320692	9430037G07Rik	-1.1305	1.96781	8.96739	0.0027484	0.999624
22784	Slc30a3	-1.45526	0.271949	8.9248	0.00281325	0.999624
64010	Sav1	-0.511905	3.32487	8.87086	0.00289758	0.999624
19143	St14	1.34305	-0.227897	8.7819	0.00304233	0.999624
243529	H1f10	-2.49911	-2.24664	8.71188	0.00316143	0.999624
68507	Ppfia4	1.29975	0.16043	8.69563	0.00318974	0.999624
74552	Nipal3	0.514451	3.37398	8.66805	0.00323838	0.999624
20419	Shcbp1	2.52888	-1.85539	8.64541	0.00327886	0.999624
74147	Ehhadh	-0.563056	8.93135	8.60719	0.00334838	0.999624
624219	Angptl8	0.759451	4.42309	8.58824	0.00338341	0.999624
140557	Smc1b	3.09745	-2.18729	8.46595	0.00361857	0.999624
67296	Socs4	-0.41087	4.84379	8.36339	0.00382855	0.999624
13706	Cela2a	-1.81144	-1.14003	8.31626	0.00392917	0.999624
207742	Rnf43	0.510162	4.84785	8.29406	0.00397749	0.999624
19355	Rad1	-0.587911	2.48149	8.23229	0.00411515	0.999624
72289	Malat1	-0.409313	9.13913	8.1947	0.0042013	0.999624
227885	Gm13498	1.96249	-1.36623	8.14399	0.0043204	0.999624
12350	Car3	0.585945	11.1441	8.13247	0.00434796	0.999624
226250	Afap1l2	-1.27245	-0.340288	8.11325	0.00439429	0.999624
66371	Chmp4c	-0.731416	1.301	8.10744	0.00440839	0.999624
16854	Lgals3	0.823245	1.56091	8.085	0.00446332	0.999624
665829	Tubb4b-ps2	2.04354	-1.56587	8.07485	0.00448837	0.999624
19414	Rasa3	0.660022	3.42782	8.04142	0.00457196	0.999624
14009	Etv1	1.24901	-0.295775	8.03668	0.00458394	0.999624
320635	Cyb5r2	-1.8022	-1.2482	8.03595	0.0045858	0.999624
53881	Slc5a3	-0.772446	3.05028	7.98556	0.00471519	0.999624
74486	Osbpl10	2.51228	-1.94026	7.95451	0.00479676	0.999624
16326	Inhbe	0.564816	6.39229	7.84643	0.00509211	0.999624
621119	Rps11-ps1	-2.02311	-1.69629	7.81236	0.00518902	0.999624
21778	Tex9	2.64846	-1.16249	7.81142	0.0051917	0.999624
233189	Ctu1	0.575042	2.35281	7.78844	0.00525815	0.999624
630579	Zfp808	-2.70033	-1.97017	7.78161	0.00527807	0.999624
16912	Psmb9	0.575507	3.55695	7.7271	0.00543982	0.999624
74519	Cyp2j9	-0.571671	3.8625	7.7034	0.00551168	0.999624
30051	Spdef	-2.54939	-2.2352	7.69353	0.00554192	0.999624
66514	Asrgl1	0.499768	3.55912	7.67007	0.00561444	0.999624
56216	Stx1b	0.701799	2.73168	7.57181	0.00592881	0.999624
74081	Cep350	-0.405257	5.56377	7.56635	0.0059468	0.999624
12389	Cav1	0.751644	2.07896	7.56617	0.00594741	0.999624
230991	Fndc10	1.86326	-1.6069	7.52901	0.00607133	0.999624
665211	Gm14326	-0.751914	1.66561	7.51938	0.00610387	0.999624
100038514	Gm11837	-1.81113	-1.20295	7.47054	0.00627167	0.999624
84112	Sucnr1	0.749003	5.15088	7.45511	0.00632566	0.999624
30045	Dnajc12	-0.762061	4.00405	7.41664	0.00646233	0.999624
74480	Samd4	-0.862362	2.37968	7.39504	0.00654038	0.999624
170738	Kcnh7	-0.929881	0.747	7.38868	0.00656358	0.999624
264134	Ift56	1.72993	-0.567492	7.38565	0.00657465	0.999624
12286	Cacna1a	1.16385	-0.111805	7.36929	0.00663471	0.999624
57266	Cxcl14	1.37966	0.956668	7.36085	0.00666595	0.999624
72865	Rtl8c	-1.39321	-0.967023	7.34518	0.00672428	0.999624
11754	Aoc3	-2.02258	-2.07052	7.34296	0.00673258	0.999624
217946	Cdca7l	2.13998	-1.9695	7.31461	0.00683961	0.999624
382062	AB124611	0.85194	1.20454	7.30992	0.00685748	0.999624
232933	Ccdc61	0.645405	2.15415	7.2718	0.00700456	0.999624
76500	Ip6k2	-0.634476	5.51882	7.26261	0.00704049	0.999624
106068	Slc45a4	0.440935	3.5699	7.24023	0.00712879	0.999624
668225	Fignl2	0.486512	3.21988	7.23662	0.00714314	0.999624
408067	Zfp874b	-0.557226	2.52778	7.21055	0.00724763	0.999624
70605	Zdhhc24	0.678214	1.95187	7.2074	0.00726035	0.999624
12332	Capg	0.987074	0.530327	7.20436	0.00727266	0.999624
105653	Phyhip	-3.08384	-2.89463	7.18405	0.00735546	0.999624
11801	Cd5l	0.535814	5.67197	7.16716	0.00742502	0.999624
110902	Chrna2	-0.543678	3.76705	7.15688	0.00746768	0.999624
11601	Angpt2	-0.952641	0.0975344	7.13795	0.00754695	0.999624
81003	Trim23	-0.416547	4.02798	7.13485	0.00755999	0.999624
235584	Dusp7	0.649122	1.96471	7.1234	0.00760844	0.999624
56050	Cyp39a1	-1.01704	4.16908	7.10095	0.00770432	0.999624
17967	Ncam1	-2.15172	-1.5583	7.0945	0.00773206	0.999624
71998	Slc25a35	1.71285	-0.551157	7.07878	0.00780023	0.999624
13074	Cyp17a1	-1.5302	3.29742	7.05556	0.00790196	0.999624
54384	Mtmr7	-0.59071	2.06383	7.0351	0.00799273	0.999624
98365	Slamf9	1.8021	-1.10302	7.01543	0.008081	0.999624
56508	Rapgef4	-0.485139	7.71049	6.98727	0.00820914	0.999624
70750	Kdsr	-0.368714	5.23483	6.98529	0.00821825	0.999624
67157	Cfap418	0.709695	2.44998	6.98065	0.00823958	0.999624
50914	Olig1	0.783432	2.84413	6.97965	0.00824419	0.999624
72338	Wdr89	0.908532	0.914629	6.97066	0.00828572	0.999624
379043	Raet1e	0.858021	2.59533	6.94987	0.00838252	0.999624
12524	Cd86	0.965819	0.882304	6.94345	0.00841269	0.999624
18596	Pdgfrb	0.492197	2.72858	6.8885	0.00867521	0.999624
226744	Cnst	-0.500385	3.88805	6.87609	0.00873564	0.999624
270685	Mthfd1l	-0.940038	1.65009	6.85297	0.0088494	0.999624
27221	Chaf1a	1.04563	0.730583	6.83627	0.00893251	0.999624
13124	Cyp8b1	0.627052	8.02567	6.81863	0.00902116	0.999624
270151	Nlrx1	0.45722	3.34887	6.80281	0.00910147	0.999624
667609	Gm13328	1.98381	-1.38898	6.79313	0.00915091	0.999624
72033	Tsc22d2	-0.489443	5.04948	6.76128	0.00931567	0.999624
69519	Rwdd2a	-1.35756	0.0228754	6.74351	0.00940892	0.999624
224893	Zfp959	-0.482005	2.70905	6.71466	0.00956236	0.999624
16006	Igfbp1	-1.29257	5.23572	6.70379	0.00962082	0.999624
242721	Klhdc7a	0.483566	5.83357	6.69535	0.00966647	0.999624
225432	Rbm27	-0.36196	4.09754	6.67543	0.00977508	0.999624
434178	Zfp141	-0.533307	3.44547	6.64425	0.00994761	0.999624
12842	Col1a1	0.784151	2.36507	6.63373	0.0100065	0.999624
317677	C1s2	0.586911	1.71711	6.61576	0.010108	0.999624
19141	Lgmn	0.351825	5.60814	6.61002	0.0101406	0.999624
83675	Bicc1	0.77575	1.2781	6.59685	0.010216	0.999624
73130	Tmed5	-0.445147	7.54829	6.57777	0.010326	0.999624
14998	H2-DMa	1.03191	1.01406	6.5775	0.0103276	0.999624
233005	Cyp2a22	0.713937	1.96303	6.57469	0.0103439	0.999624
214150	Ago3	-0.341169	4.55671	6.5647	0.0104021	0.999624
58176	Rhbg	1.20849	0.0333896	6.56103	0.0104236	0.999624
14370	Fzd8	0.723986	3.83805	6.5566	0.0104496	0.999624
100019	Mdn1	-0.442357	4.44093	6.53164	0.0105972	0.999624
224440	Setd4	-0.864354	3.62925	6.51431	0.010701	0.999624
21355	Tap2	0.431798	3.41212	6.50695	0.0107453	0.999624
23805	Apc2	1.65874	-1.25934	6.50326	0.0107677	0.999624
74102	Slc35a5	-0.337309	4.33331	6.47548	0.0109373	0.999624
100041687	Mup8	0.691441	2.23385	6.4535	0.0110734	0.999624
12418	Cbx4	0.57661	4.51246	6.38821	0.0114881	0.999624
98878	Ehd4	0.540205	2.58862	6.32916	0.0118769	0.999624
666168	Cyp4a31	-1.04894	4.66794	6.30033	0.0120716	0.999624
15401	Hoxa4	1.58705	-1.7559	6.29284	0.0121227	0.999624
212706	N4bp3	0.69685	1.43232	6.28413	0.0121824	0.999624
170750	Xpnpep1	0.297298	4.91655	6.27116	0.0122719	0.999624
50781	Dkk3	0.867647	1.25986	6.23876	0.0124984	0.999624
15015	H2-Q4	0.386572	4.74935	6.22647	0.0125855	0.999624
245857	Ssh3	0.336292	4.02906	6.20498	0.0127391	0.999624
58860	Adamdec1	0.946709	0.565437	6.18797	0.0128622	0.999624
57429	Sult5a1	0.653137	3.79544	6.17883	0.0129288	0.999624
381022	Kmt2d	-0.319933	6.03201	6.17138	0.0129833	0.999624
27387	Sh2d3c	0.534912	2.61915	6.1593	0.0130723	0.999624
11535	Adm	-1.59535	-0.567689	6.15858	0.0130776	0.999624
14961	H2-Ab1	0.653715	4.10518	6.15385	0.0131127	0.999624
14593	Ggps1	-0.372522	3.77586	6.14839	0.0131531	0.999624
22654	Zfp13	1.92928	-1.02693	6.11059	0.0134374	0.999624
100504687	2810029C07Rik	-2.74426	-1.5873	6.0889	0.0136034	0.999624
20504	Slc17a1	-0.419237	3.33898	6.05811	0.0138426	0.999624
67500	Ccar1	-0.327912	5.45158	6.05054	0.013902	0.999624
19342	Rab4b	1.22232	-0.915988	6.03236	0.0140459	0.999624
210044	Adcy2	1.62837	-1.89068	6.02466	0.0141073	0.999624
231549	Lrrc8d	0.353521	5.15479	6.01023	0.0142232	0.999624
623474	Rad54b	1.66758	-1.54924	6.00868	0.0142357	0.999624
109019	Nabp1	-0.610546	4.44734	6.00596	0.0142576	0.999624
105844	Card10	0.424248	3.98383	6.00571	0.0142597	0.999624
26360	Angptl2	0.414708	3.54495	5.99992	0.0143066	0.999624
101056221	Crry-ps	2.2713	-1.85679	5.99887	0.014315	0.999624
327987	Med13	-0.327559	5.379	5.99204	0.0143706	0.999624
241694	Ralgapa2	-0.373824	6.17763	5.96523	0.0145907	0.999624
13823	Epb41l3	0.814373	0.629729	5.94478	0.0147609	0.999624
52428	Rhpn2	-0.39708	4.43284	5.94448	0.0147634	0.999624
170740	Zfp287	1.58783	-1.15424	5.93448	0.0148474	0.999624
434232	Iqck	2.86911	-2.25731	5.9275	0.0149064	0.999624
13650	Rhbdf1	0.496336	3.18305	5.9269	0.0149115	0.999624
54215	Cd160	1.53036	-1.32735	5.90621	0.0150876	0.999624
100039139	Ccdc152	-0.454975	2.69189	5.87109	0.0153915	0.999624
75668	Rasl10a	2.95202	-2.29049	5.86212	0.0154702	0.999624
233549	Mogat2	1.92992	-1.47066	5.85386	0.0155429	0.999624
12262	C1qc	0.455123	4.24181	5.84884	0.0155873	0.999624
19415	Rasal1	2.3864	-2.26942	5.83639	0.015698	0.999624
75296	Cep43	-0.310379	4.37485	5.8169	0.0158729	0.999624
18018	Nfatc1	0.352815	3.71582	5.79913	0.0160341	0.999624
103765	Tmem17	1.47999	-0.370685	5.7974	0.0160499	0.999624
320736	Vstm4	1.05181	0.210667	5.78153	0.0161955	0.999624
78244	Dnajc21	-0.308223	4.66441	5.76905	0.0163109	0.999624
66923	Pbrm1	-0.303832	5.51609	5.70901	0.016878	0.999624
231214	Cc2d2a	0.655562	1.69922	5.70651	0.0169021	0.999624
105732	Fam83h	0.359746	3.91191	5.6997	0.0169678	0.999624
12260	C1qb	0.422298	4.56037	5.69746	0.0169895	0.999624
100418105	Gm15372	-1.434	-1.40637	5.69086	0.0170535	0.999624
76487	Ppp1r3g	-1.42539	1.60555	5.67861	0.017173	0.999624
100340	Smpdl3b	1.3225	-0.754486	5.6675	0.0172821	0.999624
81877	Tnxb	0.464096	3.65961	5.66609	0.017296	0.999624
381218	Spata6l	1.23507	-0.537321	5.65996	0.0173565	0.999624
277360	Prex1	0.413854	4.15831	5.6583	0.017373	0.999624
68936	Smim11	-0.475418	2.81876	5.65517	0.017404	0.999624
234542	Rtbdn	-2.09074	-1.47163	5.6509	0.0174464	0.999624
12140	Fabp7	0.795652	1.12057	5.6412	0.0175432	0.999624
13821	Epb41l1	-0.726384	1.76698	5.64096	0.0175456	0.999624
217379	Ubxn2a	-0.357314	4.93527	5.61282	0.0178295	0.999624
233877	Kctd13	0.645508	1.67187	5.60514	0.0179079	0.999624
22042	Tfrc	-0.582352	4.44711	5.59804	0.0179805	0.999624
19215	Ptgds	1.30099	0.710475	5.59478	0.0180141	0.999624
243574	Kbtbd8	-1.06573	0.682194	5.59146	0.0180482	0.999624
53310	Dlg3	0.353926	4.27269	5.58952	0.0180682	0.999624
73174	Tbkbp1	0.453096	3.34314	5.58023	0.0181644	0.999624
21399	Tcea1	-0.284166	5.6243	5.57229	0.0182468	0.999624
381530	Mup20	-0.415775	12.5734	5.57203	0.0182496	0.999624
414758	Zfp950	-0.457469	3.88805	5.56784	0.0182933	0.999624
74187	Katnb1	0.678015	1.30713	5.55884	0.0183876	0.999624
231866	Zfp12	-0.419797	3.33649	5.55854	0.0183907	0.999624
240754	Lax1	-1.85964	-2.06734	5.5536	0.0184427	0.999624
11514	Adcy8	3.31198	-2.99034	5.54056	0.0185806	0.999624
319719	Simc1	-0.479082	3.98252	5.53746	0.0186136	0.999624
76477	Pcolce2	0.925366	0.679152	5.52518	0.0187447	0.999624
108012	Ap1s2	0.684243	1.12683	5.51099	0.0188974	0.999624
67903	Gipc1	0.463014	2.81847	5.50704	0.0189401	0.999624
16956	Lpl	-0.653366	4.99038	5.50231	0.0189914	0.999624
19085	Prkar1b	1.84327	-1.6874	5.49497	0.0190713	0.999624
639658	Gm13807	1.54754	-1.35071	5.49319	0.0190907	0.999624
22687	Zpr1	-0.623225	6.29283	5.46689	0.0193801	0.999624
214854	Neurl3	0.613867	2.41685	5.46523	0.0193985	0.999624
69681	Cdk3	-1.55826	-1.17573	5.46249	0.0194289	0.999624
270084	Lpcat2	1.20673	0.695709	5.46128	0.0194424	0.999624
16151	Ikbkg	-0.364406	6.89595	5.44679	0.0196043	0.999624
20017	Polr1b	-0.314783	4.46874	5.44551	0.0196187	0.999624
229780	Trmt13	-0.530013	1.91575	5.44539	0.0196201	0.999624
16181	Il1rn	-0.592099	1.92892	5.43781	0.0197053	0.999624
52837	Tmx4	-0.341894	5.09682	5.42579	0.0198415	0.999624
276952	Rasl10b	2.59705	-1.78681	5.42086	0.0198976	0.999624
68255	Tmem86b	0.314853	5.63616	5.41929	0.0199155	0.999624
56338	Txnip	-0.968253	7.45978	5.41596	0.0199535	0.999624
64406	Sp5	0.776988	1.22637	5.40843	0.0200397	0.999624
382034	Gse1	0.473085	3.70655	5.38423	0.0203196	0.999624
13040	Ctss	0.510064	4.09287	5.38308	0.020333	0.999624
57875	Angptl4	-0.558155	7.5759	5.3777	0.0203957	0.999624
230904	Fbxo2	1.4213	-1.54217	5.3732	0.0204484	0.999624
100503085	Klhl3	-0.4631	3.44218	5.3693	0.0204942	0.999624
100502734	Gm16023	-0.907411	0.640458	5.36068	0.0205957	0.999624
69188	Kmt2e	-0.316484	5.35756	5.35922	0.020613	0.999624
75316	Taf1d	-0.378736	4.1517	5.35887	0.0206172	0.999624
78889	Wsb1	-0.77459	4.57767	5.35392	0.0206757	0.999624
320534	Tmem104	0.34814	3.54289	5.34376	0.0207965	0.999624
74161	Ctcflos	-0.534064	5.17609	5.33715	0.0208756	0.999624
69134	Fam25a	0.511475	3.2176	5.33469	0.0209051	0.999624
21386	Tbx3	0.566269	5.12303	5.32212	0.0210564	0.999624
72012	1600020E01Rik	-0.498781	2.87465	5.32193	0.0210586	0.999624
68487	Tmem140	-0.651744	2.46074	5.3218	0.0210603	0.999624
432554	Gm12183	0.63407	1.90909	5.30887	0.0212172	0.999624
546049	Rps23rg1	1.24917	0.0697961	5.30766	0.0212319	0.999624
76527	Il34	0.850708	0.602098	5.29798	0.0213501	0.999624
105853	Mal2	-0.364186	5.63263	5.26854	0.0217142	0.999624
237052	Tceal1	1.17869	-0.506419	5.2495	0.0219531	0.999624
74347	Meak7	0.538603	3.25476	5.24722	0.0219819	0.999624
66244	Nemf	-0.296527	5.18316	5.24468	0.022014	0.999624
14739	S1pr2	0.497218	2.7822	5.24105	0.0220599	0.999624
16362	Irf1	0.395862	4.42527	5.23803	0.0220983	0.999624
19820	Rlim	-0.296523	5.33131	5.23512	0.0221352	0.999624
319565	Syne2	-0.395739	6.03615	5.22848	0.02222	0.999624
11841	Arf2	0.393589	3.53534	5.21635	0.0223755	0.999624
208228	Mob3a	0.685027	1.64983	5.19154	0.022697	0.999624
320184	Lrrc58	-0.33546	6.40162	5.17231	0.0229496	0.999624
244329	Mcph1	0.615802	1.86826	5.17185	0.0229558	0.999624
231642	Alkbh2	0.708848	1.52989	5.16591	0.0230344	0.999624
239081	Tlr11	1.45607	-1.74292	5.15604	0.0231656	0.999624
65221	Slc15a3	0.630871	1.9175	5.14861	0.023265	0.999624
654820	G530011O06Rik	1.92853	-1.70524	5.13899	0.0233943	0.999624
15504	Dnajb3	-1.41796	-0.678116	5.13545	0.023442	0.999624
19647	Rbbp6	-0.287394	5.90137	5.12737	0.0235514	0.999624
73828	Dcaf4	0.906832	0.55765	5.1161	0.0237049	0.999624
433022	Plcxd2	-0.385323	7.15806	5.11571	0.0237102	0.999624
622665	Ccdc17	0.598669	1.68647	5.11154	0.0237672	0.999624
56506	Cib2	0.467347	2.33323	5.11056	0.0237807	0.999624
67664	Rnf125	0.640581	5.51017	5.1087	0.0238062	0.999624
20336	Exoc4	0.354358	4.15641	5.10252	0.0238911	0.999624
93683	Glce	-0.35169	5.04101	5.09881	0.0239423	0.999624
101565	Ccp110	-0.474724	3.51258	5.09162	0.0240418	0.999624
16815	Lbx2	-3.05501	-2.73728	5.087	0.0241059	0.999624
70377	Derl3	-1.17552	2.64657	5.08561	0.0241252	0.999624
12874	Cpd	-0.313906	5.52435	5.08224	0.0241721	0.999624
22236	Ugt1a2	-1.63541	-1.12136	5.07752	0.024238	0.999624
53857	Tuba8	-0.876484	1.52753	5.07125	0.0243258	0.999624
107769	Tm6sf1	1.11463	0.168988	5.05889	0.0245	0.999624
11927	Atox1	0.323913	6.121	5.04919	0.0246374	0.999624
208366	Rpp40	-0.53451	3.86508	5.04236	0.0247348	0.999624
100503166	1700048M11Rik	-1.36031	-1.29014	5.03782	0.0247997	0.999624
214791	Sertad4	0.984433	-0.289332	5.03309	0.0248676	0.999624
208111	Zfp976	-0.512149	2.53686	5.02939	0.0249207	0.999624
71690	Esm1	-2.13647	0.522227	5.00933	0.0252111	0.999624
12018	Bak1	0.463848	3.13505	4.99152	0.0254718	0.999624
99681	Tchh	-1.07439	1.65796	4.98529	0.0255637	0.999624
17068	Ly6d	2.67562	1.68662	4.98523	0.0255646	0.999624
12739	Cldn3	0.386786	5.97746	4.98273	0.0256016	0.999624
55942	Sertad1	0.617705	2.2799	4.98265	0.0256028	0.999624
381990	Zbtb2	-0.432425	2.88556	4.97906	0.0256559	0.999624
16421	Itgb7	0.883427	0.654044	4.96241	0.025904	0.999624
68837	Foxk2	-0.351165	4.77637	4.95856	0.0259618	0.999624
16154	Il10ra	0.579341	1.72502	4.95814	0.0259681	0.999624
70495	Atp6ap2	-0.338769	5.43692	4.926	0.0264554	0.999624
70239	Gtf3c5	0.4953	2.96807	4.91838	0.0265725	0.999624
12633	Cflar	-0.327062	6.97197	4.91043	0.0266949	0.999624
64074	Smoc2	0.610038	1.94571	4.90077	0.0268447	0.999624
241639	Fermt1	-1.2297	-1.27378	4.88307	0.0271213	0.999624
219114	Ska3	-2.00646	-1.46704	4.87333	0.0272749	0.999624
98396	Slc41a1	0.496297	3.30554	4.85245	0.0276069	0.999624
17312	Clec10a	-1.27906	-1.37856	4.84146	0.0277834	0.999624
319817	Rc3h2	-0.349489	4.50317	4.83359	0.0279104	0.999624
56504	Srpk3	-1.99524	-1.908	4.83013	0.0279665	0.999624
22022	Tpst2	0.383179	4.35492	4.82211	0.028097	0.999624
18295	Ogn	-0.754272	0.339786	4.81232	0.028257	0.999624
12922	Crhr2	-1.74325	-2.30868	4.80657	0.0283514	0.999624
83560	Tex14	1.89483	-1.82183	4.78014	0.0287898	0.999624
75778	Them4	-0.342185	4.6656	4.77568	0.0288644	0.999624
545893	Mansc4	1.33175	-1.33058	4.76462	0.0290504	0.999624
73341	Arhgef6	0.668177	1.94129	4.76404	0.0290603	0.999624
66431	Oxld1	0.545144	2.46189	4.76398	0.0290614	0.999624
269470	Wdr3	-0.32157	4.19284	4.76164	0.0291008	0.999624
170742	Sertad3	0.615011	2.01514	4.73942	0.029479	0.999624
20725	Serpinb8	0.639095	1.34014	4.73711	0.0295186	0.999624
69216	Svbp	0.562345	1.79689	4.72557	0.0297173	0.999624
14105	Srsf10	-0.277382	5.15157	4.72496	0.0297278	0.999624
77733	Rnf170	-0.303837	4.38682	4.72065	0.0298025	0.999624
71514	Sfpq	-0.325054	6.00755	4.71795	0.0298492	0.999624
17075	Epcam	0.79228	0.308291	4.70747	0.0300318	0.999624
16419	Itgb5	0.263264	6.03969	4.70027	0.0301579	0.999624
215708	Miga1	-1.01627	0.724421	4.68296	0.0304632	0.999624
55989	Nop58	-0.366962	4.26685	4.67913	0.0305312	0.999624
71371	Arid5b	-0.623276	6.00266	4.67617	0.0305838	0.999624
54426	Hgfac	0.307208	7.45317	4.66825	0.0307253	0.999624
109267	Ssc4d	0.637872	0.828381	4.66687	0.0307498	0.999624
240753	Plekha6	0.299725	6.48529	4.66134	0.0308491	0.999624
21924	Tnnc1	1.18488	-0.208164	4.66026	0.0308684	0.999624
237339	L3mbtl3	0.460439	2.94526	4.65659	0.0309346	0.999624
227867	Epc2	-0.299851	3.9569	4.65193	0.0310186	0.999624
14547	Gdap2	-0.320345	4.95131	4.6459	0.0311278	0.999624
100302601	Snord83b	-1.44446	-1.78635	4.64247	0.0311902	0.999624
100503794	Gm9920	1.23976	-0.967751	4.633	0.0313626	0.999624
231834	Snx8	0.35185	3.85796	4.62539	0.031502	0.999624
14957	H1f3	2.48209	-1.01255	4.62436	0.0315211	0.999624
242669	Azin2	1.05668	0.901868	4.59852	0.0319996	0.999624
16822	Lcp2	0.577419	1.68427	4.59015	0.0321562	0.999624
14194	Fh1	-0.297908	8.101	4.57329	0.0324742	0.999624
170461	Stard6	2.44389	-2.23727	4.56448	0.0326416	0.999624
19366	Rad54l	-1.52702	-1.81216	4.56118	0.0327045	0.999624
20532	Slc3a1	-0.532857	5.44548	4.55806	0.0327641	0.999624
68126	Fahd2a	0.361113	3.86687	4.55662	0.0327917	0.999624
73916	Ift57	-1.0794	-0.439001	4.54776	0.0329618	0.999624
215335	Slc36a1	0.410168	5.46073	4.54475	0.0330198	0.999624
171504	Apobr	1.12317	0.062747	4.54444	0.0330257	0.999624
18969	Pola2	0.349152	3.47009	4.53356	0.0332364	0.999624
59090	Midn	0.324615	5.53487	4.52942	0.0333169	0.999624
18130	Ints6	-0.33355	4.68767	4.52119	0.0334775	0.999624
108123	Napg	-0.259353	4.61186	4.51812	0.0335377	0.999624
622675	Zfp827	-1.47776	-1.07653	4.514	0.0336185	0.999624
11539	Adora1	0.406177	4.71856	4.51079	0.0336817	0.999624
14969	H2-Eb1	0.637052	3.99617	4.50686	0.0337591	0.999624
13845	Ephb3	-1.6464	-2.05498	4.50615	0.0337732	0.999624
207958	Alg11	-0.26087	5.48661	4.50109	0.0338732	0.999624
213435	Mylk3	1.36418	-1.16862	4.49522	0.0339896	0.999624
114643	Oas1c	1.06543	-0.188138	4.4926	0.0340418	0.999624
20850	Stat5a	0.344701	3.98638	4.4912	0.0340697	0.999624
237940	Aoc2	-0.804545	0.23358	4.49024	0.0340888	0.999624
208198	Btbd2	0.340582	4.52354	4.47748	0.0343444	0.999624
106672	Smim29	0.749234	0.728072	4.47446	0.0344052	0.999624
215900	Calhm6	1.1254	0.313489	4.46652	0.0345654	0.999624
100504474	Smlr1	0.274774	4.64894	4.46537	0.0345885	0.999624
230766	Fam167b	-0.535321	1.65802	4.4646	0.0346043	0.999624
67728	Dph2	0.498986	2.02825	4.46268	0.034643	0.999624
56637	Gsk3b	-0.27055	5.57693	4.46183	0.0346604	0.999624
329506	Ctdspl2	-0.393317	3.11443	4.46032	0.034691	0.999624
231821	Adap1	1.10504	-0.314208	4.45759	0.0347464	0.999624
19891	Rpa2	0.477475	2.66239	4.45697	0.0347592	0.999624
258216	Or5m9	-0.625725	1.18876	4.45269	0.0348463	0.999624
15500	Hsf2	-0.306075	5.08559	4.44703	0.034962	0.999624
67475	Ero1b	-0.363177	6.43974	4.44197	0.0350658	0.999624
99887	Tlcd4	-0.429735	8.54036	4.44177	0.03507	0.999624
545519	Gm5846	1.11556	-0.973749	4.44111	0.0350834	0.999624
71865	Fbxo30	-0.374133	3.90988	4.43518	0.0352055	0.999624
171211	Edaradd	-2.27852	-2.31784	4.4293	0.0353269	0.999624
21425	Tfeb	0.386094	3.18697	4.42476	0.0354211	0.999624
74559	Elovl7	-1.8514	-1.91914	4.42367	0.0354438	0.999624
14265	Fmr1	-0.350097	4.33822	4.42166	0.0354854	0.999624
20613	Snai1	-0.951422	-0.430092	4.42057	0.0355082	0.999624
78232	Trappc6b	-0.273372	4.8084	4.42034	0.035513	0.999624
93692	Glrx	-0.337727	4.71119	4.42015	0.0355169	0.999624
330267	Thsd7a	1.40132	-0.955445	4.41691	0.0355844	0.999624
83703	Dbr1	0.425472	3.47685	4.41476	0.0356293	0.999624
232314	Ppp4r2	-0.278665	5.58057	4.41334	0.035659	0.999624
67279	Med31	-0.725232	1.38717	4.40436	0.0358471	0.999624
78928	Pigt	0.270919	5.50458	4.39732	0.0359954	0.999624
13032	Ctsc	-0.286104	6.0327	4.39396	0.0360664	0.999624
69106	Stoml1	0.454028	2.115	4.38573	0.036241	0.999624
70430	Tbce	-0.282332	4.50128	4.37984	0.0363664	0.999624
229905	Kyat3	-0.328898	7.70755	4.37947	0.0363744	0.999624
69217	Plekha4	-1.09297	-0.431924	4.37694	0.0364284	0.999624
333883	Cd59b	0.534136	1.71291	4.37011	0.0365746	0.999624
226026	Smc5	-0.309268	4.60706	4.36377	0.036711	0.999624
225631	Onecut2	-0.348058	6.82682	4.35845	0.0368257	0.999624
17965	Nbl1	1.17733	-0.944963	4.34829	0.0370461	0.999624
216856	Nlgn2	-0.562807	1.65595	4.34667	0.0370814	0.999624
100034251	Wfdc17	0.568995	2.3016	4.34553	0.0371062	0.999624
93836	Rnf111	-0.263454	4.77947	4.34484	0.0371213	0.999624
18792	Plau	1.10771	0.534413	4.34466	0.0371252	0.999624
100534273	Fer1l5	-0.53454	2.27629	4.34115	0.0372017	0.999624
381305	Rc3h1	-0.27276	5.26054	4.34073	0.037211	0.999624
320191	Hook3	-0.294994	6.49366	4.33931	0.0372419	0.999624
51811	Clec4f	0.47515	5.91079	4.33874	0.0372546	0.999624
231386	Ythdc1	-0.294943	5.11015	4.33312	0.0373777	0.999624
12928	Crk	-0.265968	6.80086	4.33041	0.0374372	0.999624
75746	Morc4	0.895072	0.265431	4.3191	0.0376869	0.999624
329384	Ptrh1	2.17176	-0.9926	4.31881	0.0376933	0.999624
320100	Relt	1.3869	-1.45919	4.31097	0.0378675	0.999624
14063	F2rl1	-1.63814	-1.8006	4.31027	0.0378829	0.999624
215707	Ccdc92	1.99082	-2.21278	4.30589	0.0379805	0.999624
18483	Palm	0.976211	0.46558	4.30147	0.0380794	0.999624
216867	Slc16a11	0.436994	3.13493	4.29784	0.0381609	0.999624
12827	Col4a2	0.390664	4.16871	4.28826	0.0383765	0.999624
229906	Gtf2b	-0.355279	4.7943	4.28719	0.0384006	0.999624
17085	Ly9	0.966974	0.361183	4.28573	0.0384336	0.999624
12421	Rb1cc1	-0.296441	5.84202	4.2724	0.0387361	0.999624
100043899	R3hdml	1.27511	1.12694	4.27028	0.0387845	0.999624
384783	Irs2	-0.456284	4.59388	4.27011	0.0387884	0.999624
12297	Cacnb3	1.67171	-1.60408	4.26401	0.038928	0.999624
22193	Ube2e3	-0.2547	5.19872	4.26283	0.038955	0.999624
72042	Cotl1	0.405848	3.27161	4.25732	0.0390816	0.999624
14676	Gna15	1.55016	-1.87116	4.25563	0.0391204	0.999624
67246	Resf1	-0.500953	4.77057	4.24982	0.0392546	0.999624
76686	Clip3	-1.26485	-1.34627	4.24977	0.0392556	0.999624
624430	Gm12444	1.78047	-2.47032	4.24497	0.0393668	0.999624
66443	Tnfaip8l1	0.273279	5.0181	4.24158	0.0394454	0.999624
56470	Rgs19	1.05419	-0.0906216	4.23444	0.0396118	0.999624
56644	Clec7a	0.805716	1.56637	4.2335	0.0396335	0.999624
19401	Rara	0.303124	4.36246	4.2312	0.0396873	0.999624
114886	Cygb	0.415147	3.17323	4.22182	0.0399073	0.999624
280645	B3gat2	-0.893207	-0.0501029	4.22002	0.0399496	0.999624
215051	Bud13	-0.636937	3.1551	4.21992	0.0399521	0.999624
75863	Clec4g	0.342748	4.95321	4.21709	0.0400187	0.999624
11867	Arpc1b	-0.271796	5.16011	4.21189	0.0401417	0.999624
12448	Ccne2	-0.654379	0.652418	4.20612	0.0402784	0.999624
75869	Arl5b	-0.319861	5.38786	4.19402	0.0405668	0.999624
13117	Cyp4a10	-0.551076	9.26802	4.19186	0.0406186	0.999624
100561	Slc15a4	-0.36851	4.71037	4.18587	0.0407624	0.999624
94071	Clec2h	1.69172	3.66591	4.18396	0.0408083	0.999624
212518	Sprn	0.78024	0.575357	4.18028	0.0408971	0.999624
76448	Ppp1r18	0.583842	1.74393	4.17961	0.0409132	0.999624
242667	Dlgap3	-2.11792	-2.05297	4.17742	0.0409661	0.999624
30877	Gnl3	-0.343101	5.5189	4.17563	0.0410093	0.999624
110557	H2-Q6	0.526131	2.44342	4.1722	0.0410925	0.999624
16763	Lad1	0.771137	3.26375	4.17181	0.0411019	0.999624
77036	1700109H08Rik	-0.54571	1.19202	4.17124	0.0411157	0.999624
17261	Mef2d	-0.474788	5.36694	4.16717	0.0412145	0.999624
79362	Bhlhe41	0.538118	2.65835	4.16654	0.0412299	0.999624
11548	Adra1b	0.3268	5.64886	4.15551	0.0414992	0.999624
22142	Tuba1a	0.56508	1.60557	4.15013	0.0416313	0.999624
19134	Prpf4b	-0.262978	6.18884	4.1479	0.0416861	0.999624
108946	Zzz3	-0.252489	5.37277	4.14643	0.0417223	0.999624
16373	Irx3	1.83482	-1.69404	4.14442	0.0417719	0.999624
20970	Sdc3	0.569651	4.921	4.13145	0.0420932	0.999624
14148	Fdx1	0.30055	6.43072	4.13122	0.042099	0.999624
13197	Gadd45a	0.827532	1.41538	4.12909	0.0421521	0.999624
16588	Kin	-0.308722	3.7616	4.12873	0.0421611	0.999624
230234	Abitram	0.560496	2.23569	4.12374	0.0422854	0.999624
209224	Enox2	0.365069	3.68056	4.12283	0.0423083	0.999624
109263	Rlf	-0.352215	4.49399	4.11245	0.0425687	0.999624
218103	Slc17a2	-0.350498	7.9362	4.11215	0.0425762	0.999624
75099	Lysmd4	0.369865	3.35601	4.1023	0.042825	0.999624
12521	Cd82	0.274023	6.13794	4.10135	0.0428489	0.999624
11910	Atf3	1.26895	-0.0391198	4.09729	0.0429521	0.999624
235047	Zfp809	-0.426858	4.91654	4.09677	0.0429653	0.999624
12978	Csf1r	0.613041	4.86732	4.0908	0.0431171	0.999624
60527	Fads3	-0.421986	4.74544	4.08791	0.0431911	0.999624
56485	Slc2a5	0.424491	3.63615	4.08485	0.0432693	0.999624
266614	Ly6g5b	-1.08427	-1.17731	4.08042	0.043383	0.999624
218441	Zfyve16	-0.464196	2.94807	4.07504	0.0435213	0.999624
68428	Steap3	0.317891	4.21978	4.06603	0.0437541	0.999624
60533	Cd274	0.802904	0.745603	4.04612	0.044273	0.999624
68346	Sirt5	0.334041	3.5112	4.03832	0.044478	0.999624
71729	Rgs12	0.523334	1.96973	4.03642	0.0445281	0.999624
16949	Loxl1	1.02248	0.340527	4.03202	0.0446446	0.999624
545428	Ccdc141	-0.337188	4.12717	4.03189	0.0446479	0.999624
93702	Pcdhgb5	-1.9781	-2.59813	4.03186	0.0446486	0.999624
74761	Mxra8	0.451414	2.37648	4.03154	0.0446571	0.999624
22234	Ugcg	-0.332875	4.65792	4.03123	0.0446655	0.999624
268857	Nlrc3	0.907529	-0.236499	4.02917	0.04472	0.999624
70281	2310068J16Rik	1.38983	-1.87576	4.02683	0.0447819	0.999624
66824	Pycard	0.818465	-0.514512	4.02444	0.0448454	0.999624
75146	Mfsd13a	0.490968	1.93694	4.02326	0.044877	0.999624
235439	Herc1	-0.272593	5.86392	4.02064	0.0449467	0.999624
231253	9130230L23Rik	-2.60731	0.404832	4.02028	0.0449561	0.999624
74737	Pcf11	-0.256088	4.92311	4.01966	0.0449727	0.999624
66140	Ska2	0.746427	0.447528	4.01936	0.0449807	0.999624
78796	Zcchc4	-0.450492	2.82579	4.01623	0.0450642	0.999624
17922	Myo7b	1.76618	-2.09179	4.01293	0.0451527	0.999624
66667	Hspbap1	0.526872	1.44474	4.01092	0.0452065	0.999624
69981	Tmem30a	-0.309579	7.90567	4.01029	0.0452233	0.999624
20646	Snrpn	0.637346	1.52441	4.00745	0.0452996	0.999624
83767	Wasf1	-0.702017	0.644612	4.00683	0.0453163	0.999624
104759	Pld4	0.673294	2.36004	4.00363	0.0454024	0.999624
239510	Phf20l1	-0.298191	5.1605	3.99923	0.045521	0.999624
16796	Lasp1	0.302333	6.82958	3.9953	0.0456274	0.999624
100039008	Mup10	0.425511	4.39552	3.99177	0.0457231	0.999624
73453	1700067K01Rik	1.35967	-1.05793	3.98925	0.0457913	0.999624
109270	Prr5	0.408292	2.48705	3.98175	0.0459957	0.999624
433940	Fam222a	0.773901	1.53924	3.9715	0.0462766	0.999624
15478	Hs3st3a1	0.831786	-0.5233	3.97113	0.0462867	0.999624
102636216	Gm29257	1.60694	-1.813	3.97047	0.0463047	0.999624
21887	Tle3	0.493705	3.99741	3.9695	0.0463314	0.999624
229615	Pias3	0.367739	3.35563	3.96776	0.0463796	0.999624
13591	Ebf1	-2.11988	-1.78489	3.96071	0.0465741	0.999624
14281	Fos	2.97881	2.95309	3.96005	0.0465922	0.999624
69726	Smyd3	0.580163	1.6284	3.95496	0.0467334	0.999624
59057	Zfp24	-0.283976	4.76818	3.95209	0.0468133	0.999624
231805	Pilra	0.918635	0.884482	3.95131	0.0468348	0.999624
17869	Myc	-1.2819	2.40476	3.94736	0.046945	0.999624
17263	Meg3	0.770223	2.47977	3.94429	0.0470306	0.999624
100126819	Gm10076	-0.251819	4.79235	3.94276	0.0470734	0.999624
100038947	Sirpb1c	1.81881	-2.08936	3.9421	0.0470918	0.999624
545640	Gm14138	2.35726	-2.38522	3.93969	0.0471596	0.999624
232970	Phldb3	0.389994	2.9389	3.93888	0.0471822	0.999624
75234	Rnf19b	0.288304	5.51814	3.93436	0.0473092	0.999624
20462	Tra2b	-0.280207	4.8926	3.93244	0.0473632	0.999624
72958	Zfp493	-0.800364	0.325296	3.932	0.0473756	0.999624
241732	Tspyl3	1.64298	-1.79227	3.92735	0.0475068	0.999624
320844	Amigo3	0.656251	1.695	3.92715	0.0475124	0.999624
29877	Hdgfl3	-1.15979	0.361307	3.92668	0.0475257	0.999624
243771	Parp12	0.26486	5.18907	3.92582	0.04755	0.999624
329828	Myorg	0.25403	5.5348	3.92482	0.0475783	0.999624
245865	Spag4	0.804067	0.0830424	3.92378	0.0476077	0.999624
269060	Dagla	0.743872	0.0921743	3.91818	0.0477666	0.999624
72479	Hsdl2	-0.339405	6.99929	3.91081	0.0479764	0.999624
12825	Col3a1	0.307599	3.9031	3.90764	0.0480671	0.999624
17773	Mtnr1a	0.616435	1.4989	3.89864	0.0483252	0.999624
19290	Pura	-0.285831	4.72267	3.89677	0.0483789	0.999624
102465959	Mir6236	-0.525267	1.29947	3.89651	0.0483866	0.999624
12843	Col1a2	0.391536	2.82334	3.89388	0.0484624	0.999624
14634	Gli3	1.68808	-1.79775	3.8919	0.0485194	0.999624
14457	Gas7	1.12827	2.31019	3.88918	0.0485983	0.999624
16691	Krt8	1.08165	8.20036	3.88872	0.0486115	0.999624
214162	Kmt2a	-0.304625	5.20582	3.88166	0.0488163	0.999624
68338	Golt1a	0.829798	1.3132	3.88063	0.0488462	0.999624
66522	Pgpep1	0.30013	5.95613	3.86651	0.0492589	0.999624
50720	Sacs	-0.592898	1.79831	3.86533	0.0492935	0.999624
12416	Cbx2	0.43078	3.25328	3.86505	0.0493017	0.999624
26384	Gnpda1	0.275856	4.78157	3.86504	0.0493019	0.999624
109929	Zbtb25	0.528496	1.29017	3.86447	0.0493189	0.999624
15013	H2-Q2	1.1193	-0.623656	3.86	0.0494503	0.999624
66566	Ntpcr	0.47115	2.41236	3.8526	0.049669	0.999624
239555	Mief1	-0.245594	5.25664	3.84768	0.049815	0.999624
259301	Leap2	0.45458	4.1708	3.84715	0.0498307	0.999624
68259	Ift80	0.449821	2.0527	3.84406	0.0499225	0.999624
210673	Prrt3	-1.92529	-2.21478	3.84237	0.0499727	0.999624
81898	Sf3b1	-0.256474	7.24741	3.8402	0.0500375	0.999624
240660	Slc35g1	-0.655256	5.57108	3.83366	0.0502332	0.999624
16149	Cd74	0.569132	5.49069	3.83056	0.0503262	0.999624
229700	Rbm15	-0.34494	3.75624	3.83008	0.0503405	0.999624
16855	Lgals4	-0.393111	5.04068	3.82762	0.0504144	0.999624
51886	Fubp1	-0.283389	5.72417	3.82583	0.0504683	0.999624
80981	Arl4d	-0.659978	4.20507	3.82328	0.0505453	0.999624
320541	Slc35e2	-0.245418	6.005	3.81984	0.0506491	0.999624
17916	Myo1f	0.678623	1.06631	3.8176	0.0507168	0.999624
620592	Nalf2	0.706309	2.33962	3.80572	0.0510779	0.999624
110593	Prdm2	-0.320945	5.494	3.80549	0.0510849	0.999624
228846	D630003M21Rik	0.752918	-0.175622	3.80488	0.0511033	0.999624
18709	Pik3r2	0.2488	4.74744	3.79947	0.0512688	0.999624
54484	Mkrn1	0.322856	4.63994	3.79814	0.0513096	0.999624
140580	Elmo1	0.750855	0.875207	3.79601	0.051375	0.999624
100043906	Kpna2rt	1.4412	-1.66349	3.79191	0.0515007	0.999624
26382	Fgd2	0.61558	1.55231	3.78366	0.0517554	0.999624
107242	AI837181	0.298877	3.90166	3.78304	0.0517746	0.999624
229782	Slc35a3	-0.308343	6.35965	3.78097	0.0518387	0.999624
12607	Cebpz	-0.238338	5.47909	3.77961	0.0518808	0.999624
15064	Mr1	0.511126	2.16171	3.7785	0.0519151	0.999624
109280	Slc22a13b	-1.01643	-0.296877	3.77754	0.0519449	0.999624
13710	Elf3	1.96756	-1.96805	3.77548	0.0520088	0.999624
76933	Ifi27l2a	0.821494	0.464552	3.76755	0.052256	0.999624
246788	Trpv3	-2.14972	-2.06573	3.76678	0.0522801	0.999624
20360	Sema6c	0.609431	0.993197	3.76486	0.0523404	0.999624
13099	Cyp2c40	0.746303	3.58629	3.76439	0.0523549	0.999624
71041	Pcgf6	-0.293198	3.94966	3.76291	0.0524014	0.999624
69571	2310034O05Rik	1.3193	-1.49541	3.76027	0.0524842	0.999624
13875	Erf	0.304948	4.72409	3.75886	0.0525283	0.999624
52245	Commd2	0.315694	3.8805	3.75638	0.0526062	0.999624
83768	Dpp7	-0.309119	4.42411	3.75538	0.0526377	0.999624
19296	Pvt1	0.675161	1.43811	3.75366	0.052692	0.999624
12316	Aspm	0.840296	-0.376808	3.75306	0.0527109	0.999624
320183	Msrb3	-0.33055	3.84911	3.75193	0.0527467	0.999624
66170	Chchd5	0.33489	3.34515	3.74627	0.0529255	0.999624
233913	Rusf1	0.295795	3.7026	3.74293	0.0530313	0.999624
140917	Dclre1b	-0.377347	2.59162	3.73969	0.0531344	0.999624
14051	Eya4	-1.39039	-1.79986	3.73695	0.0532215	0.999624
66597	Trim13	0.543101	1.49898	3.7282	0.0535011	0.999624
278097	Armcx6	1.53898	-1.68181	3.72494	0.0536055	0.999624
70396	Asnsd1	0.445529	2.15635	3.72065	0.0537436	0.999624
13853	Epm2a	0.512902	2.67459	3.71757	0.0538428	0.999624
100382	AW011738	-0.573941	1.56395	3.71688	0.0538649	0.999624
67760	Slc38a2	-0.508228	7.65753	3.71576	0.053901	0.999624
270163	Myo9a	0.462154	2.53789	3.71258	0.0540038	0.999624
270201	Klhl18	0.370368	3.42495	3.71251	0.0540062	0.999624
69479	Cfap96	0.913869	-0.157119	3.70598	0.0542177	0.999624
19249	Ptpn13	0.736099	0.0806391	3.70217	0.0543417	0.999624
12009	Cep131	0.399039	2.47066	3.70129	0.0543705	0.999624
12982	Csf2ra	0.429986	1.88354	3.69686	0.0545148	0.999624
69697	Camsap3	0.251761	4.09541	3.69684	0.0545155	0.999624
74025	Nphp3	0.337467	3.16767	3.69674	0.0545189	0.999624
326622	Upf2	-0.268507	4.72974	3.69664	0.0545221	0.999624
14760	Gpr19	0.468322	2.11181	3.69476	0.0545838	0.999624
114642	Brdt	0.557751	1.17221	3.69095	0.0547084	0.999624
100042484	4732419C18Rik	0.645379	2.43516	3.68691	0.0548412	0.999624
320982	Arl4c	0.657174	1.30036	3.68588	0.054875	0.999624
213522	Plekhg6	0.289225	4.4953	3.68468	0.0549144	0.999624
14999	H2-DMb1	0.696204	0.89229	3.68036	0.0550568	0.999624
23827	Bpnt1	-0.230331	6.00434	3.67634	0.0551899	0.999624
227659	Slc2a6	1.21948	-1.47434	3.67501	0.055234	0.999624
380614	Intu	0.450721	2.26472	3.67296	0.0553018	0.999624
109857	Cbr3	-2.29398	0.891279	3.67113	0.0553625	0.999624
69906	Slc25a32	-0.34388	5.64961	3.6692	0.0554267	0.999624
384009	Glipr2	0.960039	-0.77697	3.66799	0.055467	0.999624
18711	Pikfyve	-0.262349	4.81915	3.66694	0.0555019	0.999624
77037	Mrap	0.753555	5.37615	3.66152	0.0556828	0.999624
60504	Il21r	-1.6827	-1.65674	3.6606	0.0557136	0.999624
13114	Cyp3a16	0.627505	1.70689	3.66029	0.0557241	0.999624
16841	Lect2	0.295823	6.01708	3.65932	0.0557565	0.999624
20304	Ccl5	1.15471	-0.632288	3.65466	0.0559125	0.999624
78339	Ttyh3	0.402402	3.34999	3.65198	0.0560027	0.999624
13733	Adgre1	0.823789	3.24912	3.64722	0.0561628	0.999624
83383	Tfap4	0.565354	2.00932	3.64699	0.0561706	0.999624
71242	Spata24	1.71831	-1.26012	3.64318	0.0562992	0.999624
19348	Kif20a	-0.980471	-0.638558	3.64248	0.056323	0.999624
56364	Zmym3	0.311784	4.12327	3.64214	0.0563345	0.999624
233115	Dpy19l3	0.324388	5.5523	3.64168	0.0563499	0.999624
18406	Orm2	0.64667	3.58187	3.64015	0.0564018	0.999624
12527	Cd9	-0.343757	3.61912	3.6388	0.0564477	0.999624
68995	Mcts1	-0.236106	4.86554	3.63794	0.0564766	0.999624
68977	Haghl	0.490388	1.22551	3.63693	0.0565111	0.999624
66153	Fbxo36	0.459658	2.01212	3.63562	0.0565557	0.999624
228876	Zfp334	0.61086	0.785734	3.63422	0.0566031	0.999624
226352	Epb41l5	-0.258316	5.80983	3.63302	0.0566439	0.999624
380712	Tlcd2	0.339157	6.3892	3.62765	0.0568271	0.999624
100504663	Atg14	-0.260654	4.52246	3.62658	0.0568637	0.999624
232566	Amn1	-0.356449	4.23081	3.62536	0.0569051	0.999624
100043813	Rps27rt	-0.503463	1.72717	3.62434	0.05694	0.999624
67178	Zmat5	0.57284	1.06585	3.62346	0.0569701	0.999624
98170	Tmem132a	0.751992	0.367272	3.62052	0.057071	0.999624
66917	Chordc1	-0.290718	5.16191	3.61733	0.0571807	0.999624
627737	Rpl22-ps1	1.44352	-0.798828	3.6169	0.0571953	0.999624
17761	Map7	-0.270182	5.09264	3.61561	0.0572397	0.999624
11475	Acta2	-0.672973	1.56205	3.61486	0.0572655	0.999624
11770	Fabp4	0.90946	3.36621	3.61066	0.0574102	0.999624
232491	Pyroxd1	0.418108	2.15737	3.61013	0.0574288	0.999624
14469	Gbp2	0.615799	1.79694	3.60776	0.0575107	0.999624
19878	Rock2	-0.300825	5.17369	3.60053	0.0577613	0.999624
277743	Fam131c	0.604342	1.90086	3.59876	0.0578227	0.999624
226442	Zfp281	-0.349388	4.90421	3.59838	0.057836	0.999624
231238	Sel1l3	-0.336024	4.7462	3.59578	0.0579264	0.999624
67803	Limd2	0.453029	3.29363	3.59411	0.0579847	0.999624
18569	Pdcd4	0.312807	6.62204	3.59395	0.0579903	0.999624
93871	Brwd1	-0.242646	5.38248	3.59084	0.0580988	0.999624
71974	Prmt3	-0.398348	3.23713	3.58682	0.0582395	0.999624
544971	Bdp1	-0.336676	4.31222	3.58664	0.0582458	0.999624
114774	Pawr	-0.380477	3.4756	3.58269	0.0583846	0.999624
23821	Bace1	-0.263971	4.91519	3.58148	0.0584269	0.999624
68187	Fam135a	-0.261419	5.12584	3.57949	0.0584971	0.999624
67495	Tmem167b	0.225804	5.00299	3.57275	0.0587349	0.999624
72103	Aplf	0.498123	1.8756	3.5669	0.0589422	0.999624
71745	Cul2	-0.229416	5.59095	3.56199	0.0591168	0.999624
258783	Or8b53	1.78679	-1.6779	3.56075	0.0591611	0.999624
16668	Krt18	0.921907	7.52217	3.56065	0.0591646	0.999624
20194	S100a10	0.883394	6.23359	3.55415	0.0593965	0.999624
20516	Slc20a2	0.240125	6.58391	3.55307	0.0594355	0.999624
75717	Cul5	-0.252732	4.84689	3.54977	0.0595536	0.999624
30049	Scd3	0.858103	0.273935	3.5423	0.0598225	0.999624
328258	Slc25a48	0.401466	3.80411	3.53785	0.0599832	0.999624
20520	Slc22a5	-0.52767	6.13562	3.53737	0.0600007	0.999624
22324	Vav1	0.707681	1.39564	3.5334	0.0601444	0.999624
66674	Spryd7	-0.243217	4.90103	3.53217	0.0601891	0.999624
77057	Ston1	0.513127	2.27996	3.52216	0.0605533	0.999624
12177	Bnip3l	-0.246371	6.76071	3.52048	0.060615	0.999624
17314	Mgmt	0.369079	3.70555	3.52014	0.0606272	0.999624
229227	Bltp1	-0.291362	6.08603	3.5193	0.0606581	0.999624
216560	Wdpcp	0.559305	1.08876	3.51752	0.0607232	0.999624
75764	Slx1b	0.407717	2.65226	3.51699	0.0607428	0.999624
246103	Atxn7	-0.244987	5.18837	3.50893	0.0610387	0.999624
12617	Cenpc1	0.464767	1.82094	3.50855	0.061053	0.999624
16826	Ldb2	0.574559	1.21856	3.5085	0.0610547	0.999624
66611	Ribc1	0.640909	1.42056	3.50531	0.0611722	0.999624
319370	Ubald2	0.326229	3.3284	3.50252	0.0612757	0.999624
20779	Src	0.601602	1.01882	3.49866	0.0614187	0.999624
232232	Hdac11	0.291995	5.06122	3.49601	0.0615169	0.999624
23863	Dand5	0.468497	1.37086	3.49375	0.0616007	0.999624
380839	Serpinb1c	2.03334	-1.61233	3.49261	0.0616434	0.999624
71746	Rgl3	0.243217	4.77532	3.4885	0.0617967	0.999624
15182	Hdac2	-0.256235	4.49594	3.48788	0.0618197	0.999624
56437	Rrad	2.16333	-2.52871	3.48267	0.0620148	0.999624
84035	Kremen1	0.299552	4.4761	3.48246	0.0620224	0.999624
226151	Slf2	-0.287333	4.42978	3.48206	0.0620373	0.999624
68808	1110046J04Rik	-1.8311	-2.00031	3.48077	0.062086	0.999624
14345	Fut4	1.43404	-1.91196	3.4761	0.0622612	0.999624
319758	Rfx7	-0.316318	4.01309	3.4723	0.0624044	0.999624
15006	H2-Q1	0.506262	1.97211	3.46722	0.0625965	0.999624
100504714	Gm16793	0.727488	0.312867	3.45911	0.062904	0.999624
77371	Sec24a	-0.236	7.1341	3.45823	0.0629377	0.999624
328825	Gm5093	0.927759	-0.38298	3.45706	0.0629821	0.999624
240215	Slc4a9	-2.42674	-2.26722	3.45548	0.0630423	0.999624
216238	Eea1	-0.249826	5.61919	3.45148	0.0631952	0.999624
271278	BC024139	0.395191	2.98808	3.4462	0.0633973	0.999624
22648	Zfp11	0.62883	0.43284	3.44335	0.0635069	0.999624
56212	Rhog	0.284647	3.76653	3.44313	0.0635154	0.999624
17153	Mal	-0.93776	-0.779591	3.44116	0.063591	0.999624
667277	C1rb	0.509558	1.59834	3.43932	0.0636619	0.999624
14468	Gbp2b	0.918164	0.80028	3.43843	0.0636961	0.999624
14451	Gas1	0.391642	3.51061	3.43638	0.0637752	0.999624
29864	Rnf11	-0.259818	7.04936	3.43401	0.063867	0.999624
98403	Zfp451	-0.258414	4.06902	3.43282	0.0639127	0.999624
13619	Phc1	-0.514725	1.74643	3.43244	0.0639276	0.999624
231871	Daglb	0.287673	4.45979	3.42718	0.0641316	0.999624
140721	Caskin2	0.3446	3.93133	3.423	0.0642939	0.999624
26362	Axl	0.35841	3.86638	3.42192	0.0643362	0.999624
328424	Kcnrg	-0.84184	-0.197722	3.41749	0.0645091	0.999624
72748	Hdhd3	0.405684	3.66448	3.40743	0.0649036	0.999624
56278	Gkap1	-0.30323	3.63913	3.40055	0.0651745	0.999624
69109	Ccnq	0.400646	2.74445	3.39508	0.0653911	0.999624
19367	Rad9a	0.503412	1.34552	3.39277	0.0654828	0.999624
66665	Msantd3	2.13883	-2.29763	3.391	0.0655531	0.999624
11720	Mat1a	-0.284817	11.4374	3.3897	0.0656047	0.999624
97775	D930048N14Rik	0.46742	2.85379	3.38826	0.0656621	0.999624
67103	Ptgr1	-0.686382	1.32495	3.379	0.066032	0.999624
21678	Tead3	0.273676	3.60703	3.37811	0.0660679	0.999624
75137	Rprd2	-0.21153	4.91967	3.37472	0.0662038	0.999624
76900	Ssbp4	0.482066	1.3225	3.37396	0.0662345	0.999624
320655	Pgap3	0.597224	1.0166	3.37362	0.066248	0.999624
99412	Golga2	0.233775	5.60004	3.37343	0.0662557	0.999624
54420	Cldn8	-1.65422	-1.99192	3.36693	0.0665176	0.999624
27375	Tjp3	0.380451	3.97239	3.3653	0.0665835	0.999624
234678	Phaf1	-0.253458	6.01043	3.36527	0.0665848	0.999624
13119	Cyp4a14	-0.915706	8.65002	3.364	0.0666362	0.999624
233836	Slc5a11	2.20007	-2.52128	3.36293	0.0666792	0.999624
16012	Igfbp6	1.11738	-0.492235	3.3618	0.0667252	0.999624
319587	4930539J05Rik	-1.03388	-0.572499	3.35812	0.0668744	0.999624
19703	Renbp	-0.595364	1.72548	3.35783	0.066886	0.999624
66559	Metap1d	-0.212223	5.05013	3.35376	0.0670518	0.999624
11540	Adora2a	-0.654406	0.471481	3.34984	0.0672116	0.999624
330790	Hapln4	0.449307	3.09234	3.34681	0.0673354	0.999624
54616	Extl3	0.216933	5.38129	3.34195	0.0675345	0.999624
74134	Cyp2s1	-1.12415	-0.6565	3.33913	0.0676502	0.999624
235380	Dmxl2	-0.292174	5.61799	3.33251	0.0679231	0.999624
56636	Fgf21	-1.21298	1.86629	3.32711	0.0681464	0.999624
19821	Rnf2	-0.236088	4.36407	3.3216	0.0683752	0.999624
11975	Atp6v0a1	0.249724	5.72223	3.31991	0.0684457	0.999624
54610	Tbc1d8	-0.537359	4.75567	3.31953	0.0684615	0.999624
66069	Snupn	0.410393	2.35293	3.31296	0.0687354	0.999624
545192	Baiap3	1.63896	-2.32229	3.31201	0.0687754	0.999624
11858	Rnd2	0.309899	3.55228	3.31178	0.068785	0.999624
227737	Niban2	0.470436	2.60044	3.30963	0.0688752	0.999624
11479	Acvr1b	0.306361	4.25773	3.30715	0.0689789	0.999624
237542	Osbpl8	-0.324362	5.5037	3.29825	0.0693539	0.999624
66897	Naa16	-0.317444	3.65444	3.2962	0.0694403	0.999624
17219	Mcm6	0.514202	1.83881	3.29229	0.069606	0.999624
27273	Pdk4	-0.948018	3.01886	3.29161	0.0696349	0.999624
57811	Rgr	-0.591529	1.30867	3.28793	0.0697909	0.999624
74318	Hopx	-0.367908	4.93964	3.28449	0.0699372	0.999624
12816	Col12a1	-0.704005	1.98432	3.28052	0.0701066	0.999624
93762	Smarca5	-0.219053	5.40445	3.28014	0.0701229	0.999624
239170	Fhip2b	0.317922	3.25097	3.278	0.0702146	0.999624
106014	Tafa5	0.593583	1.71492	3.27595	0.0703022	0.999624
15227	Foxf1	0.728275	0.87214	3.27348	0.0704081	0.999624
100042832	Rpl9-ps4	-0.890003	-0.984284	3.26048	0.0709684	0.999624
278180	Vsig4	0.496963	3.7838	3.25878	0.071042	0.999624
106585	Ankrd12	-0.456405	3.38289	3.2573	0.0711063	0.999624
20502	Slc16a2	0.268627	7.32432	3.25632	0.0711486	0.999624
269799	Clec4a1	0.645843	0.681593	3.25235	0.0713211	0.999624
245527	Eda2r	0.851019	-0.290048	3.25232	0.0713223	0.999624
67678	Lsm3	0.564847	1.02322	3.25039	0.0714065	0.999624
12408	Cbr1	-0.61407	5.92137	3.25012	0.0714183	0.999624
109934	Abr	0.485251	2.37656	3.24589	0.0716028	0.999624
101148	Bmt2	-0.344123	3.52521	3.24486	0.0716478	0.999624
14313	Fst	-0.866727	1.2213	3.2422	0.071764	0.999624
69024	Snx15	0.270426	3.70296	3.23971	0.0718735	0.999624
106039	Gga1	0.233559	5.17741	3.23717	0.071985	0.999624
64009	Syne1	-0.409538	4.77975	3.23012	0.0722954	0.999624
67972	Atp2b1	-0.257612	5.49838	3.22388	0.0725714	0.999624
74206	Sipa1l3	0.353562	3.53377	3.22185	0.0726613	0.999624
104910	Slc25a47	-0.360831	9.79042	3.22035	0.0727279	0.999624
75202	Spaca6	-0.599015	2.48078	3.21699	0.0728774	0.999624
19229	Ptk2b	0.224915	5.66382	3.21414	0.0730044	0.999624
11938	Atp2a2	-0.274669	7.6171	3.21304	0.0730538	0.999624
268697	Ccnb1	1.61354	-1.98164	3.2103	0.0731759	0.999624
223645	Mroh6	-0.890698	-0.0247911	3.20864	0.0732505	0.999624
56473	Fads2	-0.338258	9.63005	3.20807	0.0732761	0.999624
545152	Gm5809	1.16541	-1.1895	3.20721	0.0733143	0.999624
67865	Rgs10	-0.675283	-0.143533	3.20299	0.073504	0.999624
338467	Morc3	-0.352844	4.52658	3.20156	0.0735681	0.999624
15414	Hoxb6	-2.12791	-2.25919	3.19987	0.0736442	0.999624
21389	Tbx6	-0.904238	-0.285739	3.19707	0.0737705	0.999624
117600	Srgap1	0.955371	-0.349585	3.19655	0.0737937	0.999624
67554	Slc25a30	-0.946126	6.02778	3.19552	0.0738402	0.999624
28010	Miip	0.264838	4.12116	3.19319	0.0739457	0.999624
319651	Usp37	-0.303892	3.24275	3.19123	0.0740344	0.999624
237107	Gnl3l	-0.232964	4.36772	3.19075	0.074056	0.999624
243025	Tmem156	2.17599	-2.18428	3.18939	0.0741179	0.999624
56009	Alyref2	-1.10544	-0.66461	3.18809	0.0741765	0.999624
13058	Cybb	0.584058	3.18459	3.18787	0.0741865	0.999624
64143	Ralb	0.309269	3.24319	3.18616	0.0742645	0.999624
70652	Tmem144	0.409247	2.48418	3.18312	0.0744023	0.999624
56066	Cxcl11	0.629687	1.3046	3.18284	0.0744151	0.999624
75284	Bcdin3d	0.528191	1.59975	3.18268	0.0744227	0.999624
75345	Slamf7	1.33972	-1.25644	3.18088	0.0745044	0.999624
234736	Rfwd3	0.234585	4.64301	3.1799	0.0745494	0.999624
11554	Adrb1	1.10775	-1.11876	3.17887	0.0745965	0.999624
14184	Fgfr3	0.261179	5.30778	3.17867	0.0746055	0.999624
225845	Plaat3	0.392468	2.09566	3.17858	0.0746096	0.999624
19228	Pth1r	0.321757	2.97385	3.17771	0.0746492	0.999624
94352	Loxl2	0.612267	0.518222	3.1777	0.0746496	0.999624
22720	Zfp62	-0.287531	3.83832	3.17636	0.074711	0.999624
21385	Tbx2	-0.43022	1.49339	3.17597	0.074729	0.999624
21786	Tff3	-1.30714	0.193787	3.17269	0.0748791	0.999624
14862	Gstm1	-0.695624	10.8979	3.16941	0.0750295	0.999624
55981	Pigb	0.332208	3.20943	3.16841	0.0750754	0.999624
664968	Tmem238	0.32419	3.58267	3.16719	0.0751316	0.999624
23954	Nek3	0.651542	0.79955	3.16434	0.0752628	0.999624
21812	Tgfbr1	-0.256626	5.3198	3.16348	0.0753027	0.999624
14538	Gcnt2	-0.286926	4.64582	3.16234	0.0753552	0.999624
545812	Pilrb2	0.916356	-0.232222	3.16082	0.0754252	0.999624
18616	Peg3	-0.543428	3.42305	3.16049	0.0754404	0.999624
225888	Kmt5b	-0.207098	5.18601	3.15741	0.0755832	0.999624
170765	Ripply3	0.805193	0.322437	3.15684	0.0756092	0.999624
242418	Dcaf10	-0.229442	5.30961	3.15254	0.0758088	0.999624
23965	Tenm3	0.339115	4.19184	3.15121	0.0758709	0.999624
244198	Olfml1	0.338405	4.29163	3.14681	0.0760754	0.999624
73218	Sppl2b	0.270987	4.00543	3.14653	0.0760886	0.999624
20496	Slc12a2	-0.326931	3.61384	3.14211	0.076295	0.999624
22240	Dpysl3	-0.580288	0.685388	3.14209	0.0762959	0.999624
100416076	Gm17907	1.43139	-2.4134	3.14192	0.0763038	0.999624
70646	Naa30	-0.214595	5.02912	3.13911	0.0764357	0.999624
68306	4930565N06Rik	-0.877403	0.570045	3.13776	0.076499	0.999624
239591	Ttll8	-0.796299	0.941295	3.13269	0.076737	0.999624
11486	Ada	-0.739247	0.829669	3.13086	0.0768232	0.999624
16175	Il1a	0.740685	1.16498	3.12943	0.0768908	0.999624
20088	Rps24	-0.222758	7.31602	3.12929	0.0768971	0.999624
66552	Sppl2a	-0.234961	7.88742	3.12433	0.0771316	0.999624
66425	Pcp4l1	-0.577431	2.38926	3.12323	0.0771838	0.999624
216233	Socs2	-0.959748	3.99176	3.12001	0.0773363	0.999624
21857	Timp1	2.1688	-2.12754	3.11898	0.0773854	0.999624
67602	Necap1	-0.222888	5.71119	3.11886	0.0773908	0.999624
16897	Llgl1	0.383991	3.37101	3.1178	0.0774414	0.999624
12500	Cd3d	-1.42408	-1.46742	3.11383	0.0776302	0.999624
623448	Gm13408	0.765437	-0.373977	3.11261	0.0776886	0.999624
107607	Nod1	0.283283	3.73292	3.11148	0.0777421	0.999624
19671	Rce1	0.305357	3.68286	3.10849	0.0778853	0.999624
216154	Med16	0.254298	4.40414	3.10705	0.0779538	0.999624
23986	Eci2	-0.278133	7.98887	3.10569	0.0780192	0.999624
235469	Zfp280d	-0.323775	3.44581	3.10278	0.0781586	0.999624
74007	Abtb3	1.08552	-0.0818716	3.10236	0.0781788	0.999624
115489434	Gm13194	-0.649359	1.093	3.09991	0.0782968	0.999624
14646	Glns-ps1	0.536983	1.30237	3.09952	0.0783154	0.999624
12517	Cd72	0.673659	0.0940671	3.0982	0.0783791	0.999624
76007	Zmym2	-0.251834	4.89976	3.09813	0.0783824	0.999624
22343	Lin7c	-0.247037	5.99067	3.09261	0.0786487	0.999624
74490	Mamstr	1.78313	-1.75991	3.0923	0.0786637	0.999624
219149	Xkr6	-0.527071	1.57018	3.09179	0.0786882	0.999624
74106	Dcaf6	-0.252949	5.7076	3.09086	0.078733	0.999624
319352	Pianp	1.4461	-0.741044	3.08851	0.0788471	0.999624
100042746	Gm12033	1.17862	-1.87923	3.08633	0.0789525	0.999624
19291	Purb	-0.263906	5.35342	3.08496	0.0790191	0.999624
106393	Srl	1.18965	-0.796941	3.08434	0.0790491	0.999624
18795	Plcb1	-0.307332	4.10769	3.08284	0.0791224	0.999624
14167	Fgf12	-1.26	-1.62922	3.08123	0.0792007	0.999624
329002	Zfp236	-0.283964	4.69902	3.0806	0.0792315	0.999624
26386	Hsf4	0.321728	2.8645	3.07983	0.079269	0.999624
12013	Bach1	-0.29094	5.96009	3.07892	0.0793131	0.999624
230779	Serinc2	0.340083	3.42661	3.07783	0.0793662	0.999624
380959	Alg10b	-0.229317	5.81908	3.07747	0.0793841	0.999624
14133	Fcna	0.300061	4.14978	3.07552	0.0794791	0.999624
67389	C1qtnf12	-0.812484	0.337808	3.07153	0.0796745	0.999624
432486	Gnptab	0.322703	3.71963	3.07076	0.0797124	0.999624
21833	Thra	0.311912	3.49239	3.06983	0.0797577	0.999624
75909	Vmp1	-0.318146	7.19278	3.06796	0.0798499	0.999624
214084	Slc18a2	-0.489486	1.58095	3.06745	0.0798747	0.999624
211255	Kbtbd7	-0.294227	3.66547	3.067	0.079897	0.999624
53412	Ppp1r3c	0.689049	5.23383	3.06474	0.0800077	0.999624
71302	Arhgap26	0.28512	4.08076	3.06427	0.080031	0.999624
52392	Macir	-0.330325	3.84926	3.05894	0.080294	0.999624
17069	Ly6e	0.220714	7.3025	3.05892	0.0802948	0.999624
66658	Ccdc51	0.357918	2.91578	3.05761	0.0803598	0.999624
216166	Plk5	0.705316	0.722872	3.05567	0.080456	0.999624
668166	Zxdb	-0.589731	1.26661	3.05447	0.0805153	0.999624
434203	Slc28a1	0.933137	-0.0598053	3.05437	0.0805201	0.999624
545701	Gm13226	0.882967	-0.305981	3.05305	0.0805857	0.999624
16323	Inhba	-0.515126	3.24368	3.05234	0.0806209	0.999624
12165	Gdf2	0.308881	3.72521	3.05042	0.080716	0.999624
229603	Otud7b	-0.260838	5.09993	3.04999	0.0807377	0.999624
69482	Nup35	0.433307	2.04612	3.04943	0.0807655	0.999624
12934	Dpysl2	-0.483506	1.13281	3.04775	0.0808492	0.999624
75547	Akap13	-0.254686	6.57657	3.04723	0.0808752	0.999624
622167	Gm12718	0.852263	1.41085	3.04698	0.0808874	0.999624
18821	Pln	1.64769	-2.33228	3.04544	0.0809641	0.999624
59048	C1galt1c1	-0.250713	4.34514	3.04519	0.0809765	0.999624
19205	Ptbp1	0.228478	6.24753	3.04158	0.0811569	0.999624
18576	Pde3b	-0.234178	6.72462	3.04157	0.0811572	0.999624
239273	Abcc4	-1.14664	2.95031	3.04156	0.0811581	0.999624
56838	Ccl28	1.84503	-2.21724	3.04011	0.0812302	0.999624
211535	Odad1	1.69385	-1.74823	3.03839	0.0813164	0.999624
53319	Nxf1	-0.216408	5.86115	3.03649	0.081412	0.999624
232790	Oscar	-1.58507	-1.93037	3.03541	0.081466	0.999624
13418	Dnajc1	0.203417	5.1974	3.02962	0.0817573	0.999624
53973	Cyp3a41a	0.859435	-0.234447	3.02731	0.0818739	0.999624
320135	BC049715	-1.06018	-1.00396	3.02654	0.0819124	0.999624
20269	Scn3a	-1.59531	-2.29584	3.02063	0.0822113	0.999624
100503946	Atp6-ps	0.34298	4.99013	3.02011	0.082238	0.999624
80892	Zfhx4	-0.330159	3.84419	3.01942	0.0822731	0.999624
381157	Greb1l	1.18812	-1.26162	3.01856	0.0823165	0.999624
100043040	1110002L01Rik	-0.454515	1.75069	3.01839	0.0823254	0.999624
54563	Nup210	0.293737	4.69559	3.01728	0.0823817	0.999624
56706	Ccnl1	-0.302494	5.31273	3.01099	0.0827016	0.999624
54720	Rcan1	0.333273	4.22758	3.0105	0.082727	0.999624
17079	Cd180	0.672878	0.509655	3.00874	0.0828168	0.999624
18591	Pdgfb	0.66212	0.498999	3.00859	0.0828241	0.999624
77032	Tstd3	0.287574	3.64501	3.00761	0.0828746	0.999624
21928	Tnfaip2	0.484008	4.18586	3.00642	0.0829354	0.999624
385674	Zfp174	-0.435353	2.02245	3.00286	0.0831175	0.999624
231014	Elapor2	1.23124	-0.861429	3.00096	0.0832151	0.999624
11855	Arhgap5	-0.296443	6.15578	2.99977	0.0832763	0.999624
319468	Ppm1h	0.561892	1.4348	2.99928	0.0833015	0.999624
229900	Gbp7	0.389152	3.35939	2.99725	0.0834059	0.999624
73172	Exo5	0.587861	1.19404	2.99622	0.0834589	0.999624
108723	Card11	1.34685	-1.11996	2.99595	0.0834729	0.999624
100033452	Gm13394	1.28377	-1.78887	2.99538	0.0835023	0.999624
12183	Bpgm	-0.264782	4.23706	2.99436	0.0835551	0.999624
77609	Odad3	0.574405	1.28088	2.99425	0.0835604	0.999624
101685	Spty2d1	-0.260714	4.50224	2.99375	0.0835864	0.999624
140810	Ttbk2	-0.44174	2.57615	2.99266	0.0836429	0.999624
667118	Zbed6	-0.547624	4.82136	2.99149	0.0837033	0.999624
26407	Map3k4	0.216535	4.60676	2.99132	0.0837121	0.999624
72826	Fam76b	-0.379274	3.85537	2.98816	0.0838754	0.999624
327956	Vmo1	-0.544575	1.44182	2.98727	0.0839217	0.999624
52679	E2f7	0.885761	-0.128978	2.98263	0.0841626	0.999624
116748	Lsm10	-0.319912	3.24213	2.97726	0.0844422	0.999624
71983	Tmco6	-0.353706	2.93385	2.97717	0.0844469	0.999624
20874	Slk	-0.223815	5.60845	2.97452	0.0845853	0.999624
73205	C9orf72	-0.299475	4.02486	2.97266	0.0846824	0.999624
109979	Art3	0.615556	0.357739	2.97206	0.0847141	0.999624
13549	Dyrk1b	0.309407	3.30761	2.97114	0.0847623	0.999624
22247	Umps	0.264064	4.59473	2.96961	0.0848423	0.999624
100978	Nfxl1	-0.408858	4.32002	2.96663	0.0849987	0.999624
217198	Plekhh3	0.279936	3.1447	2.96183	0.0852512	0.999624
106957	Slc39a6	-0.4517	2.09306	2.96063	0.0853145	0.999624
215456	Gpat2	0.554918	0.932128	2.95804	0.0854514	0.999624
23882	Gadd45g	-1.05827	3.89678	2.95403	0.0856637	0.999624
19732	Rgl2	0.234994	3.97749	2.95387	0.0856721	0.999624
228608	Smox	0.534185	1.87012	2.95284	0.085727	0.999624
319278	Shfl	0.313299	6.01191	2.95281	0.0857285	0.999624
101831	Faap24	0.560604	1.17825	2.94924	0.0859181	0.999624
628060	Gm14165	1.23643	-1.27526	2.94778	0.0859955	0.999624
100041585	Amd2	-0.971966	-1.29983	2.94758	0.0860063	0.999624
17000	Ltbr	0.241208	6.52461	2.94582	0.0861002	0.999624
56220	Zfp386	0.364855	3.0674	2.94508	0.0861394	0.999624
13537	Dusp2	-2.16443	-1.77851	2.94445	0.0861731	0.999624
276891	Timd4	0.73459	2.09613	2.94364	0.0862162	0.999624
227326	Gpr55	-1.7164	-1.94017	2.93969	0.0864276	0.999624
100042165	Thoc2l	-0.346247	4.41934	2.9371	0.0865662	0.999624
27373	Csnk1e	0.328612	2.78045	2.93311	0.0867801	0.999624
80290	Gpr146	0.287056	7.06174	2.93309	0.0867814	0.999624
69863	Ttc39b	-0.256481	6.01345	2.93283	0.0867955	0.999624
72083	Mzt2	0.299065	3.69281	2.93175	0.0868532	0.999624
229007	Zgpat	-0.241538	4.11893	2.93165	0.0868588	0.999624
231051	Kmt2c	-0.290923	5.44633	2.93008	0.0869431	0.999624
109042	Cavin3	1.4519	-1.15408	2.92943	0.0869781	0.999624
72658	2700097O09Rik	-0.338794	3.07316	2.92939	0.0869804	0.999624
224088	Atp13a3	-0.270958	7.84172	2.92807	0.0870515	0.999624
545389	Cep170	-0.379289	3.19321	2.92696	0.0871115	0.999624
19346	Rab6a	-0.213212	6.16474	2.92543	0.0871938	0.999624
382051	Pdp2	-0.321735	5.97191	2.92541	0.087195	0.999624
16408	Itgal	0.46799	3.07393	2.92518	0.0872077	0.999624
16847	Lepr	-1.07277	2.26097	2.92403	0.0872697	0.999624
59035	Carm1	0.236681	4.33982	2.92255	0.0873495	0.999624
664987	Gm14393	-0.686473	0.23938	2.91711	0.0876445	0.999624
77996	Cutal	0.26637	5.11947	2.91513	0.0877524	0.999624
242291	Bpnt2	-0.255106	6.03902	2.91174	0.0879371	0.999624
50523	Lats2	-0.324281	3.52923	2.91161	0.0879443	0.999624
56376	Pdlim5	-0.216072	5.83847	2.90816	0.0881323	0.999624
546336	Prrg1	-1.42814	-0.890234	2.90759	0.0881636	0.999624
232801	Lilra5	0.486975	1.28709	2.9071	0.0881905	0.999624
106143	Cggbp1	-0.253209	5.63489	2.90502	0.0883044	0.999624
277973	Slc9a5	1.13541	-1.01901	2.9037	0.0883767	0.999624
52202	Rbm34	-0.255594	3.50053	2.90337	0.0883946	0.999624
12325	Camk2g	0.24455	3.96777	2.9032	0.0884041	0.999624
104479	Ccdc117	-0.258529	5.00314	2.89819	0.0886792	0.999624
21838	Thy1	0.719607	0.355845	2.898	0.0886894	0.999624
26897	Acot1	-0.75197	6.44892	2.89784	0.0886982	0.999624
14456	Gas6	0.274699	4.82581	2.89506	0.0888515	0.999624
109246	Tspan9	0.293541	5.13021	2.89302	0.0889639	0.999624
16848	Lfng	0.561599	1.46177	2.89136	0.089056	0.999624
19079	Prkab1	0.2481	4.50511	2.89012	0.0891243	0.999624
233064	Wdr62	0.426218	2.04858	2.88642	0.0893291	0.999624
246730	Oas1a	0.65202	0.732842	2.8807	0.0896469	0.999624
240332	Slc6a7	1.40198	-1.78482	2.88059	0.0896533	0.999624
327826	Frs2	-0.220062	4.83434	2.87998	0.0896869	0.999624
23789	Coro1b	0.204674	5.40767	2.87945	0.0897169	0.999624
215772	Adgb	0.777334	0.870044	2.87944	0.0897172	0.999624
19128	Pros1	-0.211452	6.25918	2.87228	0.0901169	0.999624
66967	Edem3	-0.232693	5.85755	2.87161	0.0901545	0.999624
23857	Dmtf1	-0.21395	4.81002	2.8712	0.0901778	0.999624
28109	Nopchap1	0.274666	4.25445	2.87115	0.0901805	0.999624
59036	Dact1	0.483421	1.47498	2.86813	0.0903499	0.999624
64898	Lpin2	-0.456512	9.27236	2.86745	0.0903881	0.999624
231637	Ssh1	0.270981	3.92688	2.86575	0.0904837	0.999624
105559	Mbnl2	-0.277038	5.67921	2.86421	0.0905701	0.999624
56353	Rybp	-0.25584	3.52904	2.85977	0.0908203	0.999624
13830	Stom	0.23595	5.96748	2.85871	0.0908806	0.999624
67181	Ctdnep1	0.213328	4.93238	2.85555	0.0910592	0.999624
211347	Pank3	-0.306346	6.47427	2.85521	0.0910785	0.999624
279706	Nup62cl	-1.06042	0.141264	2.85511	0.0910841	0.999624
67579	Cpeb4	-0.233282	6.21647	2.8509	0.0913226	0.999624
69582	Plekhm2	0.249871	4.01657	2.84963	0.0913948	0.999624
109202	A930024E05Rik	0.963387	-1.25644	2.84961	0.0913961	0.999624
319476	Lrtm1	0.816703	2.59902	2.84941	0.0914073	0.999624
381085	Tbc1d22b	0.446463	2.41745	2.84906	0.0914273	0.999624
231691	Sds	-0.381462	6.58052	2.84903	0.0914289	0.999624
271564	Vps13a	-0.317684	4.6994	2.84816	0.0914785	0.999624
26556	Homer1	-0.31424	3.47585	2.84581	0.0916122	0.999624
77300	Raph1	-0.248533	6.1645	2.84478	0.0916709	0.999624
330836	Slc7a6	1.08402	-1.14083	2.84478	0.0916712	0.999624
71599	Senp8	0.581659	0.951404	2.84421	0.0917035	0.999624
14794	Spsb2	0.267087	3.62193	2.84162	0.0918518	0.999624
21937	Tnfrsf1a	0.307186	6.50173	2.84114	0.0918787	0.999624
66220	Zdhhc12	0.322595	3.25444	2.84004	0.0919421	0.999624
100040691	Gm11914	-0.631915	0.606657	2.83854	0.0920278	0.999624
26404	Map3k12	-0.801632	0.425466	2.83692	0.0921208	0.999624
380997	Cyp2d12	0.475802	2.39264	2.83683	0.0921256	0.999624
116870	Mta1	0.221814	5.16367	2.83543	0.0922059	0.999624
14183	Fgfr2	-0.279306	5.40154	2.83528	0.0922149	0.999624
14733	Gpc1	0.517288	4.00874	2.83461	0.0922529	0.999624
677561	Gm15375	-1.30792	-1.27992	2.83292	0.0923504	0.999624
18148	Npm1	-0.212223	6.80748	2.83275	0.0923598	0.999624
217305	Cd300ld	0.484868	2.06164	2.83114	0.0924526	0.999624
18140	Uhrf1	1.06946	-1.51873	2.83021	0.092506	0.999624
107605	Rdh1	1.11658	-0.808506	2.82979	0.0925303	0.999624
17156	Man1a2	-0.235048	5.64731	2.82875	0.0925903	0.999624
22035	Tnfsf10	0.496585	2.41048	2.82812	0.0926267	0.999624
11692	Gfer	0.220573	4.81357	2.82807	0.0926299	0.999624
14205	Vegfd	-0.666753	1.33909	2.82755	0.0926596	0.999624
11813	Apoc2	-0.495981	1.81578	2.82698	0.0926923	0.999624
271377	Zbtb11	-0.345273	3.99366	2.82597	0.0927507	0.999624
11546	Parp2	0.391245	3.03864	2.82582	0.0927592	0.999624
17988	Ndrg1	0.588853	2.47295	2.82496	0.0928094	0.999624
233489	Picalm	-0.226644	7.16378	2.82494	0.0928106	0.999624
22757	Zkscan5	0.273532	4.03978	2.82484	0.0928161	0.999624
13609	S1pr1	0.299472	5.21198	2.82469	0.0928246	0.999624
69857	1810053B23Rik	-0.981432	-0.405918	2.82224	0.0929665	0.999624
234515	Inpp4b	-1.09324	-0.393686	2.82183	0.0929906	0.999624
26968	Islr	0.704378	0.782668	2.81926	0.0931395	0.999624
13433	Dnmt1	0.302691	3.69494	2.81921	0.0931422	0.999624
13852	Stx2	0.270628	4.10078	2.819	0.0931542	0.999624
69042	1810013D15Rik	-1.36641	-1.17908	2.81846	0.0931857	0.999624
60525	Acss2	0.347534	7.03082	2.81794	0.0932157	0.999624
105689	Mycbp2	-0.235607	5.36782	2.81563	0.09335	0.999624
404711	Ighg2c	-2.49266	-0.403945	2.81521	0.0933745	0.999624
67836	Wdr83	0.276104	3.84316	2.81405	0.0934419	0.999624
80283	Abtb1	0.225026	4.98124	2.81284	0.0935127	0.999624
13190	Dct	0.493398	2.92344	2.81204	0.0935596	0.999624
71927	Itfg1	-0.194787	5.71724	2.81162	0.0935839	0.999624
213582	Map9	-0.720425	-0.321576	2.80611	0.0939059	0.999624
13871	Ercc2	0.339066	2.40831	2.80405	0.0940266	0.999624
99470	Magi3	-0.2286	5.05751	2.80397	0.0940315	0.999624
74137	Nuak2	0.328616	3.46908	2.80269	0.0941062	0.999624
114716	Spred2	0.289365	3.54108	2.80061	0.0942284	0.999624
100503199	5430416N02Rik	-0.544261	1.4847	2.798	0.0943821	0.999624
17342	Mitf	-0.412682	2.15541	2.79704	0.0944384	0.999624
54201	Zfp316	0.420755	2.32356	2.79679	0.0944531	0.999624
226169	Pprc1	-0.269345	4.2925	2.79604	0.0944974	0.999624
53605	Nap1l1	-0.197449	6.1801	2.79452	0.0945868	0.999624
215436	Slc35e3	-0.315471	5.12091	2.7945	0.0945881	0.999624
269713	Clip2	0.480055	1.72704	2.79348	0.0946486	0.999624
71682	Wdr27	0.921712	-1.37824	2.79127	0.0947788	0.999624
67245	Peli1	-0.225567	4.52314	2.78851	0.0949422	0.999624
268958	Capn11	-1.61173	-0.703219	2.78714	0.0950234	0.999624
328309	Gm9776	1.21689	-0.53016	2.78694	0.0950356	0.999624
72121	Dennd2d	0.35471	3.35538	2.78571	0.0951083	0.999624
23831	Car14	0.365317	4.25427	2.78541	0.0951265	0.999624
68964	Ctc1	0.33121	2.98648	2.785	0.0951509	0.999624
109161	Ube2q2	-0.192224	5.06872	2.78401	0.0952093	0.999624
100039054	Mup12	0.392289	5.36198	2.77893	0.0955119	0.999624
23957	Nr0b2	-0.576179	4.95006	2.77595	0.0956901	0.999624
16068	Il18bp	0.307819	3.02298	2.77559	0.0957115	0.999624
53860	Septin9	0.240678	6.09051	2.77199	0.0959266	0.999624
15184	Hdac5	0.227067	5.59602	2.77152	0.0959551	0.999624
21452	Tcn2	0.229637	6.41505	2.77147	0.0959579	0.999624
12953	Cry2	0.24484	5.45628	2.77079	0.0959985	0.999624
20787	Srebf1	0.365423	7.69059	2.76845	0.0961393	0.999624
74051	Steap2	-0.395692	3.24406	2.76686	0.0962348	0.999624
232337	Zfp637	0.251198	3.71075	2.76677	0.0962404	0.999624
52588	Tspan14	0.200777	4.63394	2.76648	0.0962577	0.999624
100040551	Gm10036	0.62829	-0.148076	2.76575	0.0963014	0.999624
231086	Hadhb	-0.211702	7.99768	2.76508	0.0963421	0.999624
64381	Ms4a8a	1.1583	-0.344876	2.76415	0.0963977	0.999624
68505	Vps51	0.218673	4.01821	2.76365	0.0964282	0.999624
68090	Yif1a	0.239037	5.42638	2.76295	0.0964702	0.999624
381777	Igkv1-110	-1.79369	-1.67826	2.75944	0.0966821	0.999624
108167643	Gm10177	0.71696	0.0295198	2.75462	0.0969737	0.999624
18612	Etv4	-1.73925	-1.5309	2.75238	0.0971096	0.999624
116701	Fgfrl1	0.276429	5.37021	2.75235	0.0971116	0.999624
279572	Tlr13	0.805811	0.308408	2.74776	0.097391	0.999624
74430	Cfap20dc	1.19019	-1.25793	2.74681	0.0974484	0.999624
320506	Lmbrd2	-0.241698	6.47842	2.74475	0.0975745	0.999624
12006	Axin2	0.452651	2.95248	2.74457	0.0975855	0.999624
77739	Adamtsl1	1.30507	-1.4047	2.74119	0.0977916	0.999624
71735	Lrwd1	-0.407325	2.9915	2.74072	0.0978205	0.999624
66601	Tmigd1	0.931826	-0.452327	2.74006	0.0978613	0.999624
23948	Mmp17	1.68112	-1.43384	2.73997	0.0978666	0.999624
12212	Chic1	0.654383	1.93822	2.73825	0.0979721	0.999624
17714	Grpel2	-0.304102	6.46344	2.7376	0.0980118	0.999624
20201	S100a8	-0.775175	-0.0933239	2.73333	0.0982743	0.999624
56696	Gpr132	-1.23432	-1.11205	2.72921	0.0985283	0.999624
67393	Cxxc5	0.266735	5.24805	2.72696	0.0986668	0.999624
100040001	Gm2546	-1.95343	-2.28127	2.72618	0.098715	0.999624
12738	Cldn2	0.30924	6.53923	2.72617	0.0987155	0.999624
12606	Cebpa	0.224107	8.6764	2.72483	0.0987989	0.999624
211228	Lrrc25	0.698625	0.810921	2.72376	0.0988652	0.999624
12182	Bst1	1.274	-1.54886	2.72115	0.0990264	0.999624
15223	Foxj1	2.33288	-2.46408	2.71867	0.0991804	0.999624
245469	Pdzd4	-1.08528	-1.05872	2.71687	0.0992924	0.999624
13057	Cyba	0.393029	2.17189	2.71626	0.0993303	0.999624
18796	Plcb2	0.72473	0.266091	2.71571	0.0993649	0.999624
243905	Zfp568	-0.264481	4.11839	2.71441	0.099446	0.999624
58170	Asic5	-0.402625	2.98802	2.71396	0.0994736	0.999624
14933	Gk	-0.265947	6.99605	2.71299	0.0995342	0.999624
11529	Adh7	-0.238688	5.35029	2.71264	0.0995559	0.999624
74252	Armc1	-0.198143	5.6782	2.71214	0.0995875	0.999624
353187	Nr1d2	-0.262487	6.948	2.71194	0.0995999	0.999624
58194	Sh3kbp1	0.909028	0.454461	2.70978	0.0997344	0.999624
20846	Stat1	0.302296	4.05361	2.70959	0.0997466	0.999624
319757	Smo	0.39175	2.71489	2.70892	0.0997885	0.999624
71101	Uvssa	-0.235931	4.00921	2.70828	0.0998288	0.999624
75089	Bltp3b	-0.204944	6.16468	2.70791	0.0998517	0.999624
18113	Nnmt	-0.49678	6.90801	2.70352	0.100127	0.999624
69116	Ubr4	-0.262884	7.72797	2.70291	0.100165	0.999624
13660	Ehd1	0.212977	5.29251	2.70275	0.100175	0.999624
19268	Ptprf	0.232183	7.61339	2.7005	0.100316	0.999624
321006	Dcaf1	-0.201127	5.25635	2.69876	0.100426	0.999624
108812	Flacc1	1.79354	-1.50868	2.69866	0.100433	0.999624
225358	Fam13b	-0.287376	4.25659	2.69856	0.100439	0.999624
669429	Gpi-ps	0.641188	1.37284	2.69834	0.100453	0.999624
109901	Cela1	0.464917	4.34239	2.69802	0.100473	0.999624
100206	Adprs	0.279474	3.89356	2.69762	0.100498	0.999624
98736	1700034H15Rik	0.969053	-0.902768	2.69716	0.100527	0.999624
16147	Ihh	0.730604	0.757987	2.69664	0.10056	0.999624
76453	Prss23	-0.496673	1.19029	2.69472	0.100681	0.999624
228775	Trib3	0.454312	3.35568	2.69412	0.100719	0.999624
30938	Fgd3	0.720299	0.426243	2.69211	0.100846	0.999624
67886	Camsap2	-0.235193	4.71562	2.69155	0.100882	0.999624
240185	Jcad	-0.339225	2.81848	2.69121	0.100903	0.999624
20091	Rps3a1	-0.195896	8.36998	2.69114	0.100908	0.999624
70986	4931422A03Rik	0.905518	-0.637655	2.68912	0.101035	0.999624
68972	Tatdn3	0.372401	2.23496	2.68749	0.101139	0.999624
224170	Dzip3	-0.566989	1.55947	2.68472	0.101315	0.999624
67008	Yae1d1	-0.229407	4.09147	2.68173	0.101506	0.999624
269854	Nat14	-0.766569	-0.69993	2.68033	0.101594	0.999624
76426	Fam209	-1.28592	-1.32094	2.68033	0.101595	0.999624
102639132	Ankrd40cl	0.931893	-0.201002	2.67984	0.101626	0.999624
80902	Zfp202	1.13058	-0.124503	2.67882	0.101691	0.999624
231863	Fbxl18	0.255474	3.71489	2.67825	0.101727	0.999624
72502	Cwf19l1	0.284748	4.01176	2.67742	0.10178	0.999624
223989	Marf1	-0.190456	6.68463	2.67631	0.101852	0.999624
212439	AA986860	-0.677237	1.97085	2.67572	0.101889	0.999624
72306	Zfp777	0.281043	3.53821	2.67482	0.101947	0.999624
17925	Myo9b	0.217287	5.56005	2.6733	0.102044	0.999624
14151	Fech	-0.217429	7.87458	2.67226	0.102111	0.999624
74041	Ddias	0.694399	-0.134909	2.66982	0.102268	0.999624
108934	Smim13	-0.270489	5.45421	2.6693	0.102301	0.999624
66580	Esf1	-0.240688	3.97625	2.66706	0.102445	0.999624
234267	Gpm6a	-0.625354	0.832452	2.66537	0.102554	0.999624
213649	Arhgef19	0.301779	5.58137	2.66536	0.102554	0.999624
67432	Hoga1	0.252903	6.8241	2.66496	0.10258	0.999624
64707	Suv39h2	-0.59386	0.87048	2.66345	0.102678	0.999624
18574	Pde1b	0.495053	0.790635	2.66333	0.102686	0.999624
240023	Pnldc1	0.535692	2.37335	2.6628	0.10272	0.999624
81601	Kat5	0.313971	3.31851	2.66275	0.102723	0.999624
231712	Trafd1	0.212123	5.61323	2.66064	0.102859	0.999624
11856	Arhgap6	0.364266	2.56122	2.66027	0.102883	0.999624
68691	Kansl1l	-0.332738	3.47513	2.66011	0.102894	0.999624
13209	Ddx6	-0.206511	6.99004	2.65819	0.103018	0.999624
70408	Polr3f	-0.273145	3.97507	2.6575	0.103063	0.999624
433283	Gm5525	1.03688	-0.695241	2.65689	0.103102	0.999624
68180	Hyi	0.2979	5.25376	2.65517	0.103214	0.999624
241447	Cers6	-0.494737	4.24657	2.65506	0.103221	0.999624
15497	Hsd3b6	0.7666	-0.398292	2.65456	0.103253	0.999624
17216	Mcm2	0.542915	2.18424	2.65429	0.103271	0.999624
54519	Apbb1ip	0.61337	0.931555	2.65262	0.103379	0.999624
80289	Lysmd3	-0.390155	4.98783	2.65202	0.103419	0.999624
628308	Zfp970	-0.566052	4.95581	2.65035	0.103527	0.999624
382090	Cep162	0.374528	2.4383	2.64586	0.10382	0.999624
19659	Rbp1	-0.704181	3.08564	2.64435	0.103919	0.999624
11702	Amd1	-0.326241	5.63324	2.64319	0.103995	0.999624
18951	Septin5	-1.81325	-2.10455	2.64198	0.104074	0.999624
234094	Arhgef10	0.425168	1.43783	2.64048	0.104172	0.999624
84094	Plvap	0.227711	4.64742	2.6386	0.104295	0.999624
16909	Lmo2	0.424092	1.50346	2.63807	0.10433	0.999624
13082	Cyp26a1	0.75409	2.48596	2.63618	0.104454	0.999624
71738	Mamdc2	0.510104	1.33838	2.63463	0.104557	0.999624
140629	Ubox5	0.345083	2.75052	2.63203	0.104728	0.999624
58222	Rab37	1.45904	-1.97784	2.63031	0.104841	0.999624
68585	Rtn4	0.295137	5.67787	2.6303	0.104842	0.999624
20692	Sparc	0.236971	5.18469	2.62988	0.10487	0.999624
67870	Enoph1	0.391915	1.7982	2.62959	0.104889	0.999624
68458	Ppp1r14a	0.579037	1.4059	2.62723	0.105045	0.999624
54160	Copg2	0.25054	4.87701	2.62384	0.10527	0.999624
13017	Ctbp2	-0.581799	0.538918	2.62131	0.105437	0.999624
30935	Tor3a	0.445418	2.35484	2.62125	0.105442	0.999624
231252	Chrna9	-2.69877	-1.44247	2.62051	0.10549	0.999624
11747	Anxa5	0.255924	6.03286	2.6202	0.105511	0.999624
14467	Nipsnap2	0.264118	4.05582	2.61949	0.105558	0.999624
68020	Coa8	0.275089	3.55575	2.61867	0.105613	0.999624
16880	Lifr	-0.298162	8.50568	2.61824	0.105641	0.999624
102247	Gpat4	-0.253774	7.93712	2.61811	0.10565	0.999624
330260	Pon2	-0.200742	5.79781	2.61596	0.105794	0.999624
384059	Tlr12	0.606642	3.92527	2.61511	0.10585	0.999624
234725	Zfp612	-0.395554	3.75819	2.61358	0.105952	0.999624
108062	Cstf2	-0.237799	3.95889	2.61345	0.105961	0.999624
17840	Mup1	0.512468	4.56626	2.61198	0.106059	0.999624
620913	Gm12185	1.79162	-1.94806	2.6063	0.10644	0.999624
16477	Junb	0.423232	4.74504	2.6058	0.106473	0.999624
229096	Ythdf3	-0.216751	6.38499	2.60156	0.106758	0.999624
114713	Rasa2	-0.388218	2.2542	2.59948	0.106899	0.999624
320528	Vps13c	-0.283095	5.66435	2.59639	0.107107	0.999624
22793	Zyx	0.241865	5.29124	2.59427	0.107251	0.999624
64933	Ap3m2	0.583539	0.736042	2.59398	0.107271	0.999624
17880	Myh11	-0.500512	1.85177	2.59275	0.107353	0.999624
67705	Stmp1	0.299745	5.66409	2.58665	0.107768	0.999624
236899	Pcyt1b	-1.72654	-2.21818	2.58564	0.107837	0.999624
107528	Magee1	0.627082	1.41941	2.58477	0.107896	0.999624
68564	Nufip2	-0.263324	5.00763	2.58434	0.107926	0.999624
14885	Gtf2h4	0.288028	3.59376	2.58182	0.108098	0.999624
67948	Fbxo28	-0.291906	3.79694	2.58174	0.108103	0.999624
380654	Cfap54	1.03003	-0.214992	2.58088	0.108161	0.999624
100201	Tmem64	-0.242215	5.85625	2.57879	0.108304	0.999624
100039968	Tmem35b	0.3739	2.34293	2.57663	0.108452	0.999624
14430	Galt	0.260374	4.87202	2.57277	0.108717	0.999624
241624	Exd1	-0.555981	2.26348	2.57095	0.108843	0.999624
211134	Lzts1	1.50547	-1.79686	2.56937	0.108951	0.999624
227753	Gsn	0.255032	3.80591	2.56934	0.108953	0.999624
16528	Kcnk4	1.23204	-1.20467	2.56622	0.109168	0.999624
12455	Ccnt1	-0.216317	4.91683	2.56539	0.109226	0.999624
67463	Poc5	0.3471	2.72764	2.56209	0.109454	0.999624
114644	Slc13a3	0.405199	3.8957	2.56129	0.109509	0.999624
216459	Myl6b	-0.590225	0.350798	2.56089	0.109537	0.999624
240289	Gm4950	1.00139	-1.10128	2.5596	0.109626	0.999624
16886	Limk2	0.291111	2.91528	2.55955	0.10963	0.999624
12912	Creb1	-0.243856	4.4358	2.55897	0.10967	0.999624
12362	Casp1	0.583464	0.803911	2.55643	0.109846	0.999624
12145	Cxcr5	-1.69415	-1.9583	2.55632	0.109854	0.999624
11426	Macf1	-0.226641	6.87477	2.55548	0.109912	0.999624
72823	Pard3b	0.405945	2.64742	2.55309	0.110079	0.999624
16564	Kif21a	-0.204767	6.15643	2.55278	0.110101	0.999624
241568	Lrrc4c	0.56122	-0.115054	2.55196	0.110157	0.999624
56626	Poll	0.272377	3.05779	2.55175	0.110172	0.999624
17937	Nab2	0.570295	3.26439	2.55104	0.110222	0.999624
16905	Lmna	0.363474	5.50337	2.5496	0.110322	0.999624
22762	Zfpm2	-0.928379	-0.380378	2.54875	0.110381	0.999624
54367	Zfp326	-0.245162	3.7414	2.54751	0.110468	0.999624
69551	2310022B05Rik	0.249102	4.56442	2.54711	0.110496	0.999624
226551	Suco	-0.247205	4.31837	2.54635	0.110549	0.999624
381823	Apold1	1.04676	-0.566797	2.54567	0.110597	0.999624
19877	Rock1	-0.24549	5.36372	2.54512	0.110636	0.999624
108079	Prkaa2	-0.314596	6.58688	2.54396	0.110716	0.999624
18053	Ngfr	0.521155	1.70901	2.54386	0.110724	0.999624
66061	Dynlt2b	0.746467	0.0279262	2.54345	0.110753	0.999624
100417585	Gm16581	1.2745	-1.80057	2.54296	0.110787	0.999624
14708	Gng7	1.26712	-1.00374	2.5406	0.110953	0.999624
67326	Adissp	0.457544	2.26838	2.54047	0.110962	0.999624
269966	Nup98	-0.207453	4.79047	2.54012	0.110987	0.999624
71683	Gypc	0.458524	2.70062	2.53965	0.11102	0.999624
171543	Bmf	0.377314	2.98728	2.5393	0.111044	0.999624
70701	Nipal1	-1.32229	1.763	2.53784	0.111147	0.999624
68877	Maf1	0.201734	4.86657	2.53563	0.111303	0.999624
666926	Gm8369	-1.20263	-1.97276	2.53444	0.111387	0.999624
213211	Rnf26	0.615883	-0.224981	2.52981	0.111713	0.999624
64899	Lpin3	0.376268	2.744	2.52843	0.111811	0.999624
11766	Ap1g2	-0.297519	3.25492	2.52791	0.111848	0.999624
71132	Cabyr	-0.55758	3.74029	2.52728	0.111893	0.999624
67997	Ddx59	0.444698	2.22005	2.52709	0.111907	0.999624
56403	Syncrip	-0.203706	5.44296	2.52646	0.111951	0.999624
72058	Igsf5	-0.281017	3.87429	2.52445	0.112094	0.999624
268417	Zkscan17	0.284626	4.61127	2.52269	0.112219	0.999624
17174	Masp1	0.216332	7.52895	2.52078	0.112355	0.999624
52829	Lurap1l	-0.237465	5.75781	2.52043	0.11238	0.999624
242484	D630039A03Rik	0.38195	3.9445	2.51966	0.112434	0.999624
108160	Fam50a	-0.234659	4.27856	2.51867	0.112506	0.999624
216725	Adamts2	0.479924	1.88509	2.51755	0.112585	0.999624
227697	Dolk	0.234108	4.02368	2.51751	0.112588	0.999624
74080	Nmnat3	0.385118	2.89168	2.51737	0.112599	0.999624
209815	Tbc1d25	0.357285	2.01186	2.51701	0.112624	0.999624
20402	Zfp106	-0.211049	6.95473	2.51619	0.112683	0.999624
18036	Nfkbib	0.295859	3.78437	2.51376	0.112857	0.999624
21841	Tia1	-0.32999	3.19461	2.51034	0.113102	0.999624
52187	Rragd	-0.704504	0.956343	2.51006	0.113122	0.999624
17248	Mdm4	-0.199429	6.16865	2.50997	0.113128	0.999624
68314	Hnf4aos	0.547722	2.4275	2.50977	0.113143	0.999624
791299	Gm10069	-0.552234	0.541074	2.50803	0.113267	0.999624
17684	Cited2	0.437046	4.32402	2.50774	0.113288	0.999624
71914	Antxr2	0.223471	5.10546	2.50693	0.113347	0.999624
75420	Secisbp2	-0.194655	4.60995	2.50537	0.113459	0.999624
17864	Mybl1	-0.905629	-0.664922	2.50443	0.113526	0.999624
19656	Rbmxl1	-0.285224	3.28234	2.50293	0.113635	0.999624
67196	Ube2t	0.918957	-0.955707	2.49836	0.113965	0.999624
67429	Nudcd1	-0.229755	4.32077	2.49558	0.114166	0.999624
20308	Ccl9	-0.329564	5.42234	2.49526	0.114189	0.999624
56405	Dusp14	1.18568	-1.35203	2.49525	0.11419	0.999624
24067	Srp54a	0.492148	1.13154	2.4944	0.114252	0.999624
58998	Nectin3	-0.208589	5.78734	2.49389	0.114289	0.999624
337924	Cyp3a44	0.487766	1.84967	2.49377	0.114298	0.999624
14660	Gls	-0.362124	2.45054	2.49296	0.114356	0.999624
319870	9330136K24Rik	1.67473	-2.576	2.49289	0.114362	0.999624
210274	Shank2	0.526229	3.34816	2.49153	0.114461	0.999624
18575	Pde1c	-1.4262	-1.42171	2.48896	0.114647	0.999624
17938	Naca	-0.189507	7.68002	2.48884	0.114656	0.999624
15247	Mfsd14a	-0.205444	4.31562	2.48855	0.114677	0.999624
100494	Zfand2a	0.244253	3.60636	2.48823	0.114701	0.999624
574437	Xlr3b	1.2786	-1.38068	2.48817	0.114705	0.999624
329977	Fhad1	0.586882	1.54901	2.48675	0.114809	0.999624
105827	Amigo2	-0.318703	3.29621	2.48632	0.11484	0.999624
319520	Dusp4	-0.486834	1.56753	2.48561	0.114891	0.999624
237504	Rassf9	-1.28789	-1.74767	2.48532	0.114913	0.999624
99712	Cept1	-0.203901	6.22241	2.4846	0.114965	0.999624
18025	Nfe2l3	-1.18091	-0.948084	2.48447	0.114975	0.999624
100504026	Altre	0.328493	3.32885	2.48434	0.114985	0.999624
16568	Kif3a	-0.420641	1.93788	2.483	0.115083	0.999624
66147	Necap2	0.298236	2.98992	2.48231	0.115133	0.999624
72371	2210408I21Rik	0.502153	1.23866	2.48104	0.115226	0.999624
331487	Uprt	-0.578506	0.211682	2.48073	0.115249	0.999624
55932	Gbp3	0.475803	2.19303	2.48067	0.115253	0.999624
226527	Cryzl2	0.225764	4.29005	2.48055	0.115262	0.999624
11488	Adam11	0.398364	4.41694	2.48054	0.115263	0.999624
76252	Atp6v0e2	-1.00302	-0.785625	2.47999	0.115303	0.999624
77963	Hook1	-0.271295	6.41464	2.47924	0.115358	0.999624
67880	Dcxr	0.241592	6.30515	2.47483	0.115682	0.999624
213603	Slc44a3	0.284731	2.76829	2.47439	0.115715	0.999624
67684	Luc7l3	-0.205116	5.91966	2.47431	0.11572	0.999624
108155	Ogt	-0.242903	6.97465	2.47411	0.115735	0.999624
237500	Tmtc3	-0.315836	3.61486	2.47045	0.116005	0.999624
68053	Ubxn2b	-0.443755	2.05845	2.46805	0.116182	0.999624
68118	Atg101	0.227716	4.69959	2.46609	0.116327	0.999624
13116	Cyp46a1	0.520497	2.19505	2.46519	0.116394	0.999624
16469	Jrk	0.612894	0.282759	2.46461	0.116437	0.999624
18028	Nfib	-0.196954	6.54913	2.46428	0.116461	0.999624
71564	Izumo4	0.521084	2.80231	2.46265	0.116582	0.999624
241638	Lzts3	0.221031	4.93996	2.46238	0.116602	0.999624
16513	Kcnj10	0.861819	-0.078183	2.45861	0.116882	0.999624
12648	Chd1	-0.215659	5.30446	2.45695	0.117006	0.999624
66241	Tmem9	0.271075	3.76901	2.45632	0.117053	0.999624
69780	Smap2	0.196848	5.50422	2.45608	0.11707	0.999624
217430	Slc66a3	-0.578941	0.711215	2.45561	0.117105	0.999624
26885	Casp8ap2	-0.345677	2.79841	2.45343	0.117269	0.999624
209478	Tbc1d12	-0.32794	3.60043	2.45083	0.117463	0.999624
12234	Btrc	0.24976	4.06145	2.45041	0.117494	0.999624
246694	Hps5	-0.18841	4.41408	2.45019	0.117511	0.999624
20744	Strbp	-0.243938	6.07852	2.44874	0.117619	0.999624
64292	Ptges	1.06496	-1.25271	2.44795	0.117679	0.999624
17025	Alad	0.220035	6.83481	2.4479	0.117682	0.999624
668158	Ccdc85c	0.250458	4.31252	2.4477	0.117697	0.999624
52666	Arhgef25	0.629789	0.650521	2.44652	0.117786	0.999624
59013	Hnrnph1	-0.229866	6.55494	2.44619	0.117811	0.999624
54422	Barhl1	1.31503	-1.7747	2.44607	0.117819	0.999624
100038525	Gm10804	0.862257	1.5459	2.44569	0.117848	0.999624
68818	Zfand2b	0.237314	4.54927	2.44476	0.117918	0.999624
664938	Gm13416	1.8317	-2.29602	2.44394	0.117979	0.999624
270152	Jaml	-0.840978	-0.765535	2.44381	0.11799	0.999624
242894	Actr3b	0.996918	-1.50247	2.44375	0.117994	0.999624
114584	Clic1	0.24833	3.33813	2.44282	0.118064	0.999624
106344	Rfc4	0.462686	1.12676	2.44192	0.118132	0.999624
20877	Aurkb	-1.61549	-2.55784	2.44113	0.118191	0.999624
69926	Dnah17	0.866222	-0.373019	2.43805	0.118424	0.999624
100040140	Gm12411	1.58444	-1.66857	2.43655	0.118537	0.999624
50927	Nasp	-0.262685	4.28538	2.4351	0.118647	0.999624
24001	Tiam2	0.25056	4.73938	2.43446	0.118695	0.999624
53418	B4galt2	-1.22448	-1.75389	2.43308	0.1188	0.999624
238247	Arid4a	-0.240213	4.39685	2.43286	0.118816	0.999624
268783	Mtmr12	-0.294849	3.31254	2.43285	0.118817	0.999624
380921	Dgkh	-0.442717	3.21216	2.43281	0.11882	0.999624
407789	BC048644	0.438154	2.43472	2.43269	0.118829	0.999624
52815	Ldhd	0.200535	7.70784	2.43089	0.118966	0.999624
621710	Gm6254	0.607121	-0.199868	2.43051	0.118994	0.999624
319848	Slc17a4	0.372234	5.02152	2.43038	0.119004	0.999624
67991	Nacc2	0.201585	4.85302	2.43016	0.119021	0.999624
230972	Arhgef16	0.442718	2.45863	2.42952	0.11907	0.999624
63830	Kcnq1ot1	-0.402154	1.46442	2.42887	0.119119	0.999624
20913	Stxbp4	-0.383384	2.16568	2.42885	0.11912	0.999624
54678	Zfp108	-0.533635	0.400036	2.42803	0.119182	0.999624
14673	Gna12	0.240005	7.46991	2.42532	0.119388	0.999624
69478	2300009A05Rik	-0.500135	1.29763	2.42375	0.119508	0.999624
12051	Bcl3	0.379235	4.01459	2.42112	0.11971	0.999624
20351	Sema4a	0.225625	6.36554	2.41799	0.119949	0.999624
381199	Tmem151a	1.68247	-1.79561	2.41467	0.120204	0.999624
26419	Mapk8	-0.209117	4.78337	2.41438	0.120225	0.999624
14489	Mtpn	-0.184218	7.15513	2.41376	0.120273	0.999624
72754	Arhgef10l	0.215223	4.96965	2.41358	0.120287	0.999624
15460	Hr	1.01116	-0.591846	2.41323	0.120314	0.999624
233726	Ipo7	-0.187839	7.00225	2.41309	0.120324	0.999624
330177	Taok3	-0.204722	6.12555	2.41209	0.120401	0.999624
269473	Lrig2	-0.283605	3.249	2.4117	0.120431	0.999624
67724	Pop1	-0.344333	2.70224	2.41155	0.120443	0.999624
232784	Zfp212	0.291026	2.9935	2.41004	0.120559	0.999624
17847	Usp34	-0.242686	5.69109	2.4096	0.120593	0.999624
115487534	Gm24119	-0.818499	-1.02276	2.40944	0.120606	0.999624
20821	Trim21	0.319615	2.7594	2.40914	0.120629	0.999624
68533	Mphosph6	0.401849	1.35371	2.40861	0.12067	0.999624
213956	Fam83f	0.969111	0.739037	2.4083	0.120694	0.999624
17955	Nap1l4	0.187902	5.59525	2.40826	0.120697	0.999624
57354	Cramp1	-0.205386	4.30453	2.40805	0.120712	0.999624
268449	Rpl23a	-0.190601	5.31555	2.40732	0.120769	0.999624
67896	Ccdc80	0.329561	2.62443	2.407	0.120794	0.999624
117109	Pop5	-0.206824	4.77255	2.4055	0.12091	0.999624
102693	Phldb1	0.396481	2.78589	2.40546	0.120913	0.999624
100504007	Gm15787	0.582868	0.279733	2.40227	0.121159	0.999624
78088	Sowahb	0.431734	2.32613	2.40018	0.121321	0.999624
140570	Plxnb2	0.193818	7.92043	2.40017	0.121322	0.999624
19893	Rpgr	0.473437	1.42408	2.39897	0.121415	0.999624
667618	Gm8730	0.379234	2.32062	2.39442	0.121769	0.999624
382117	Tcaim	-0.20561	4.84187	2.39342	0.121847	0.999624
101700	Trim68	0.683474	0.825539	2.39306	0.121875	0.999624
101604	Zfp764l1	0.365237	1.9412	2.39266	0.121906	0.999624
79456	Recql4	0.525914	1.28929	2.39197	0.12196	0.999624
94176	Dock2	0.662622	1.30608	2.39142	0.122003	0.999624
72273	Smim24	-1.09401	-0.915677	2.39029	0.122091	0.999624
242557	Atg4c	-0.230232	4.13615	2.38963	0.122142	0.999624
74244	Atg7	0.218325	5.54156	2.38953	0.122151	0.999624
15203	Heph	0.802237	-0.125638	2.38819	0.122255	0.999624
170767	Rfxap	-0.294452	3.68312	2.38773	0.122291	0.999624
74718	Snx16	-0.516357	1.52155	2.38686	0.122359	0.999624
319944	Taf2	-0.232464	4.64862	2.38505	0.122501	0.999624
56857	Slc37a2	0.522504	0.832681	2.3841	0.122575	0.999624
68114	Pwwp3a	0.242586	3.51751	2.38363	0.122613	0.999624
12343	Capza2	-0.179468	6.22437	2.38326	0.122642	0.999624
234373	Sugp2	-0.220435	3.90232	2.37997	0.1229	0.999624
170748	Smco4	0.400668	2.77099	2.37984	0.12291	0.999624
18515	Pbx2	0.218775	4.24907	2.37969	0.122922	0.999624
78581	Utp23	0.380814	2.02198	2.37866	0.123003	0.999624
76478	Haus8	0.428429	2.16406	2.37846	0.123019	0.999624
69263	Rfc3	0.360532	2.72199	2.37838	0.123025	0.999624
11733	Ank1	2.05172	-2.59923	2.37835	0.123027	0.999624
22758	Zscan12	-0.287998	2.93832	2.37533	0.123266	0.999624
319955	Ercc6	-0.198061	4.33551	2.37332	0.123424	0.999624
93703	Pcdhgb6	-1.44657	-1.97941	2.36863	0.123796	0.999624
24060	Slc35a1	-0.188895	4.70662	2.368	0.123845	0.999624
17160	Man2b2	0.215429	5.47578	2.36797	0.123848	0.999624
22763	Zfr	-0.226166	5.6373	2.36669	0.12395	0.999624
18607	Pdpk1	-0.199387	5.77701	2.36473	0.124106	0.999624
17973	Nck1	-0.223057	4.38212	2.36056	0.124438	0.999624
74577	Glb1l	-0.386753	1.49371	2.3601	0.124474	0.999624
223693	Tmem184b	0.208412	5.10808	2.35959	0.124515	0.999624
68434	Gata6os	0.472873	1.85454	2.35798	0.124644	0.999624
100502985	Gm10814	-1.54833	-2.25335	2.35585	0.124814	0.999624
15260	Hira	-0.411403	2.2743	2.35536	0.124853	0.999624
627049	Zfp800	-0.367103	2.931	2.35343	0.125008	0.999624
12257	Tspo	0.213732	5.41922	2.35335	0.125014	0.999624
66848	Fuca2	0.297262	2.94341	2.35315	0.12503	0.999624
72108	Ddhd2	-0.466116	5.96536	2.34912	0.125354	0.999624
100042864	Gm10263	-0.788735	-0.816688	2.34714	0.125513	0.999624
72016	Tedc2	-0.274196	6.83602	2.34681	0.125539	0.999624
67379	Dedd2	0.23299	4.66761	2.34635	0.125577	0.999624
76899	Golga1	-0.219553	4.6091	2.3437	0.125791	0.999624
53945	Slc40a1	-0.282055	7.28193	2.34208	0.125921	0.999624
215999	Mcu	0.279688	3.66856	2.34085	0.126021	0.999624
22661	Zfp148	-0.253201	5.2925	2.33895	0.126174	0.999624
13664	Eif1a	-0.231594	5.52881	2.33855	0.126207	0.999624
217837	Itpk1	0.213319	4.20135	2.33824	0.126232	0.999624
100043636	AI662270	-0.732233	-0.240893	2.33646	0.126376	0.999624
108114	Slc22a7	0.60704	4.47229	2.33639	0.126382	0.999624
11544	Adprh	0.370893	2.3343	2.33637	0.126384	0.999624
70892	Ttll7	-0.726274	-0.0720503	2.33572	0.126436	0.999624
12955	Cryab	0.413623	1.18056	2.33539	0.126463	0.999624
16527	Kcnk3	-1.00399	-0.875952	2.33404	0.126573	0.999624
387524	Znrf2	-0.190951	6.3179	2.33217	0.126725	0.999624
17777	Mttp	-0.202127	8.65851	2.33116	0.126807	0.999624
14972	H2-K1	0.20684	10.1591	2.33051	0.12686	0.999624
268564	Zbtb1	-0.246309	3.87103	2.32987	0.126913	0.999624
11480	Acvr2a	-0.237384	4.62644	2.32881	0.126999	0.999624
27419	Naglu	0.223606	4.44012	2.32589	0.127238	0.999624
13557	E2f3	0.299874	3.23065	2.32484	0.127324	0.999624
72275	2200002D01Rik	0.401797	2.68737	2.32439	0.12736	0.999624
27404	Abca8b	-0.269693	6.19524	2.32428	0.12737	0.999624
545123	Cyp2d11	0.341309	2.41089	2.32293	0.12748	0.999624
100986	Akap9	-0.222589	5.871	2.32052	0.127677	0.999624
74155	Errfi1	-0.536628	10.3856	2.31939	0.12777	0.999624
68603	Pmvk	0.665483	4.85707	2.31726	0.127945	0.999624
381201	Ap5b1	0.575423	1.14398	2.31388	0.128224	0.999624
26942	Spag1	-0.567454	1.11515	2.31284	0.128309	0.999624
216964	Trp53i13	0.621132	1.69092	2.31262	0.128328	0.999624
59083	Fetub	-0.211242	9.28174	2.3126	0.128329	0.999624
20341	Selenbp1	0.243794	7.94579	2.31229	0.128355	0.999624
52840	Dbndd2	-0.84636	-0.624427	2.31205	0.128375	0.999624
65103	Arl6ip6	-0.232076	3.83011	2.31136	0.128432	0.999624
72284	LTO1	-0.250124	3.82404	2.31047	0.128506	0.999624
71797	Chst13	0.296953	2.77236	2.30961	0.128576	0.999624
71063	Zfp597	-0.255546	3.4754	2.30784	0.128723	0.999624
12808	Cobl	0.259789	4.7444	2.30723	0.128773	0.999624
69073	Kdf1	0.412264	2.21102	2.30629	0.128851	0.999624
16551	Kif11	-0.721309	0.327766	2.30593	0.128881	0.999624
216799	Nlrp3	0.749998	-0.360859	2.30532	0.128931	0.999624
74023	Rd3	0.616326	0.889514	2.30525	0.128938	0.999624
233532	Rsf1	-0.229463	4.21045	2.30488	0.128968	0.999624
231042	Nup42	0.412066	2.06587	2.30416	0.129028	0.999624
72720	Zfp248	-0.922503	-1.23185	2.30376	0.129061	0.999624
56258	Hnrnph2	-0.192083	5.93294	2.30243	0.129172	0.999624
13043	Cttn	0.196509	6.03773	2.30177	0.129227	0.999624
237175	Adgrg2	-0.705431	1.30933	2.29968	0.129401	0.999624
70611	Fbxo33	-0.237254	4.10389	2.2979	0.129549	0.999624
70358	Steap1	-1.25064	-1.64699	2.29764	0.129571	0.999624
208431	Shroom4	-0.792421	-0.0952689	2.29634	0.12968	0.999624
140497	Cd300c2	0.591077	1.08325	2.29413	0.129864	0.999624
110606	Fntb	0.3937	2.12501	2.28885	0.130307	0.999624
237360	Adamts14	0.662382	0.499082	2.28878	0.130312	0.999624
73728	Psd	0.717902	-0.155919	2.28835	0.130349	0.999624
231130	Tnip2	0.316732	2.935	2.28829	0.130353	0.999624
22271	Upp1	0.62913	0.979142	2.28606	0.130541	0.999624
101835	AW146154	-0.313491	2.56832	2.28593	0.130552	0.999624
50788	Fbxl8	0.456143	1.67489	2.28543	0.130594	0.999624
15183	Hdac3	0.193047	5.39159	2.2854	0.130596	0.999624
68152	Fam133b	-0.247727	3.40616	2.28364	0.130745	0.999624
101197	Zfp956	0.475393	2.1803	2.28341	0.130764	0.999624
54380	Smarcal1	0.228897	3.72912	2.28277	0.130818	0.999624
269608	Plekhg5	0.268273	3.44038	2.28256	0.130836	0.999624
94089	Trim7	0.363536	3.30629	2.28222	0.130864	0.999624
71819	Kif23	-0.96928	-1.05101	2.2815	0.130925	0.999624
381598	2610005L07Rik	-0.719511	-0.40437	2.28138	0.130935	0.999624
56496	Tspan6	1.15245	-1.53793	2.27913	0.131125	0.999624
94187	Zfp423	0.996127	-0.293842	2.2785	0.131179	0.999624
21810	Tgfbi	0.229933	4.8835	2.27741	0.131271	0.999624
234854	Cdk10	0.223761	3.85408	2.27602	0.131388	0.999624
13972	Gnb1l	0.538203	0.740406	2.27587	0.131401	0.999624
208080	Ubap1l	-1.37774	-1.68106	2.27535	0.131446	0.999624
67851	Mtres1	0.227544	3.77592	2.27331	0.131618	0.999624
233744	Spon1	-0.691435	-0.134931	2.27232	0.131703	0.999624
71004	4931440P22Rik	1.82533	-2.26559	2.27083	0.131829	0.999624
223649	Nrbp2	-0.195347	5.81981	2.2704	0.131866	0.999624
50500	Ttpa	-0.210296	8.91606	2.26937	0.131954	0.999624
12228	Btg3	-0.433054	2.24437	2.26908	0.131978	0.999624
100040611	Gm10154	1.00097	-1.48658	2.2683	0.132045	0.999624
319448	Fndc3a	-0.252951	6.18041	2.26784	0.132084	0.999624
217325	Llgl2	0.224964	4.98908	2.2677	0.132096	0.999624
57317	Srsf4	-0.257278	3.95236	2.26648	0.1322	0.999624
110074	Dut	0.291796	2.95028	2.26594	0.132246	0.999624
27405	Abcg3	0.612081	1.05586	2.26591	0.132248	0.999624
76650	Srxn1	0.995539	6.49018	2.26543	0.13229	0.999624
56428	Mtch2	-0.173843	7.29299	2.26441	0.132376	0.999624
69908	Rab3b	1.59262	-1.87798	2.26378	0.13243	0.999624
503610	Zdhhc18	0.174178	4.9676	2.26371	0.132437	0.999624
102634451	Ndufab1-ps	0.933588	-1.83621	2.26211	0.132573	0.999624
319158	H4c9	0.662003	0.899951	2.26185	0.132596	0.999624
218194	Phactr1	0.618582	-0.384495	2.26172	0.132607	0.999624
65256	Asb2	0.648522	0.494459	2.26171	0.132607	0.999624
27374	Prmt5	0.226573	4.08439	2.26157	0.13262	0.999624
107358	Tm9sf3	-0.186133	7.92249	2.26145	0.13263	0.999624
72556	Zfp566	-0.902125	-0.55657	2.261	0.132668	0.999624
94091	Trim11	0.257959	4.58243	2.25951	0.132796	0.999624
75423	Arl5a	-0.185549	7.0753	2.25892	0.132847	0.999624
54353	Skap2	-0.232264	5.17908	2.2574	0.132977	0.999624
72147	Zbtb46	-0.380078	2.78596	2.25665	0.133042	0.999624
67917	Zcchc3	1.10541	-0.979112	2.2557	0.133123	0.999624
243168	Hsd17b13	-0.217019	8.58521	2.25551	0.133139	0.999624
15204	Herc2	-0.234262	6.00312	2.25516	0.13317	0.999624
108943	Trmt10a	0.316232	2.5162	2.25417	0.133255	0.999624
83965	Enpp5	0.270579	4.89157	2.25394	0.133275	0.999624
399603	Lratd2	-0.372241	2.04323	2.2535	0.133312	0.999624
16646	Kpna1	-0.201402	6.16085	2.25199	0.133443	0.999624
54128	Pmm2	0.195875	5.73701	2.2516	0.133477	0.999624
18019	Nfatc2	1.05049	-1.55623	2.25074	0.133551	0.999624
105171	Arrdc3	0.809387	7.58764	2.25043	0.133577	0.999624
100233175	Gon7	-0.384176	1.76504	2.24992	0.133622	0.999624
94332	Cadm3	0.437431	1.95984	2.2492	0.133683	0.999624
12015	Bad	0.371763	1.61172	2.24881	0.133717	0.999624
18646	Prf1	1.41004	-1.67898	2.24713	0.133863	0.999624
73242	Atat1	-0.24091	4.32034	2.24577	0.13398	0.999624
70579	Zc3h11a	-0.35709	3.22585	2.24559	0.133996	0.999624
66960	Mindy3	-0.177682	5.18626	2.24554	0.134	0.999624
66197	Cks2	0.314928	3.43844	2.24457	0.134084	0.999624
630499	H2-K2	-1.11306	-2.07912	2.24438	0.134101	0.999624
13168	Dbil5	-1.58842	-2.41341	2.24231	0.134281	0.999624
109242	Kif24	0.665294	-0.0521979	2.23988	0.134492	0.999624
13368	Dffb	0.343675	2.25185	2.2381	0.134647	0.999624
101739	Psip1	-0.241222	4.62228	2.23768	0.134683	0.999624
17187	Max	-0.208336	4.4214	2.23739	0.134708	0.999624
15163	Hcls1	0.341098	2.19632	2.23736	0.134711	0.999624
229681	St7l	-0.18233	4.8612	2.23647	0.134788	0.999624
12267	C3ar1	0.511149	0.909591	2.23631	0.134802	0.999624
279028	Adamts13	0.373592	2.2511	2.23621	0.134811	0.999624
100502920	Gm16998	-0.932653	-0.762785	2.23507	0.13491	0.999624
16553	Kif13a	0.232266	4.42175	2.2346	0.134952	0.999624
20375	Spi1	0.463982	1.7821	2.23389	0.135014	0.999624
67433	Ccdc127	-0.220926	4.52759	2.23137	0.135234	0.999624
320924	Ccbe1	0.44365	1.87407	2.23039	0.13532	0.999624
54723	Tfip11	0.192868	4.42785	2.22876	0.135462	0.999624
107227	Macrod1	0.278254	4.98308	2.22849	0.135486	0.999624
68059	Tm9sf2	-0.184019	7.76009	2.22783	0.135544	0.999624
72656	Ints8	-0.249207	4.47594	2.22736	0.135585	0.999624
380912	Zfp395	0.216601	5.22402	2.22325	0.135947	0.999624
21822	Tgtp1	0.840822	1.413	2.22269	0.135996	0.999624
65086	Lpar3	-1.3544	-2.01602	2.22053	0.136187	0.999624
13170	Dbp	0.389586	6.19657	2.21949	0.136278	0.999624
622307	Albfm1	0.241963	5.48571	2.21791	0.136418	0.999624
320365	Fry	-0.603085	0.983939	2.21771	0.136436	0.999624
20202	S100a9	-0.595679	0.472514	2.21736	0.136466	0.999624
22215	Ube3a	-0.203992	5.38766	2.2173	0.136471	0.999624
29818	Hspb7	-1.26385	-1.79636	2.21435	0.136733	0.999624
19057	Ppp3cc	0.436795	1.55782	2.21371	0.136789	0.999624
76630	Stambpl1	0.869362	-1.08969	2.2107	0.137056	0.999624
217038	Mrm1	0.49944	1.59176	2.2107	0.137057	0.999624
66849	Ppp1r2	-0.182448	5.55101	2.21062	0.137063	0.999624
233107	Kctd15	-0.349407	3.55784	2.20832	0.137268	0.999624
12192	Zfp36l1	0.255492	6.55488	2.20677	0.137406	0.999624
20316	Sdf2	-0.188479	4.82075	2.20674	0.137409	0.999624
20843	Stag2	-0.313205	5.96045	2.2065	0.13743	0.999624
16182	Il18r1	-0.895385	-1.56247	2.2055	0.137519	0.999624
71932	Ephx3	-1.30807	-2.21738	2.20477	0.137584	0.999624
434215	Lrrc32	0.280258	3.19829	2.20107	0.137915	0.999624
77940	A930004D18Rik	0.648428	-0.0660898	2.20059	0.137958	0.999624
102595	Plekho2	0.425343	2.01435	2.19902	0.138098	0.999624
245902	Ccdc15	-0.614374	-0.103055	2.19882	0.138116	0.999624
73139	Cenpv	0.220332	3.92763	2.19865	0.138132	0.999624
266645	Acmsd	-0.506036	4.48367	2.19685	0.138293	0.999624
11941	Atp2b2	0.771346	-0.59191	2.19619	0.138352	0.999624
228598	Ebf4	1.03515	-1.55744	2.19591	0.138378	0.999624
100416255	Gm12795	-1.12872	-0.802226	2.19203	0.138726	0.999624
230125	Slc25a51	-0.388917	6.8551	2.19189	0.138739	0.999624
54651	Usp27x	0.678409	0.205971	2.1917	0.138756	0.999624
214901	Chtf18	1.19677	-2.18164	2.18921	0.138981	0.999624
74614	Ocstamp	0.80921	0.186599	2.18744	0.13914	0.999624
68867	Rnf122	1.034	-0.984191	2.18654	0.139222	0.999624
93759	Sirt1	-0.222152	4.01346	2.18646	0.139229	0.999624
268739	Arhgef40	0.22441	3.70377	2.18544	0.139321	0.999624
75678	Ippk	-0.300977	3.4064	2.1854	0.139325	0.999624
67916	Plpp3	0.206825	7.54584	2.18371	0.139478	0.999624
12111	Bgn	0.210158	5.98433	2.18132	0.139694	0.999624
17035	Lxn	0.741094	-0.967573	2.18081	0.139741	0.999624
213988	Tnrc6b	-0.189688	5.71486	2.1793	0.139878	0.999624
75320	Etnk1	-0.24696	7.13701	2.17918	0.139889	0.999624
18578	Pde4b	0.469311	3.4457	2.17895	0.13991	0.999624
53415	Htatip2	-0.401142	5.33042	2.17842	0.139958	0.999624
211488	Ado	-0.205406	4.20187	2.17792	0.140004	0.999624
56697	Akap10	-0.240098	3.87512	2.17682	0.140104	0.999624
78309	Cul9	0.299819	3.16541	2.17581	0.140196	0.999624
667278	Mup-ps16	0.362823	3.53268	2.17559	0.140216	0.999624
242646	Dynlt4	-1.63217	-0.592217	2.17392	0.140368	0.999624
108829	Jmjd1c	-0.197281	5.47805	2.1739	0.14037	0.999624
209760	Tmc7	-0.572002	3.15798	2.17313	0.14044	0.999624
55980	Impa1	-0.16435	6.15238	2.17257	0.140492	0.999624
235315	Rnf214	-0.221273	4.53465	2.17232	0.140514	0.999624
72155	Cenpn	0.997414	-0.440341	2.1723	0.140516	0.999624
16343	Eif3s6-ps2	0.973504	-1.54035	2.17153	0.140586	0.999624
245368	Zfp300	1.38862	-1.98346	2.17141	0.140597	0.999624
11432	Acp2	0.169151	5.55907	2.16784	0.140924	0.999624
77866	E130102H24Rik	-0.36992	2.30107	2.16671	0.141027	0.999624
217835	Rin3	0.188783	4.84538	2.16586	0.141106	0.999624
12826	Col4a1	0.511944	4.67951	2.16335	0.141336	0.999624
73690	Glipr1	-1.28718	-1.9479	2.16252	0.141413	0.999624
67618	Aasdhppt	-0.197509	4.87639	2.16186	0.141474	0.999624
236727	Slc9a7	-0.916885	-0.976802	2.16111	0.141542	0.999624
21969	Top1	-0.206606	5.82666	2.16084	0.141567	0.999624
380967	Tmem106c	0.238237	4.13436	2.16048	0.141601	0.999624
26429	Orc5	0.250557	3.82998	2.1603	0.141617	0.999624
68219	Nudt21	-0.17731	4.60087	2.15998	0.141647	0.999624
217031	Tada2a	0.308885	2.7227	2.15829	0.141802	0.999624
100342	Tent5b	1.64718	-2.11346	2.15801	0.141828	0.999624
12123	Hrk	1.35527	-1.86796	2.15778	0.14185	0.999624
320790	Chd7	-0.242169	4.86182	2.15698	0.141923	0.999624
66282	Tma16	0.282478	2.3791	2.15481	0.142124	0.999624
71799	Ptcd1	0.233319	3.81548	2.15325	0.142268	0.999624
11552	Adra2b	0.345892	1.73386	2.15155	0.142426	0.999624
12333	Capn1	0.254369	4.39276	2.14952	0.142614	0.999624
12812	Coil	0.294115	2.3143	2.14892	0.14267	0.999624
380711	Rap1gap2	0.703626	-0.563627	2.14834	0.142724	0.999624
52466	Slc46a1	0.188234	5.28719	2.14818	0.142739	0.999624
19386	Ranbp2	-0.189575	6.93835	2.14748	0.142804	0.999624
70484	Slc35d2	0.242693	5.27493	2.14728	0.142822	0.999624
13204	Dhx15	-0.177098	6.27547	2.14667	0.14288	0.999624
72614	Pih1d2	-1.29668	-0.695659	2.14519	0.143018	0.999624
26876	Adh4	0.196328	7.01429	2.14321	0.143202	0.999624
228413	Prrg4	-0.827942	0.373647	2.14297	0.143224	0.999624
72982	Tmem138	0.786713	-0.140025	2.14253	0.143265	0.999624
74735	Trim14	0.31856	3.53317	2.14242	0.143275	0.999624
664799	Ctcfl	-0.507909	2.17176	2.14208	0.143307	0.999624
24074	Taf7	0.335422	2.0219	2.14155	0.143357	0.999624
433804	Zfp985	0.826851	-1.44679	2.14002	0.1435	0.999624
57748	Jmy	-0.199387	5.19155	2.13951	0.143548	0.999624
75686	Nudt16	0.299837	3.00628	2.13821	0.14367	0.999624
54445	Unc93b1	0.193142	5.13076	2.13761	0.143726	0.999624
72461	Prcp	0.300308	2.65983	2.13406	0.144059	0.999624
16819	Lcn2	1.70687	3.85292	2.13359	0.144103	0.999624
94185	Tnfrsf21	0.329827	2.34467	2.13179	0.144272	0.999624
216445	Arhgap9	0.617618	0.755422	2.13147	0.144302	0.999624
329659	E130311K13Rik	0.422874	2.42066	2.13124	0.144324	0.999624
100169878	Gm10941	-1.12115	-1.74976	2.12986	0.144454	0.999624
329165	Abi2	-0.346351	2.40993	2.12848	0.144584	0.999624
67911	Zfp169	-0.428296	1.91505	2.12766	0.144662	0.999624
223601	Cyrib	-0.254764	3.12318	2.12613	0.144806	0.999624
72117	Naa50	-0.206699	6.77688	2.12609	0.144809	0.999624
320919	A230107N01Rik	1.5841	-1.91964	2.12602	0.144816	0.999624
72508	Rps6kb1	-0.217871	5.4101	2.12481	0.144931	0.999624
18985	Pou2af1	-1.10696	-1.09442	2.12384	0.145023	0.999624
67878	Tmem33	-0.180819	6.30587	2.12286	0.145115	0.999624
67993	Nudt12	-0.191168	6.19897	2.12083	0.145308	0.999624
67996	Srsf6	-0.187664	7.22507	2.12002	0.145385	0.999624
66586	Crls1	-0.190782	5.34769	2.11874	0.145506	0.999624
78655	Eif3j1	-0.172501	5.8783	2.11755	0.145619	0.999624
545369	Gm5835	0.361465	1.74407	2.11752	0.145622	0.999624
68617	Mtcl1	-1.25753	-1.07071	2.11707	0.145665	0.999624
26992	Brd7	0.169906	5.12765	2.11603	0.145764	0.999624
67711	Nsmce1	0.277384	3.43636	2.11558	0.145807	0.999624
71675	Sanbr	-0.211633	4.35124	2.11471	0.145889	0.999624
66467	Gtf2h5	0.196784	4.57177	2.11358	0.145998	0.999624
107829	Thoc5	0.257547	4.25584	2.11217	0.146132	0.999624
20556	Slfn2	-0.45137	1.12769	2.11102	0.146242	0.999624
75710	Rbm12	-0.341119	2.45664	2.11066	0.146276	0.999624
207215	Fbxo40	0.592543	0.804056	2.10983	0.146355	0.999624
67442	Retsat	-0.244742	8.90829	2.1091	0.146425	0.999624
268747	Carmil3	1.20914	-1.81367	2.10891	0.146444	0.999624
217342	Ube2o	0.213237	4.06972	2.10867	0.146467	0.999624
56200	Ddx21	-0.185869	5.69796	2.10849	0.146484	0.999624
67228	Dph7	0.400577	1.78463	2.10623	0.1467	0.999624
78252	Nxpe2	0.421398	4.41707	2.1062	0.146703	0.999624
94282	Sfxn5	0.228564	5.10117	2.10556	0.146764	0.999624
623230	Tmem200b	0.515852	0.574749	2.10529	0.146791	0.999624
18188	Nrtn	0.959783	-0.694742	2.10469	0.146849	0.999624
67849	Cdca5	1.09043	-1.96569	2.10346	0.146966	0.999624
252972	Tpcn1	0.178089	5.74266	2.10212	0.147095	0.999624
53607	Snrpa	0.21535	4.39159	2.10172	0.147133	0.999624
94213	Ddx50	-0.177485	5.88743	2.10107	0.147196	0.999624
11829	Aqp4	0.554346	2.22838	2.09972	0.147326	0.999624
70650	Zcchc8	-0.197362	4.43809	2.09731	0.147559	0.999624
12323	Camk2b	0.409876	3.67632	2.09649	0.147638	0.999624
19046	Ppp1cb	-0.165747	6.91443	2.09628	0.147658	0.999624
67260	Cers4	-0.381176	1.65315	2.09617	0.147668	0.999624
18717	Pip5k1c	0.21081	4.93766	2.096	0.147685	0.999624
67980	Gnpda2	-0.393556	1.10096	2.0957	0.147714	0.999624
14377	G6pc1	-0.785388	8.83249	2.09566	0.147718	0.999624
66568	Rwdd3	0.361123	2.16273	2.09523	0.147759	0.999624
12763	Cmah	-0.216089	7.82348	2.09463	0.147818	0.999624
232440	H2aj	0.291972	3.78316	2.09143	0.148127	0.999624
12417	Cbx3	-0.213187	4.30745	2.091	0.148169	0.999624
74443	P4htm	-1.11231	-1.67089	2.09027	0.14824	0.999624
74303	1700109K24Rik	-0.816496	-0.591159	2.09021	0.148246	0.999624
69546	Mapk1ip1	-0.294778	3.23249	2.08993	0.148273	0.999624
100862375	Entpd4b	0.708087	-1.03781	2.08754	0.148505	0.999624
23794	Adamts5	-0.515278	0.731281	2.08726	0.148532	0.999624
110786	Iglc2	-0.997351	-1.05196	2.08717	0.148541	0.999624
81845	Gpank1	0.367914	2.36202	2.0867	0.148587	0.999624
100037258	Dnajc3	-0.226378	8.39388	2.08405	0.148845	0.999624
209416	Gpkow	-0.218116	4.75744	2.08402	0.148848	0.999624
140703	Emid1	-0.962108	-1.9669	2.08382	0.148867	0.999624
329008	Bhmt1b	0.516883	4.74755	2.08295	0.148952	0.999624
211550	Tifa	0.295357	4.45665	2.08245	0.149001	0.999624
239667	Dip2b	0.268759	3.28412	2.08177	0.149068	0.999624
13191	Dctn1	0.188083	5.24407	2.08076	0.149166	0.999624
74213	Rbm26	-0.2045	4.3916	2.08051	0.14919	0.999624
66884	Appbp2	-0.174605	5.0727	2.07858	0.149379	0.999624
16780	Lamb3	0.340013	2.63429	2.07842	0.149395	0.999624
78757	Rictor	-0.231685	4.78356	2.0777	0.149465	0.999624
66117	Fmc1	0.261752	3.78182	2.07642	0.14959	0.999624
50789	Fbxl3	-0.187414	5.4893	2.07447	0.149782	0.999624
66398	Commd5	-1.14896	-1.9941	2.07222	0.150003	0.999624
20868	Stk10	0.378342	1.62434	2.0693	0.150291	0.999624
73288	Vps50	-0.207623	3.89508	2.06887	0.150333	0.999624
21374	Tbp	-0.211445	3.72433	2.06846	0.150374	0.999624
19024	Ppfibp2	-0.285459	5.02032	2.06727	0.150491	0.999624
208092	Chmp6	-0.228758	3.44244	2.06667	0.15055	0.999624
12988	Csk	0.184292	6.1473	2.06593	0.150623	0.999624
207777	Tspoap1	1.13036	-1.12016	2.06526	0.150689	0.999624
73683	Atg16l2	0.27937	3.64835	2.06525	0.150691	0.999624
19075	Prim1	-0.42364	1.39858	2.06362	0.150851	0.999624
12211	Birc6	-0.204531	6.85574	2.06283	0.150929	0.999624
109754	Cyb5r3	0.193032	8.78807	2.06249	0.150963	0.999624
52123	Agpat5	0.244695	3.43313	2.06041	0.15117	0.999624
23992	Prkra	0.275958	3.92145	2.06006	0.151205	0.999624
408062	Zfp873	0.401158	1.93512	2.05984	0.151226	0.999624
67219	Med18	-0.504982	0.859393	2.05977	0.151233	0.999624
18142	Npas1	-1.51021	-2.16836	2.05973	0.151237	0.999624
17873	Gadd45b	-1.18921	0.986024	2.05856	0.151353	0.999624
73919	Lyrm1	0.485766	1.35019	2.05837	0.151372	0.999624
56489	Ikbke	0.427551	4.38376	2.05818	0.151391	0.999624
194974	Sun3	1.06188	-1.16788	2.05773	0.151436	0.999624
107351	Kank1	0.20096	5.88719	2.05608	0.151599	0.999624
70523	5730420D15Rik	-1.41082	-1.0311	2.05543	0.151664	0.999624
68079	Pdcd2l	0.297864	3.22832	2.05145	0.152062	0.999624
384569	Nova2	-0.62059	0.0714529	2.05103	0.152104	0.999624
74374	Clec16a	-0.175285	4.71505	2.05086	0.15212	0.999624
69072	Ebna1bp2	-0.207314	4.6232	2.048	0.152406	0.999624
106763	Ttbk1	0.550194	1.12429	2.04745	0.152462	0.999624
59079	Erbin	-0.219894	6.83436	2.04723	0.152483	0.999624
233276	Tubgcp5	-0.273225	2.67828	2.04708	0.152498	0.999624
72481	2610203C22Rik	-0.472702	0.534003	2.04683	0.152523	0.999624
414095	B130034C11Rik	-0.57503	0.480505	2.04608	0.152599	0.999624
381246	Xkr9	-0.243446	4.40532	2.04439	0.152768	0.999624
13998	Fgd6	-0.220453	6.18484	2.04404	0.152803	0.999624
17256	Mea1	0.204483	4.5363	2.04338	0.152869	0.999624
11518	Add1	0.177619	5.37577	2.04285	0.152923	0.999624
227099	Pms1	0.419331	2.43791	2.04181	0.153028	0.999624
626583	Igkv3-2	1.29609	-1.65666	2.04029	0.153181	0.999624
78651	Lsm6	-0.184096	4.59598	2.03862	0.153349	0.999624
52614	Adgre4	0.570359	1.94876	2.03804	0.153407	0.999624
241322	Zbtb6	-0.251446	3.00128	2.03703	0.153509	0.999624
67580	Lrrc18	1.155	-1.10505	2.03643	0.15357	0.999624
19652	Rbm3	-0.225968	4.74093	2.03638	0.153575	0.999624
230787	Themis2	0.521471	1.62179	2.03519	0.153695	0.999624
268903	Nrip1	-0.302072	3.70461	2.03474	0.15374	0.999624
100041953	Sap18b	-0.459008	0.330779	2.03365	0.153851	0.999624
20723	Serpinb9	0.296191	3.05418	2.03344	0.153872	0.999624
226591	Tiprl	-0.186753	4.41489	2.03275	0.153942	0.999624
27376	Slc25a10	0.255731	7.88235	2.03265	0.153952	0.999624
97114	H3c15	0.924752	-0.234651	2.03252	0.153966	0.999624
235682	Zfp445	-0.276875	7.3998	2.03211	0.154006	0.999624
71709	Syde1	0.473873	1.59417	2.03204	0.154014	0.999624
211660	Cspp1	-0.200173	4.32998	2.03091	0.154128	0.999624
22284	Usp9x	-0.245999	6.63198	2.03049	0.15417	0.999624
68744	Zfp740	-0.173444	5.22386	2.02983	0.154238	0.999624
13019	Ctf1	0.336291	1.63826	2.02982	0.154239	0.999624
433864	Nom1	-0.175791	4.84163	2.02949	0.154272	0.999624
319582	Trmt9b	0.389123	2.49083	2.02944	0.154277	0.999624
63985	Gmfb	-0.215605	5.88014	2.0291	0.154312	0.999624
66625	Pnisr	-0.222459	6.03871	2.02835	0.154388	0.999624
58229	Efcc1	0.867514	-1.02921	2.02674	0.154552	0.999624
72668	Skida1	0.653293	-0.316358	2.02658	0.154568	0.999624
76454	Fbxo31	-0.268856	6.41742	2.02587	0.154641	0.999624
231915	Uspl1	-0.204459	4.45037	2.0258	0.154647	0.999624
170752	Bco2	0.362576	3.94005	2.025	0.154729	0.999624
545366	Cfhr2	-0.177714	9.28709	2.02479	0.154751	0.999624
666407	Mrip-ps	0.775324	-1.02554	2.02453	0.154777	0.999624
108912	Cdca2	-1.00062	-1.63815	2.02438	0.154792	0.999624
667309	Gm8565	1.47724	-2.19148	2.02406	0.154824	0.999624
56032	Nprl2	-0.209218	3.80685	2.02392	0.154839	0.999624
78330	Ndufv3	0.179328	5.61656	2.0233	0.154902	0.999624
16365	Acod1	1.62246	-2.30145	2.02033	0.155206	0.999624
12616	Cenpb	0.179708	6.43351	2.01896	0.155345	0.999624
19352	Rabggtb	-0.18554	5.63614	2.01895	0.155346	0.999624
56298	Atl2	-0.204759	7.30522	2.01698	0.155549	0.999624
215160	Rhbdd2	-0.307649	4.52209	2.01622	0.155626	0.999624
93673	Nat8f2	0.264086	10.4882	2.01438	0.155815	0.999624
93842	Igsf9	-0.958993	-1.00507	2.01352	0.155903	0.999624
12722	Clca3a1	-0.393676	2.33201	2.01298	0.155958	0.999624
70604	Dnajb14	-0.212706	4.8182	2.01248	0.15601	0.999624
233789	Smg1	-0.205036	6.28421	2.01122	0.15614	0.999624
28084	Vps25	-1.10421	-2.04805	2.00883	0.156386	0.999624
223669	Zfp7	-0.456153	1.24365	2.00837	0.156433	0.999624
67120	Ttc14	-0.22923	4.7678	2.00836	0.156434	0.999624
22764	Zfx	-0.225702	4.02503	2.00822	0.156449	0.999624
19819	Rnaseh1	0.321808	2.51776	2.00723	0.156551	0.999624
13113	Cyp3a13	-0.232068	7.47412	2.00626	0.156651	0.999624
76892	Rnft1	-0.1644	5.3905	2.00569	0.15671	0.999624
20181	Rxra	0.183693	9.14382	2.00491	0.156791	0.999624
77286	Nkrf	-0.3344	2.40138	2.00427	0.156857	0.999624
75178	Meiob	0.334866	3.49703	2.00248	0.157042	0.999624
246710	Rhobtb2	0.26103	3.35772	2.00193	0.157099	0.999624
12166	Bmpr1a	-0.184249	5.28072	2.00072	0.157225	0.999624
666869	Gm8337	-1.02582	-1.0348	1.99957	0.157344	0.999624
382252	Bclaf3	-0.379849	1.45096	1.99921	0.157381	0.999624
66469	Prxl2b	0.279076	3.30814	1.99892	0.157411	0.999624
242341	Atp6v0d2	0.822006	1.30559	1.99892	0.157412	0.999624
76267	Fads1	-0.210821	8.98	1.99864	0.15744	0.999624
403174	Msantd1	0.967757	-1.99016	1.99861	0.157444	0.999624
382010	Cep44	-0.236757	3.34474	1.99857	0.157448	0.999624
74309	Osbp2	0.535603	0.834265	1.99835	0.157471	0.999624
68799	Rgmb	0.372597	1.81968	1.99813	0.157493	0.999624
320869	Spata33	0.901589	-0.929485	1.99811	0.157495	0.999624
74015	Fcho1	-0.939699	-1.41992	1.99756	0.157553	0.999624
13496	Arid3a	0.54082	0.216936	1.99717	0.157593	0.999624
17698	Msn	0.288688	4.18682	1.99634	0.157679	0.999624
17130	Smad6	0.342707	2.4448	1.99553	0.157764	0.999624
100316713	Mir1968	0.860207	-1.00192	1.9955	0.157767	0.999624
240283	Dmxl1	-0.286051	4.89993	1.99235	0.158096	0.999624
223435	Trio	-0.191545	4.6554	1.99206	0.158125	0.999624
100502754	Srsf3-ps	-1.01387	-1.73678	1.99131	0.158204	0.999624
12290	Cacna1e	-1.62554	-1.67603	1.9908	0.158257	0.999624
12480	Cd1d2	0.763138	-0.146738	1.99058	0.158281	0.999624
53861	Zranb2	-0.198603	5.82737	1.99056	0.158283	0.999624
433776	Eef2-ps2	0.382737	1.72862	1.99007	0.158333	0.999624
57776	Ttyh1	-0.577756	1.49393	1.98977	0.158365	0.999624
620807	Mup6	-0.709275	-0.121669	1.98898	0.158447	0.999624
12161	Bmp6	-0.313375	2.37956	1.98704	0.158651	0.999624
214572	Prmt7	0.260157	3.86445	1.98657	0.1587	0.999624
70767	Prpf3	-0.253781	3.4232	1.98515	0.158849	0.999624
17709	COX2	0.309419	5.25923	1.98402	0.158967	0.999624
100040898	Gm13292	0.881502	-1.17064	1.98393	0.158977	0.999624
11846	Arg1	-0.218244	10.2059	1.98375	0.158996	0.999624
19309	Pygm	-1.0657	-0.0486168	1.98272	0.159104	0.999624
12750	Clk4	-0.178047	5.70313	1.98154	0.159229	0.999624
14615	Gjc1	-1.29766	-1.282	1.98148	0.159235	0.999624
246177	Myo1g	0.807246	0.803596	1.98148	0.159235	0.999624
100503041	Pdzd7	1.46951	-2.32134	1.98055	0.159333	0.999624
70799	Cep192	-0.336697	1.86756	1.98028	0.159361	0.999624
68449	Tbc1d10b	0.22474	3.71514	1.97937	0.159456	0.999624
76889	Coq8b	0.388324	3.74605	1.97884	0.159513	0.999624
218613	Mier3	-0.217991	4.18714	1.97867	0.159531	0.999624
75826	Senp2	-0.16916	5.25798	1.97844	0.159555	0.999624
194126	Mtmr11	-0.72277	-0.397616	1.97721	0.159685	0.999624
18777	Lypla1	-0.182174	7.05077	1.97694	0.159713	0.999624
78903	Wrnip1	-0.226422	5.46606	1.97663	0.159746	0.999624
546611	Klhl33	-1.26925	-2.37187	1.97652	0.159757	0.999624
230789	Fam76a	-0.16803	4.61343	1.97573	0.159841	0.999624
101985	Usb1	0.261353	3.49067	1.9749	0.159929	0.999624
16523	Kcnj8	0.472195	1.79786	1.97485	0.159934	0.999624
12512	Cd63	-0.423214	1.94457	1.97389	0.160036	0.999624
19339	Rab3a	-0.312369	2.06336	1.97339	0.160088	0.999624
14977	Slc39a7	0.488749	0.938565	1.97336	0.160091	0.999624
70536	Qpct	-0.246753	3.73045	1.97259	0.160173	0.999624
14870	Gstp1	-0.244663	10.8915	1.97199	0.160237	0.999624
22059	Trp53	0.221369	4.27476	1.9718	0.160257	0.999624
17929	Myom1	-0.479486	1.43986	1.97157	0.160282	0.999624
270893	Tmem132e	-0.516132	1.04287	1.97146	0.160293	0.999624
13728	Mark2	0.196802	4.511	1.97114	0.160327	0.999624
67620	Lrp2bp	-0.558731	1.20953	1.96968	0.160481	0.999624
19241	Tmsb4x	0.20942	5.85732	1.96882	0.160573	0.999624
66054	Cndp2	0.170832	5.23755	1.96841	0.160617	0.999624
15450	Lipc	0.240491	7.17277	1.96836	0.160622	0.999624
68303	Fam114a1	0.233515	5.03029	1.9677	0.160692	0.999624
76560	Prss8	-0.359766	2.96219	1.96756	0.160707	0.999624
14163	Fgd1	1.40314	-1.69002	1.96702	0.160764	0.999624
13824	Epb41l4a	0.969286	-1.49781	1.96623	0.160849	0.999624
69957	Cdc16	0.194091	4.51517	1.96558	0.160918	0.999624
78521	B230219D22Rik	-0.226864	5.84959	1.95995	0.161519	0.999624
380705	Tmem102	0.299085	2.90064	1.95989	0.161526	0.999624
94093	Trim33	-0.205827	4.69651	1.95967	0.161549	0.999624
213484	Nudt18	0.268013	3.31721	1.95925	0.161593	0.999624
192292	Nrbp1	0.167399	5.59704	1.95923	0.161596	0.999624
208748	Prrg3	-0.664284	0.103266	1.95803	0.161724	0.999624
17184	Matr3	-0.16855	5.3108	1.95585	0.161958	0.999624
328977	Zfp532	0.405925	1.16541	1.95449	0.162104	0.999624
66990	Tmem134	0.224635	5.38357	1.95353	0.162207	0.999624
73945	Otud4	-0.1974	5.66453	1.95264	0.162303	0.999624
69707	Iqcg	0.453497	0.453611	1.95203	0.162368	0.999624
100380944	Ino80dos	-0.572783	0.270696	1.95138	0.162438	0.999624
217845	Ifi27l2b	0.59828	2.08817	1.95117	0.16246	0.999624
115487260	Gm22571	-0.833988	-1.53709	1.95027	0.162558	0.999624
16792	Laptm5	0.245776	3.55629	1.94963	0.162627	0.999624
217214	Nags	0.215759	5.71933	1.94787	0.162816	0.999624
22245	Uck1	0.211466	5.48435	1.94777	0.162828	0.999624
13434	Trdmt1	0.394793	1.05794	1.94722	0.162887	0.999624
269587	Epb41	-0.178283	7.42835	1.94655	0.162959	0.999624
18227	Nr4a2	-0.57277	-0.419346	1.94638	0.162978	0.999624
70568	Cpne3	-0.190566	5.94489	1.9463	0.162986	0.999624
66277	Klf15	-0.234524	7.42226	1.9452	0.163105	0.999624
338364	Trim65	-0.242463	3.55942	1.94517	0.163108	0.999624
17350	Mlh1	0.236826	3.84595	1.94489	0.163139	0.999624
67117	Dynlt3	-0.171743	5.85074	1.94427	0.163206	0.999624
94192	C1galt1	-0.225573	5.97444	1.94355	0.163284	0.999624
68776	Taf11	0.236267	3.53568	1.94175	0.163479	0.999624
71099	Tssk4	1.55121	-1.86411	1.94026	0.16364	0.999624
20909	Stx4a	0.220074	4.66719	1.9399	0.163679	0.999624
677073	Gm16477	0.942245	-1.76655	1.93969	0.163702	0.999624
235040	Atg4d	0.189988	4.88635	1.93855	0.163827	0.999624
66272	Cox16	-0.351612	1.50419	1.9355	0.164158	0.999624
230257	Ptbp3	-0.209836	6.34475	1.93517	0.164194	0.999624
64011	Nrgn	-0.9488	-1.496	1.93463	0.164252	0.999624
109168	Atl3	-0.170382	7.35156	1.93371	0.164353	0.999624
241520	Fam171b	0.6018	0.551856	1.93322	0.164406	0.999624
214895	Lman2l	-0.232853	4.33744	1.93246	0.164489	0.999624
17395	Mmp9	-0.864605	-0.893367	1.93168	0.164575	0.999624
14127	Fcer1g	0.37078	2.15586	1.93141	0.164605	0.999624
53621	Cnot4	-0.221986	3.81735	1.93131	0.164615	0.999624
17158	Man2a1	-0.230478	8.38916	1.92986	0.164774	0.999624
27056	Irf5	0.358568	3.94447	1.92896	0.164872	0.999624
214403	Cfhr4	-0.185333	8.3538	1.92887	0.164882	0.999624
67163	Ccdc47	-0.16517	6.68786	1.92851	0.164922	0.999624
26424	Nr5a2	-0.169485	6.06616	1.92594	0.165204	0.999624
13636	Efna1	0.392534	5.10563	1.9248	0.165328	0.999624
227656	Rexo4	-0.201011	4.51869	1.92448	0.165364	0.999624
18442	P2ry2	0.224653	4.58584	1.92259	0.165571	0.999624
269589	Sytl1	0.313258	3.42995	1.92252	0.165579	0.999624
269774	Aak1	-0.18821	4.84844	1.92128	0.165715	0.999624
67285	Cwc27	-0.296202	2.43039	1.9208	0.165768	0.999624
68520	Zfyve21	0.216167	4.90229	1.92073	0.165777	0.999624
83436	Plekha2	0.414007	1.3265	1.92051	0.165801	0.999624
234695	Carmil2	1.23165	-1.53427	1.92042	0.165811	0.999624
21423	Tcf3	0.178755	4.3658	1.92031	0.165822	0.999624
94186	Strn3	-0.200188	4.65145	1.91961	0.1659	0.999624
69207	Srsf11	-0.178204	6.47789	1.91926	0.165938	0.999624
240084	Cchcr1	0.507784	1.19382	1.91901	0.165965	0.999624
227059	Slc39a10	0.506941	2.36628	1.91882	0.165987	0.999624
68058	Chd1l	0.26916	3.5879	1.91857	0.166014	0.999624
56048	Lgals8	0.191928	7.19386	1.91806	0.166071	0.999624
67039	Rbm25	-0.201789	6.43868	1.91705	0.166182	0.999624
14409	Gabrr2	-1.62887	-2.37678	1.91457	0.166456	0.999624
14585	Gfra1	-0.284401	8.00255	1.91422	0.166495	0.999624
212547	Nepro	-0.271762	2.75847	1.91358	0.166566	0.999624
17454	Mov10	0.207854	4.43565	1.91217	0.166723	0.999624
210004	B3gntl1	0.45294	1.41104	1.91126	0.166823	0.999624
26405	Map3k2	-0.207702	4.97903	1.91118	0.166832	0.999624
671535	Parp10	0.203136	4.80087	1.911	0.166852	0.999624
56438	Rbx1	-0.183184	5.38031	1.91015	0.166947	0.999624
108958	Miga2	0.275009	6.44184	1.91001	0.166962	0.999624
227634	Camsap1	-0.271297	3.93824	1.90952	0.167017	0.999624
23872	Ets2	-0.202482	4.69495	1.90918	0.167055	0.999624
227800	Rabgap1	-0.183836	4.64236	1.90895	0.16708	0.999624
72807	Zfp429	0.889433	-0.53755	1.90857	0.167123	0.999624
12514	Cd68	0.343983	2.48054	1.90851	0.167129	0.999624
233812	Mosmo	-0.244102	4.49692	1.90825	0.167157	0.999624
[truncated: 12,162 more rows]

## Sheet: Igf1 Het.Muscle.Female
Entrez ID	Gene_symbol	logFC	logCPM	LR	P.Value	FDR
14058	F10	-7.0342	-1.6815	33.2145	8.25315e-09	7.50343e-05
14281	Fos	-1.43499	3.46662	32.802	1.02039e-08	7.50343e-05
117147	Acsm1	-5.78473	-2.60956	16.6036	4.60626e-05	0.151133
67758	Aadac	-5.98547	-2.49959	16.5687	4.69187e-05	0.151133
12364	Casp12	0.654716	3.63205	16.3964	5.13815e-05	0.151133
246256	Fcgr4	-3.70285	-1.91057	13.0064	0.000310431	0.61683
103655	Sec14l4	-6.02793	-2.46429	12.8395	0.000339371	0.61683
73712	Dmkn	-10.2599	1.2693	12.5828	0.000389307	0.61683
115489817	Gm24494	-2.32709	-1.70485	12.4756	0.000412312	0.61683
330286	D630045J12Rik	1.62554	-0.367469	12.4437	0.000419412	0.61683
16477	Junb	-0.722855	3.68916	11.8358	0.000581025	0.77683
15122	Hba-a1	-1.98645	6.78104	11.5063	0.000693623	0.850093
11656	Alas2	-1.89435	3.04642	10.7151	0.00106264	0.999889
22152	Tubb3	-3.3742	-2.03573	10.6265	0.00111476	0.999889
74318	Hopx	1.36566	0.264217	10.6222	0.0011174	0.999889
13445	Cdk2ap1	-0.340204	5.02439	10.4077	0.00125494	0.999889
100303731	Gm10874	2.32587	-1.69072	10.3962	0.00126274	0.999889
68393	Mogat1	-3.42762	-1.50102	10.2018	0.00140304	0.999889
19252	Dusp1	-0.474169	6.62745	9.88627	0.00166517	0.999889
57249	Gabrq	2.6061	-1.66438	9.79101	0.00175367	0.999889
14178	Fgf7	0.723954	2.40099	9.77724	0.00176685	0.999889
226866	Sbspon	-1.89384	-1.27557	9.76888	0.0017749	0.999889
75668	Rasl10a	-3.30031	-2.28435	9.67772	0.00186516	0.999889
20713	Serpini1	1.25153	0.369071	9.60659	0.0019388	0.999889
12417	Cbx3	0.34221	4.42952	9.334	0.00224941	0.999889
110257	Hba-a2	-1.73409	3.80002	9.29691	0.00229541	0.999889
100038570	Prcd	2.19431	-1.18823	9.19045	0.00243281	0.999889
226922	Kcnq5	-0.447019	4.93021	8.99526	0.0027068	0.999889
66667	Hspbap1	-0.719942	2.14014	8.8761	0.00288928	0.999889
214523	Tmprss4	-3.50279	-2.398	8.83371	0.00295717	0.999889
16768	Lag3	1.8846	-0.840197	8.82148	0.00297705	0.999889
100302731	Snord7	2.20762	-2.32212	8.75072	0.00309479	0.999889
53415	Htatip2	0.550712	3.33069	8.62287	0.00331969	0.999889
12569	Cdk5r1	-1.53025	-0.322145	8.57764	0.00340316	0.999889
100043084	Gm4217	-1.75303	-0.953255	8.57588	0.00340646	0.999889
667370	Ifit3b	0.615416	3.25269	8.46507	0.00362032	0.999889
11625	Ahsg	-2.01877	0.185462	8.40241	0.00374724	0.999889
76650	Srxn1	0.730251	5.71606	8.24902	0.00407741	0.999889
101488143	Hbb-bt	-1.89246	3.75278	8.0026	0.00467102	0.999889
215999	Mcu	-0.309988	5.14831	7.85967	0.00505496	0.999889
13653	Egr1	-1.06164	3.76908	7.65644	0.00565699	0.999889
11606	Agt	-0.557862	3.25126	7.60645	0.00581599	0.999889
11807	Apoa2	-3.03747	0.189263	7.54004	0.00603426	0.999889
29820	Tnfrsf19	-0.342894	4.31792	7.49383	0.00619106	0.999889
320701	Tafa4	1.67087	-1.26378	7.46642	0.00628605	0.999889
12359	Cat	0.478203	7.29597	7.36457	0.00665215	0.999889
235048	Zfp599	3.22027	-2.67638	7.19644	0.00730485	0.999889
15423	Hoxc4	-0.608423	2.4514	7.17949	0.00737416	0.999889
17684	Cited2	-0.401654	5.64797	7.12425	0.00760484	0.999889
20249	Scd1	-1.32571	8.46551	7.11673	0.00763678	0.999889
109054	Pfdn4	-0.536534	2.48264	7.07982	0.00779568	0.999889
56356	Gltp	-0.501423	3.07417	7.07025	0.00783741	0.999889
20533	Slc4a1	-7.63701	2.4597	6.87996	0.00871677	0.999889
227717	Qrfp	-2.64785	-1.87773	6.86967	0.00876708	0.999889
208164	Fam180a	1.34416	0.0835406	6.81138	0.00905786	0.999889
60533	Cd274	-0.955685	2.29663	6.7958	0.00913724	0.999889
78372	Snrnp25	0.491346	2.80297	6.7813	0.0092118	0.999889
12821	Col17a1	-2.26469	0.480086	6.72321	0.00951662	0.999889
21679	Tead4	-0.669084	2.3548	6.67598	0.00977206	0.999889
13096	Cyp2c37	-3.54935	-2.12675	6.67128	0.00979788	0.999889
217166	Nr1d1	-0.481306	6.72961	6.64743	0.00992992	0.999889
226123	Morn4	0.75014	1.63907	6.61788	0.010096	0.999889
16364	Irf4	2.1501	2.84218	6.57987	0.0103138	0.999889
330409	Cecr2	-0.36124	4.31215	6.57897	0.0103191	0.999889
223337	Ugt3a2	-3.07815	-2.07768	6.50677	0.0107464	0.999889
12257	Tspo	-0.388123	4.23799	6.47769	0.0109237	0.999889
13849	Ephx1	0.395733	5.05679	6.47265	0.0109547	0.999889
23794	Adamts5	-0.519287	4.38186	6.35783	0.0116864	0.999889
93673	Nat8f2	-2.21465	-1.55914	6.34875	0.0117464	0.999889
20360	Sema6c	-0.311369	6.65132	6.29311	0.0121209	0.999889
16427	Itih4	-1.50752	-0.660265	6.2546	0.0123871	0.999889
620913	Gm12185	0.960425	1.44413	6.22171	0.0126193	0.999889
216185	Gm4799	-1.67361	-1.20094	6.20818	0.0127161	0.999889
12804	Cntfr	0.555566	3.83719	6.18184	0.0129068	0.999889
260305	Nphp4	-1.48369	-1.13974	6.18081	0.0129143	0.999889
110075	Bmp3	-1.13554	1.25592	6.17879	0.0129291	0.999889
545156	Kalrn	-0.359875	4.26465	6.16906	0.0130004	0.999889
12580	Cdkn2c	-0.470183	3.64979	6.11433	0.013409	0.999889
74718	Snx16	0.515045	2.60779	6.00781	0.0142427	0.999889
80889	Tlnrd1	-0.514081	2.4745	6.00504	0.0142651	0.999889
22143	Tuba1b	-0.484955	4.46978	5.97355	0.014522	0.999889
268749	Rnf31	0.333894	4.05464	5.93625	0.0148326	0.999889
170439	Elovl6	-1.09554	1.91476	5.91127	0.0150443	0.999889
18772	Pkp1	-3.72882	0.0460042	5.90734	0.0150779	0.999889
231396	Ugt2b36	-2.48415	-2.19332	5.87541	0.0153538	0.999889
230971	Megf6	-0.920489	0.771236	5.87239	0.0153802	0.999889
16008	Igfbp2	-2.61791	-1.70066	5.87138	0.015389	0.999889
70152	Tmt1a	0.278356	5.44106	5.85971	0.0154914	0.999889
58203	Zbp1	-1.24593	0.273133	5.83089	0.0157472	0.999889
140488	Igf2bp3	1.14163	-0.06533	5.82725	0.0157798	0.999889
56791	Ube2l6	-0.828104	2.64613	5.82083	0.0158374	0.999889
12442	Ccnb2	-2.52542	-0.872529	5.78363	0.0161761	0.999889
621269	Actg-ps1	-1.44345	-1.24296	5.78066	0.0162035	0.999889
664994	Isoc2a	0.275245	5.1494	5.77764	0.0162313	0.999889
22761	Zfpm1	-0.726634	1.97246	5.77193	0.0162842	0.999889
70082	Lysmd2	0.462946	2.58314	5.75683	0.0164247	0.999889
15458	Hpx	-2.63084	-0.657444	5.72915	0.0166855	0.999889
243842	Bicra	-0.405114	3.52494	5.72659	0.0167099	0.999889
78892	Crispld2	0.492299	4.66147	5.71668	0.0168045	0.999889
170639	Or51e2	0.686506	2.22685	5.67355	0.0172226	0.999889
226122	Ubtd1	-0.407972	3.48849	5.67261	0.0172318	0.999889
19152	Prtn3	-4.15725	-0.381233	5.63723	0.017583	0.999889
668724	Gm9320	1.1368	0.267041	5.62814	0.0176743	0.999889
74596	Cds1	-0.986677	0.891677	5.62683	0.0176876	0.999889
73692	Cplane1	0.456008	3.133	5.62608	0.0176952	0.999889
16661	Krt10	-2.79416	3.00244	5.62021	0.0177545	0.999889
20208	Saa1	2.76504	-2.587	5.57499	0.0182188	0.999889
12075	Bfsp1	-1.37714	-1.28413	5.5723	0.0182468	0.999889
60507	Qtrt1	0.620713	2.85656	5.51724	0.01883	0.999889
242721	Klhdc7a	-1.654	2.60482	5.49438	0.0190777	0.999889
12116	Bhmt	-2.26893	-0.82784	5.49334	0.0190891	0.999889
70448	Atad3aos	1.36682	-1.10007	5.45495	0.0195129	0.999889
15403	Hoxa6	-1.17189	-0.432064	5.42613	0.0198376	0.999889
209737	Kif15	-1.88061	-0.790054	5.41203	0.0199985	0.999889
16210	Impact	0.328602	4.63301	5.4065	0.0200619	0.999889
20703	Serpina1d	-2.08631	-0.440199	5.29638	0.0213697	0.999889
71889	Epn3	-2.84361	-1.94848	5.2901	0.021447	0.999889
233064	Wdr62	-0.866012	1.00744	5.24699	0.0219848	0.999889
12043	Bcl2	0.558688	3.20433	5.23176	0.0221781	0.999889
74998	Rab11fip2	0.37273	3.98775	5.22696	0.0222393	0.999889
14065	F2rl3	0.639612	1.4468	5.21275	0.0224218	0.999889
72083	Mzt2	0.398198	3.21148	5.21178	0.0224343	0.999889
72244	1600014C10Rik	-0.227198	5.08753	5.20931	0.0224662	0.999889
212398	Frat2	-0.470742	3.25318	5.1882	0.0227407	0.999889
20296	Ccl2	-1.28303	-1.19043	5.1836	0.0228011	0.999889
17842	Mup3	-1.7013	0.140106	5.17951	0.0228547	0.999889
234725	Zfp612	0.387145	3.64002	5.17899	0.0228616	0.999889
232371	C1rl	-1.24015	-0.414796	5.1769	0.0228891	0.999889
68201	Ccdc34	-0.663736	1.65982	5.17494	0.022915	0.999889
50927	Nasp	0.318643	3.66627	5.17088	0.0229685	0.999889
217340	Rnf157	0.351983	4.29856	5.13423	0.0234585	0.999889
641454	5830444B04Rik	-1.10539	0.218482	5.12536	0.0235787	0.999889
271813	Agbl2	1.65175	-1.09397	5.11045	0.0237822	0.999889
22404	Wiz	-0.257698	4.44467	5.1073	0.0238254	0.999889
20618	Sncg	-1.33577	3.58524	5.08854	0.0240845	0.999889
66985	Rassf7	-1.37159	-0.677195	5.08222	0.0241724	0.999889
209645	Bend7	0.815286	0.632103	5.07836	0.0242263	0.999889
16518	Kcnj2	-0.313616	6.32504	5.07833	0.0242267	0.999889
26459	Slc27a5	-2.11695	-1.73506	5.0566	0.0245324	0.999889
215280	Wipf1	0.29578	4.02138	5.05175	0.0246011	0.999889
22262	Uox	-2.16694	-0.595248	5.02944	0.02492	0.999889
67480	Cwc25	0.325215	3.94327	4.99772	0.0253808	0.999889
60530	Fignl1	-1.55265	-0.751395	4.99529	0.0254163	0.999889
69354	Slc38a4	-0.296904	5.86664	4.99112	0.0254777	0.999889
13884	Ces1c	-2.43639	-0.773808	4.98943	0.0255025	0.999889
226438	Igfn1	-0.853219	4.73746	4.96524	0.0258617	0.999889
212996	Galnt17	-0.535965	2.17432	4.96335	0.0258901	0.999889
66894	Wwp2	0.275869	4.46178	4.91592	0.0266103	0.999889
74485	Lrrc71	-2.11296	-1.64819	4.91094	0.0266871	0.999889
385643	Kng2	-1.52585	-1.25651	4.90838	0.0267267	0.999889
69638	Enho	0.442162	2.91916	4.90462	0.0267849	0.999889
22598	Slc6a18	-1.75616	-1.45803	4.9015	0.0268334	0.999889
99349	Dnajc24	0.562142	1.73538	4.88179	0.0271415	0.999889
11799	Birc5	-2.59326	-0.421335	4.87795	0.0272019	0.999889
668215	Hectd2os	-0.39513	3.29585	4.83826	0.0278349	0.999889
73504	1700071M16Rik	1.14626	-0.776867	4.8377	0.027844	0.999889
56437	Rrad	-0.990722	2.56933	4.83125	0.0279484	0.999889
20202	S100a9	-5.10392	3.1425	4.81948	0.0281399	0.999889
13823	Epb41l3	0.705514	1.47547	4.81859	0.0281543	0.999889
17771	Tesmin	-1.27558	-0.153259	4.81855	0.028155	0.999889
107305	Vps37c	-0.260855	5.14554	4.81562	0.0282029	0.999889
18792	Plau	0.29957	4.84222	4.79516	0.0285398	0.999889
223838	Adamts20	0.660831	2.69067	4.7824	0.028752	0.999889
102124	Enkd1	-0.937703	-0.0336258	4.77019	0.0289566	0.999889
74340	Ahcyl2	-0.271607	4.99219	4.76645	0.0290197	0.999889
30932	Zfp330	0.257307	4.56933	4.76239	0.0290881	0.999889
240843	Brinp2	1.23449	-0.683984	4.75285	0.0292497	0.999889
76205	Stard3nl	0.435699	2.88535	4.73744	0.029513	0.999889
68588	Cthrc1	-2.48284	-1.62357	4.73078	0.0296275	0.999889
380614	Intu	0.643051	1.77808	4.69731	0.0302098	0.999889
117589	Asb7	-0.322752	3.52363	4.68217	0.0304772	0.999889
235135	Tmem45b	-1.41994	2.85468	4.67701	0.030569	0.999889
234356	Csgalnact1	0.661267	1.57869	4.67123	0.030672	0.999889
234421	Cib3	2.46477	-2.34122	4.66944	0.030704	0.999889
381598	2610005L07Rik	1.38349	-0.956748	4.65193	0.0310186	0.999889
11684	Alox12	-1.28887	1.19833	4.6512	0.0310319	0.999889
20893	Bhlhe40	-0.307319	7.34194	4.63782	0.0312748	0.999889
208650	Cblb	-0.281632	4.59388	4.62609	0.0314893	0.999889
12484	Cd24a	-0.275444	7.96186	4.61405	0.031711	0.999889
72669	2810032G03Rik	1.01124	0.600996	4.6081	0.0318213	0.999889
69108	1810012K16Rik	1.44777	-1.64276	4.59293	0.0321041	0.999889
226691	Ifi207	0.570064	3.29147	4.58182	0.0323129	0.999889
22419	Wnt5b	-0.944925	1.12265	4.57459	0.0324496	0.999889
69700	Col22a1	0.403078	4.70583	4.57033	0.0325304	0.999889
76804	Kdm4c	0.31756	3.70299	4.565	0.0326317	0.999889
66978	Luc7l	0.278462	4.67732	4.56199	0.0326892	0.999889
209212	Osgin2	-0.422567	2.70779	4.55717	0.0327813	0.999889
170738	Kcnh7	0.783747	0.477974	4.55407	0.0328406	0.999889
242484	D630039A03Rik	2.50394	-1.14217	4.54722	0.0329723	0.999889
320560	Dennd5b	0.326947	4.08129	4.53907	0.0331297	0.999889
66840	Wdr45b	0.265856	4.21227	4.52746	0.033355	0.999889
271981	Tbck	-0.287196	3.75717	4.51326	0.0336331	0.999889
18162	Npr3	-1.24407	4.11632	4.51229	0.0336522	0.999889
81840	Sorcs2	0.513879	1.77712	4.50548	0.0337865	0.999889
98365	Slamf9	-1.04598	0.307111	4.50173	0.0338606	0.999889
13087	Cyp2a5	-2.77615	-1.18136	4.49683	0.0339578	0.999889
14357	Dtx1	1.4072	-0.101395	4.47383	0.0344178	0.999889
16420	Itgb6	-0.341565	4.965	4.45694	0.0347597	0.999889
228807	Zfp341	-0.56315	1.93929	4.45655	0.0347676	0.999889
74303	1700109K24Rik	-1.07606	-0.513602	4.44627	0.0349776	0.999889
19355	Rad1	0.470883	2.49453	4.42229	0.0354724	0.999889
16846	Lep	-1.81291	3.70118	4.40799	0.0357709	0.999889
66830	Nacc1	-0.27113	4.97745	4.40454	0.0358434	0.999889
24068	Sra1	0.255786	4.8972	4.40368	0.0358615	0.999889
77772	Dcst1	-1.81606	-1.47781	4.39699	0.0360024	0.999889
16551	Kif11	-1.47055	0.507765	4.39161	0.0361162	0.999889
71862	Gpr160	-1.35421	0.15273	4.3638	0.0367103	0.999889
230972	Arhgef16	-1.46068	-1.00638	4.35309	0.0369418	0.999889
57349	Ppbp	-4.31445	0.825237	4.32608	0.0375327	0.999889
380732	Milr1	-1.23697	-1.22131	4.31247	0.037834	0.999889
17395	Mmp9	-1.58209	2.04418	4.3114	0.0378577	0.999889
14234	Foxc2	-1.25771	-0.922286	4.29915	0.0381315	0.999889
15366	Hmmr	-3.27634	-0.828288	4.29312	0.0382669	0.999889
12617	Cenpc1	0.426365	2.57561	4.2878	0.0383868	0.999889
100310872	Dynlt1a	0.879173	0.694084	4.28577	0.0384327	0.999889
12575	Cdkn1a	-0.620431	4.29809	4.28516	0.0384465	0.999889
100416336	Gm16184	1.60034	-1.1098	4.27949	0.0385749	0.999889
94175	Hrg	-2.33242	-2.03444	4.27375	0.0387054	0.999889
13206	Ddx4	-2.41249	-2.1754	4.25919	0.0390385	0.999889
69431	1700022N22Rik	-1.0287	-0.58948	4.24502	0.0393657	0.999889
14585	Gfra1	0.448112	2.91754	4.23558	0.0395851	0.999889
20700	Serpina1a	-2.51764	-0.407581	4.23141	0.0396825	0.999889
13857	Epor	-1.85977	-0.469456	4.22413	0.0398532	0.999889
97165	Hmgb2	-0.960846	2.82536	4.222	0.0399032	0.999889
11657	Alb	-1.78156	4.01972	4.20849	0.0402221	0.999889
74521	Ppp4r4	-1.53634	-0.996673	4.20507	0.0403033	0.999889
282619	Sbsn	-1.32033	1.77027	4.19308	0.0405893	0.999889
68867	Rnf122	-0.366165	2.84428	4.17671	0.0409833	0.999889
243382	Ppm1k	0.426651	4.20395	4.17441	0.0410389	0.999889
18104	Nqo1	0.64192	5.32857	4.1741	0.0410463	0.999889
17067	Ly6c1	0.25855	5.82869	4.17147	0.0411102	0.999889
224912	Crb3	-1.74481	-1.69994	4.15931	0.0414064	0.999889
17125	Smad1	0.287804	3.59468	4.1496	0.0416444	0.999889
71989	Rpusd4	0.350761	3.19166	4.14602	0.0417325	0.999889
235587	Parp3	-0.193984	6.47489	4.14289	0.0418098	0.999889
94187	Zfp423	-0.419772	3.11776	4.14184	0.0418356	0.999889
18111	Nnat	-1.59225	4.26091	4.12149	0.0423418	0.999889
791318	Zeb1os1	-1.17615	-0.643616	4.11746	0.0424428	0.999889
13034	Ctse	-3.70869	0.586475	4.10958	0.042641	0.999889
69288	Rhobtb1	0.298702	6.25915	4.10926	0.0426489	0.999889
19733	Rgn	-2.65421	-2.03181	4.10887	0.0426588	0.999889
236539	Phgdh	-0.820625	2.76275	4.10478	0.0427622	0.999889
79235	Lrat	-1.59451	-1.3647	4.09926	0.0429019	0.999889
218877	Sema3g	0.310813	4.06417	4.09884	0.0429126	0.999889
14473	Gc	-1.93548	0.332816	4.08889	0.0431661	0.999889
58242	Nudt11	0.657784	1.43945	4.08859	0.0431736	0.999889
66388	Cutc	0.28965	4.37184	4.07806	0.0434436	0.999889
17089	Lyar	0.261324	4.4923	4.07779	0.0434505	0.999889
93675	Clec2i	1.68338	-0.923826	4.07775	0.0434514	0.999889
238055	Apob	-1.70953	0.0744446	4.06246	0.0438465	0.999889
224170	Dzip3	-0.567742	1.82148	4.05005	0.04417	0.999889
100042107	Gm3671	-1.34202	-1.21067	4.04526	0.0442956	0.999889
230596	Prpf38a	0.322197	3.649	4.03923	0.044454	0.999889
50917	Galns	-0.882965	1.10068	4.02874	0.0447312	0.999889
74246	Gale	-1.17111	0.0633439	4.0267	0.0447854	0.999889
75541	Nat8f4	1.0578	-0.498132	4.01153	0.0451901	0.999889
16373	Irx3	-0.877809	0.886987	4.00922	0.0452521	0.999889
53413	Exoc7	0.341884	6.64993	4.0091	0.0452554	0.999889
67832	Brix1	0.270562	4.16534	4.00537	0.0453555	0.999889
94227	Pi15	-0.717223	1.00018	4.00258	0.0454308	0.999889
56461	Kcnip3	0.872926	-0.503162	4.0009	0.0454761	0.999889
218454	Lhfpl2	-0.683358	2.61125	4.00018	0.0454955	0.999889
208606	Rsrc2	0.229747	5.71537	3.999	0.0455273	0.999889
16580	Kifc5b	-1.4149	-0.54943	3.99272	0.0456972	0.999889
213002	Ifitm6	-2.1288	-0.26683	3.98891	0.0458008	0.999889
11551	Adra2a	-0.847686	0.103128	3.98785	0.0458294	0.999889
103551	Epop	0.672895	1.24597	3.97877	0.0460773	0.999889
20419	Shcbp1	-2.49963	-1.7592	3.96835	0.0463631	0.999889
50493	Txnrd1	0.322144	6.91266	3.96771	0.0463808	0.999889
99887	Tlcd4	-0.31506	6.23683	3.95425	0.0467531	0.999889
16068	Il18bp	-0.737252	1.05848	3.9488	0.0469048	0.999889
73822	Mfsd12	-0.597689	1.15022	3.94166	0.0471043	0.999889
56032	Nprl2	0.313946	3.41085	3.93939	0.0471679	0.999889
235623	Scap	-0.26853	4.27828	3.92986	0.0474358	0.999889
52552	Parp8	0.260942	4.42594	3.91946	0.0477302	0.999889
80718	Rab27b	-1.45525	-0.128835	3.91927	0.0477355	0.999889
227696	Phyhd1	0.944606	-0.229981	3.91653	0.0478135	0.999889
319636	Fsd1l	-0.353297	3.66993	3.91649	0.0478147	0.999889
117600	Srgap1	-0.663837	0.779402	3.91176	0.0479494	0.999889
18405	Orm1	-1.10828	0.830498	3.90895	0.0480295	0.999889
269823	Pon3	-0.413026	4.36501	3.90177	0.0482352	0.999889
100727	Ugt2b34	-2.60352	-1.64833	3.89762	0.0483547	0.999889
72948	Tppp	0.326977	4.49357	3.89587	0.048405	0.999889
55932	Gbp3	-0.628106	2.97122	3.89076	0.0485524	0.999889
231863	Fbxl18	-0.281774	3.90629	3.87992	0.0488669	0.999889
65086	Lpar3	1.95485	-2.12168	3.87892	0.0488959	0.999889
244646	Pkd1l3	-0.679475	0.837054	3.87871	0.0489021	0.999889
18218	Dusp8	-0.341919	4.87144	3.86432	0.0493232	0.999889
19662	Rbp4	-1.12346	2.322	3.86336	0.0493515	0.999889
22095	Tshr	-1.47261	0.874133	3.86137	0.04941	0.999889
12753	Clock	-0.316513	4.82233	3.84636	0.049854	0.999889
232970	Phldb3	1.03909	-0.067172	3.84201	0.0499835	0.999889
71389	Chd6	0.349379	5.2106	3.83479	0.0501991	0.999889
20201	S100a8	-4.9555	2.60911	3.83297	0.0502538	0.999889
621442	Gm14414	-0.81723	-0.0560783	3.82357	0.0505365	0.999889
229600	BC028528	1.02802	-1.01524	3.81493	0.0507977	0.999889
57914	Crlf2	-0.673159	1.60705	3.81487	0.0507994	0.999889
14168	Fgf13	-0.238618	5.33426	3.81325	0.0508486	0.999889
13197	Gadd45a	0.292864	4.39927	3.80416	0.0511254	0.999889
26458	Slc27a2	-1.65989	-0.857217	3.8028	0.051167	0.999889
268480	Rapgefl1	-1.4974	-0.915131	3.80206	0.0511897	0.999889
77411	Esrp2	-3.21291	-1.62972	3.80028	0.0512439	0.999889
66107	Wfdc21	-1.73212	-0.409858	3.79754	0.0513279	0.999889
27973	Vkorc1	-1.23389	-1.56626	3.79292	0.0514697	0.999889
20617	Snca	-1.18044	1.21735	3.78799	0.0516215	0.999889
76630	Stambpl1	0.712511	0.433464	3.77917	0.0518943	0.999889
93732	Acox2	1.29001	-0.966732	3.77769	0.0519403	0.999889
630836	2010315B03Rik	0.285847	3.61469	3.77094	0.0521504	0.999889
110877	Slc18a1	1.60076	-1.13833	3.76547	0.0523211	0.999889
21822	Tgtp1	-1.17013	1.27493	3.76187	0.052434	0.999889
268281	Shprh	-0.328189	4.06457	3.75945	0.05251	0.999889
230676	Szt2	-0.261416	4.43475	3.75881	0.0525301	0.999889
12971	Crym	0.563829	2.33895	3.75316	0.0527077	0.999889
66790	Grtp1	-0.441097	2.21109	3.7504	0.052795	0.999889
15205	Hes1	-0.414177	3.67227	3.75033	0.0527969	0.999889
56273	Pex14	-0.345169	3.29455	3.74536	0.0529543	0.999889
76279	Cyp2d26	-1.77484	-1.4548	3.74047	0.0531096	0.999889
80986	Ckap2	-2.10322	-1.87883	3.73387	0.0533197	0.999889
21983	Tpbg	1.07608	-0.961168	3.73167	0.0533899	0.999889
97122	H4c14	1.33714	-1.19963	3.72029	0.0537551	0.999889
226695	Ifi205	0.569855	2.6934	3.70776	0.0541602	0.999889
15439	Hp	-1.2623	3.25772	3.70479	0.0542563	0.999889
14121	Fbp1	-1.53557	-0.925463	3.70339	0.054302	0.999889
217721	Flvcr2	-1.09447	-0.252586	3.69536	0.0545639	0.999889
103199	Fig4	0.24814	3.96123	3.69209	0.054671	0.999889
11556	Adrb3	-1.08415	2.15143	3.69159	0.0546876	0.999889
14784	Grb2	-0.187118	6.06008	3.68987	0.0547437	0.999889
109820	Pgc	1.2514	-0.968769	3.68964	0.0547515	0.999889
21906	Otop1	-1.70582	-1.58342	3.6858	0.0548777	0.999889
16596	Klf1	-2.54415	-1.20881	3.68429	0.0549272	0.999889
217995	Heatr1	0.264504	4.25599	3.67748	0.055152	0.999889
19699	Reln	0.480799	3.05836	3.67264	0.0553125	0.999889
68040	Zfp593	1.37939	-1.39842	3.66959	0.0554139	0.999889
52668	Ifi27	-0.35822	4.88017	3.66489	0.0555704	0.999889
434402	Gm5617	-0.5624	1.31088	3.66346	0.055618	0.999889
12013	Bach1	0.258752	5.26331	3.66344	0.0556187	0.999889
18583	Pde7a	-0.250599	6.96456	3.66201	0.0556664	0.999889
67876	Coq10b	0.31761	4.63297	3.66007	0.0557313	0.999889
12476	Cd151	0.221046	6.64936	3.64095	0.0563749	0.999889
60527	Fads3	-0.868875	3.61353	3.63557	0.0565574	0.999889
64082	Popdc2	-0.230862	5.72735	3.62706	0.0568472	0.999889
64899	Lpin3	0.38186	2.73866	3.62327	0.0569768	0.999889
17002	Ltf	-5.37791	2.84787	3.62036	0.0570766	0.999889
320502	Lmod3	-0.219989	6.69631	3.61512	0.0572566	0.999889
18572	Pdcd11	0.232788	4.65382	3.61087	0.0574031	0.999889
74513	Neto2	0.561708	2.37389	3.60764	0.0575146	0.999889
105886298	Cmc4	-0.489329	1.6985	3.60001	0.0577792	0.999889
70788	Klhl30	-0.274734	6.4156	3.59997	0.0577805	0.999889
232790	Oscar	-1.35822	-1.37215	3.59869	0.0578251	0.999889
99011	Pomt1	0.266195	3.84468	3.58347	0.058357	0.999889
18491	Pappa	0.951549	0.260653	3.58344	0.0583584	0.999889
209601	Erich3	1.56691	0.123779	3.58214	0.0584038	0.999889
216033	Ctnna3	-0.370082	3.52428	3.57486	0.0586602	0.999889
12189	Brca1	-1.47874	-0.564789	3.57028	0.0588222	0.999889
236930	Ercc6l	1.30327	-1.78294	3.55918	0.0592169	0.999889
15214	Hey2	-1.08512	-0.311766	3.559	0.0592233	0.999889
14373	G0s2	-0.472848	3.43751	3.5588	0.0592305	0.999889
73422	Prox2	-0.641175	0.868161	3.55562	0.059344	0.999889
193736	Zbtb12	0.491232	2.36176	3.55372	0.059412	0.999889
239463	Fam83a	-1.99434	-1.09326	3.55253	0.0594549	0.999889
319352	Pianp	-1.55818	-0.980441	3.54704	0.0596516	0.999889
12534	Cdk1	-1.8417	-0.52461	3.54476	0.0597337	0.999889
74442	Sgms2	-0.68175	1.35361	3.5418	0.0598406	0.999889
74121	Acoxl	1.3308	-0.337108	3.53102	0.0602307	0.999889
231470	Fras1	-0.684565	1.07012	3.51264	0.0609025	0.999889
497652	Acd	0.390879	2.40709	3.51175	0.0609349	0.999889
665113	Tnik	-0.229898	5.61269	3.50737	0.0610966	0.999889
14403	Gabrd	0.97409	0.208687	3.49981	0.061376	0.999889
234593	Ndrg4	-0.76211	2.63862	3.49947	0.0613885	0.999889
109042	Cavin3	-0.44556	3.35417	3.49838	0.0614289	0.999889
100039796	Tgtp2	-1.36073	1.95382	3.4856	0.0619048	0.999889
269582	Clspn	-2.03425	-1.58766	3.48369	0.0619766	0.999889
13419	Dnase1	0.478772	2.03231	3.47159	0.0624311	0.999889
239337	Adamts12	-0.509702	2.35264	3.46972	0.0625018	0.999889
216799	Nlrp3	-1.75047	-1.47333	3.46894	0.0625315	0.999889
16004	Igf2r	-0.428287	6.8809	3.46711	0.0626005	0.999889
69123	Eci3	1.47402	-1.29965	3.46449	0.0626997	0.999889
76628	1700112J16Rik	1.43477	-1.48711	3.45822	0.062938	0.999889
19258	Ptpn4	-0.300322	4.59841	3.45815	0.0629409	0.999889
386463	Cdsn	-2.42752	0.707736	3.45811	0.0629424	0.999889
226499	Odr4	0.224094	5.37753	3.4575	0.0629656	0.999889
67307	Pbld2	-0.678505	0.318753	3.45419	0.0630916	0.999889
72792	2810459M11Rik	1.37589	-1.90691	3.45368	0.0631111	0.999889
100101806	Srp54c	-0.25413	3.92653	3.45335	0.0631235	0.999889
320400	Gm16897	-0.772725	0.0941595	3.45326	0.063127	0.999889
100504626	Gm16364	-1.10976	-0.148206	3.44887	0.063295	0.999889
100416664	Gm17541	1.741	-1.63416	3.4358	0.0637976	0.999889
171282	Acot4	1.04148	0.0314808	3.41867	0.0644628	0.999889
320054	9230116N13Rik	-1.04881	-0.735123	3.41085	0.0647692	0.999889
109689	Arrb1	-0.271849	5.32651	3.40848	0.0648623	0.999889
16369	Irs3	-0.885442	0.229964	3.40526	0.0649887	0.999889
230801	Pigv	0.261318	4.01914	3.39955	0.0652141	0.999889
76080	Ttpal	0.384739	3.17668	3.39761	0.0652909	0.999889
72391	Cdkn3	-1.50579	-1.48914	3.39669	0.0653273	0.999889
12824	Col2a1	-2.50442	1.30557	3.39229	0.065502	0.999889
12509	Cd59a	-0.257715	4.93038	3.38527	0.0657816	0.999889
67973	Mphosph10	0.268979	4.3356	3.38274	0.0658825	0.999889
78286	Nav2	-0.358179	4.25573	3.37892	0.0660354	0.999889
68385	Tlcd1	-0.720571	1.22721	3.37802	0.0660715	0.999889
17472	Gbp4	-0.986161	4.0613	3.3767	0.0661242	0.999889
71682	Wdr27	-1.35656	-0.827285	3.36429	0.0666245	0.999889
229776	Cdc14a	0.537722	4.93659	3.36417	0.066629	0.999889
66141	Ifitm3	-0.258002	4.73149	3.35829	0.0668676	0.999889
70369	Bag5	0.242233	4.10653	3.35405	0.0670397	0.999889
26462	Txnrd2	-0.230808	4.32192	3.3513	0.0671521	0.999889
330723	Htra4	0.729435	2.08924	3.34958	0.0672223	0.999889
83410	Cstf2t	0.203978	4.77833	3.34778	0.0672956	0.999889
433375	Creg1	0.205267	6.13781	3.34729	0.0673159	0.999889
97086	Slc9b2	-1.44409	-1.19011	3.34651	0.0673476	0.999889
11754	Aoc3	-0.898884	5.03944	3.34087	0.0675789	0.999889
170763	Zfp87	-0.53831	1.31409	3.33802	0.0676959	0.999889
16007	Ccn1	-0.447263	5.01836	3.33747	0.0677186	0.999889
80796	Calm4	-2.69895	-0.121711	3.33702	0.0677372	0.999889
171530	Ucn2	-0.846827	-0.643748	3.33508	0.0678172	0.999889
320541	Slc35e2	0.367064	3.12135	3.33483	0.0678275	0.999889
26378	Decr2	-0.397553	2.30001	3.32897	0.0680697	0.999889
20620	Plk2	-0.299113	3.68661	3.32837	0.0680943	0.999889
16764	Aff3	0.637565	2.9234	3.32698	0.0681518	0.999889
100039781	Hrct1	-0.713612	1.1699	3.32684	0.0681578	0.999889
384071	Slc25a34	0.540347	4.31549	3.32519	0.068226	0.999889
98388	Chst10	1.18461	-0.521689	3.31818	0.0685176	0.999889
107751	Drgx	-1.49529	-1.16579	3.31662	0.0685827	0.999889
74039	Nfam1	-0.710384	1.49281	3.31501	0.0686498	0.999889
76357	Trmt5	0.301323	2.91378	3.31352	0.068712	0.999889
21987	Tpd52l1	0.202443	4.65718	3.31181	0.0687837	0.999889
224585	Zfp160	0.322561	3.05824	3.30963	0.0688748	0.999889
52712	Zkscan6	0.413451	2.135	3.30897	0.0689026	0.999889
12561	Cdh4	0.425393	4.48544	3.30894	0.0689037	0.999889
666904	Gm8355	-0.44296	2.2291	3.30606	0.0690249	0.999889
11905	Serpinc1	-1.93334	-1.21589	3.30551	0.0690479	0.999889
11670	Aldh3a1	-1.98532	0.0919396	3.30212	0.0691907	0.999889
66643	Lix1	1.10382	-0.829993	3.30015	0.0692734	0.999889
100416214	Gm17971	0.742564	0.346243	3.29803	0.069363	0.999889
270685	Mthfd1l	0.9055	0.695907	3.29057	0.0696787	0.999889
18189	Nrxn1	2.12284	-1.9036	3.28089	0.0700911	0.999889
319583	Lig4	0.337942	3.15354	3.28034	0.0701144	0.999889
71146	Golga7b	-0.340763	3.02496	3.27874	0.0701827	0.999889
245050	Gask1a	0.952312	0.28653	3.27788	0.0702194	0.999889
14371	Fzd9	-0.412383	4.95445	3.27479	0.0703521	0.999889
22685	Zfp239	0.930322	0.0466167	3.26794	0.0706462	0.999889
14683	Gnas	-0.24379	4.5113	3.26742	0.0706688	0.999889
74574	Lvrn	0.487536	3.09748	3.26684	0.0706935	0.999889
239857	Cadm2	1.14356	-0.940852	3.26333	0.0708452	0.999889
80515	Rnf227	-2.15883	-1.50492	3.26195	0.0709047	0.999889
13179	Dcn	0.419551	8.77658	3.26026	0.0709777	0.999889
232334	Vgll4	-0.246375	4.52311	3.25895	0.0710344	0.999889
27226	Pla2g7	0.35523	6.37342	3.25514	0.0711999	0.999889
68151	Wls	0.25402	4.62612	3.25313	0.0712872	0.999889
353208	Zfp931	0.425583	2.34519	3.25274	0.0713042	0.999889
75985	Rab30	-0.459862	2.24707	3.25235	0.0713211	0.999889
20681	Sox8	0.928226	0.263185	3.25098	0.0713808	0.999889
218203	Mylip	0.225845	4.71229	3.24721	0.0715453	0.999889
19220	Ptgfr	0.505225	1.6036	3.24615	0.0715913	0.999889
18805	Pld1	0.332212	3.10699	3.24547	0.0716211	0.999889
83691	Crispld1	0.620012	1.29562	3.23971	0.0718734	0.999889
100043024	Tnxa	-1.30828	-2.08363	3.23447	0.0721036	0.999889
14859	Gsta3	0.968707	1.37875	3.23315	0.0721617	0.999889
69737	Ttl	0.219142	4.05297	3.22689	0.0724382	0.999889
320714	Trappc11	0.212591	5.69502	3.21753	0.0728535	0.999889
224454	Zdhhc14	-0.416324	2.50736	3.2149	0.0729709	0.999889
16842	Lef1	2.55388	-1.15212	3.21317	0.0730479	0.999889
266614	Ly6g5b	-1.66937	-1.89241	3.20851	0.0732561	0.999889
23961	Oas1b	-0.743967	0.484589	3.20777	0.0732893	0.999889
269604	Gpr157	-0.194429	6.03462	3.20688	0.0733292	0.999889
68507	Ppfia4	-0.57326	1.20288	3.2052	0.0734044	0.999889
404711	Ighg2c	2.31162	3.86404	3.20149	0.0735714	0.999889
192136	Sugct	-0.824474	0.311267	3.19948	0.0736618	0.999889
240514	Ccdc85b	-0.244076	4.23493	3.19919	0.0736748	0.999889
229474	Fhdc1	-1.67549	-0.853321	3.19765	0.0737441	0.999889
14325	Ftl1	0.285445	5.53198	3.19752	0.0737501	0.999889
69902	Mrto4	0.254945	4.47162	3.19721	0.073764	0.999889
71843	R3hcc1	0.259192	4.00082	3.19116	0.0740376	0.999889
78252	Nxpe2	-1.07841	0.496603	3.18762	0.074198	0.999889
338362	Ust	0.523904	1.67081	3.18649	0.0742492	0.999889
319996	Golm2	0.323528	3.12234	3.18138	0.0744817	0.999889
12346	Car1	-1.47872	0.7768	3.17228	0.0748977	0.999889
27007	Klrk1	1.61671	-1.10997	3.16961	0.0750205	0.999889
271127	Adamts16	1.19391	-1.1362	3.16396	0.0752802	0.999889
433515	Rps8-ps5	-0.770159	-0.111507	3.15307	0.0757842	0.999889
18627	Per2	0.24327	4.83402	3.14641	0.0760943	0.999889
17345	Mki67	-2.13054	2.22886	3.14233	0.0762849	0.999889
259300	Ehd2	-0.283286	6.14322	3.14225	0.0762883	0.999889
107573	Trgc1	2.53658	-2.07814	3.13978	0.0764042	0.999889
494504	Apcdd1	-0.475776	3.22643	3.1391	0.076436	0.999889
170768	Pfkfb3	-0.443286	8.92235	3.13796	0.0764895	0.999889
11928	Atp1a1	-0.25058	7.20481	3.13208	0.0767656	0.999889
12479	Cd1d1	-1.2609	2.99433	3.132	0.0767697	0.999889
14282	Fosb	-0.960763	-0.869851	3.1315	0.076793	0.999889
269615	Plch2	-1.56525	-1.0877	3.12845	0.0769367	0.999889
71474	Ppp6r2	-0.179479	6.39167	3.12342	0.0771745	0.999889
98366	Smap1	0.34687	2.84137	3.12032	0.0773216	0.999889
71712	Dram1	-0.569058	2.67752	3.11982	0.0773451	0.999889
60440	Iigp1	-0.939822	3.57586	3.11961	0.0773555	0.999889
26357	Abcg2	0.255964	5.09829	3.11952	0.0773594	0.999889
14027	Evpl	-1.93811	-0.909646	3.11938	0.077366	0.999889
22390	Wee1	0.325312	2.97344	3.1105	0.0777891	0.999889
14173	Fgf2	0.246644	3.92607	3.10362	0.0781182	0.999889
667759	Gm8797	-0.804177	-0.423957	3.09591	0.0784892	0.999889
320747	Lingo4	-1.15022	-0.450213	3.09221	0.0786681	0.999889
244238	Mrgpre	0.749368	0.18121	3.08574	0.0789816	0.999889
240023	Pnldc1	-1.21006	-1.35186	3.08567	0.0789847	0.999889
382053	Ces3a	-2.08499	-1.41902	3.07942	0.0792887	0.999889
18550	Furin	-0.183796	5.5968	3.07794	0.0793612	0.999889
545391	Catspere2	-1.78326	-1.57986	3.07661	0.0794259	0.999889
224065	Uts2b	-0.505485	2.07823	3.07041	0.0797291	0.999889
225608	Sh3tc2	-0.589476	1.17074	3.06321	0.0800834	0.999889
54151	Zftraf1	-0.306684	4.44393	3.06061	0.0802115	0.999889
13047	Cux1	-0.185748	6.57104	3.05944	0.0802695	0.999889
93694	Clec2d	0.408098	4.51767	3.056	0.0804395	0.999889
14042	Ext1	-0.301082	3.76734	3.05503	0.0804874	0.999889
665181	Gm11964	-1.28759	-1.06698	3.05137	0.080669	0.999889
100504166	4933421O10Rik	0.439202	2.28172	3.05033	0.0807207	0.999889
72805	Zfp839	0.247014	3.91213	3.04833	0.08082	0.999889
83379	Klb	-1.81068	-0.807157	3.04813	0.0808301	0.999889
77739	Adamtsl1	0.461737	3.07553	3.0467	0.0809013	0.999889
20527	Slc2a3	-0.833017	2.22788	3.03997	0.0812375	0.999889
15108	Hsd17b10	0.187654	5.5641	3.03604	0.0814346	0.999889
68789	Trmt61b	-0.680638	0.573642	3.03315	0.0815793	0.999889
11796	Birc3	0.40676	3.25712	3.02927	0.081775	0.999889
66568	Rwdd3	0.665974	0.763275	3.02771	0.0818535	0.999889
103140	Gstt3	0.469169	1.75552	3.02068	0.0822092	0.999889
11981	Atp9a	-0.293646	5.36294	3.01821	0.0823342	0.999889
319758	Rfx7	-0.262505	4.33027	3.01738	0.0823764	0.999889
71832	Csl	-0.855053	-0.416636	3.0151	0.0824921	0.999889
321014	4930473A02Rik	1.81964	-2.19826	3.01106	0.082698	0.999889
217169	Tns4	-2.11966	-1.01796	3.00832	0.082838	0.999889
58185	Rsad2	-0.767982	2.29388	3.00786	0.0828617	0.999889
13618	Ednrb	0.379898	3.52568	3.00363	0.0830781	0.999889
240641	Kif20b	-1.45386	-1.10499	3.0027	0.0831259	0.999889
319156	H4c4	-1.45879	-1.79423	3.00222	0.0831506	0.999889
56190	Rbm38	-0.189823	6.42242	3.00166	0.0831791	0.999889
18803	Plcg1	0.217879	5.23758	2.99629	0.0834553	0.999889
245944	Vps54	0.217879	5.09551	2.99615	0.0834627	0.999889
30956	Aass	-1.2872	-1.87342	2.99325	0.0836123	0.999889
67282	Washc3	0.246326	3.96068	2.99297	0.0836264	0.999889
23962	Oasl2	-0.555328	2.35021	2.99278	0.0836365	0.999889
252876	Gin1	0.37834	2.63144	2.98729	0.0839205	0.999889
12051	Bcl3	0.902083	0.116509	2.98445	0.0840679	0.999889
71997	Smg9	0.231359	4.23021	2.98224	0.0841829	0.999889
70527	Stambp	0.279774	3.10372	2.97433	0.0845951	0.999889
13714	Elk4	0.19965	5.21385	2.96638	0.085012	0.999889
18194	Nsdhl	-0.403033	2.46586	2.95454	0.0856367	0.999889
18188	Nrtn	-0.590681	0.807922	2.95336	0.0856993	0.999889
20698	Sphk1	-1.2333	-0.142921	2.94382	0.0862067	0.999889
67155	Smarca2	0.208299	5.98148	2.94362	0.0862173	0.999889
100504491	Dcdc2b	0.535543	1.65825	2.94272	0.0862655	0.999889
208715	Hmgcs1	-0.191592	4.72865	2.93887	0.0864714	0.999889
16433	Cuzd1	-0.655845	1.59795	2.93085	0.0869016	0.999889
18214	Ddr2	0.337499	5.12529	2.93025	0.0869339	0.999889
54141	Spag5	-0.581232	2.23377	2.92997	0.0869493	0.999889
272551	Gins2	-1.29813	-1.83414	2.92946	0.0869765	0.999889
72325	Vps9d1	-0.223309	4.26192	2.9251	0.0872117	0.999889
67596	Tespa1	1.74888	-0.999054	2.92492	0.0872215	0.999889
54485	Dll4	-0.326786	3.0547	2.9238	0.0872819	0.999889
20855	Stc1	0.819777	0.200424	2.92112	0.087427	0.999889
14317	Ftcd	-2.34505	-2.42429	2.92092	0.0874382	0.999889
30927	Snai3	-0.390567	3.28251	2.91746	0.0876259	0.999889
223701	Mrtfa	-0.262177	4.9573	2.91724	0.0876375	0.999889
15483	Hsd11b1	0.381269	2.49106	2.91199	0.0879234	0.999889
101056408	Gm15816	0.638435	1.77681	2.91111	0.0879712	0.999889
27280	Phlda3	0.193135	7.62559	2.90408	0.0883554	0.999889
18764	Pkd2	0.269666	5.00259	2.90402	0.0883589	0.999889
18575	Pde1c	0.683029	0.664571	2.90086	0.0885326	0.999889
20613	Snai1	-0.850319	0.0969129	2.89492	0.0888594	0.999889
338370	Nalcn	1.25308	-0.550522	2.89481	0.0888652	0.999889
14299	Ncs1	-0.396816	2.45479	2.89263	0.0889858	0.999889
116972	Tlcd3a	-0.628373	1.08848	2.88407	0.0894597	0.999889
320557	Fam169a	-0.672255	0.5929	2.87626	0.0898946	0.999889
100038363	Mir223hg	-1.64178	0.196372	2.87588	0.0899156	0.999889
21817	Tgm2	0.20023	5.7855	2.87539	0.0899433	0.999889
66601	Tmigd1	-1.44775	-1.79585	2.87336	0.0900568	0.999889
114664	Hsd17b11	0.346136	3.35872	2.87229	0.0901166	0.999889
74763	Naa60	-0.203876	4.93865	2.87205	0.0901302	0.999889
21847	Klf10	-0.33202	5.25457	2.86802	0.0903561	0.999889
171210	Acot2	0.317671	4.66415	2.85997	0.090809	0.999889
170952	Prima1	0.505392	1.30897	2.85676	0.0909907	0.999889
234686	Fhod1	-0.207914	5.58327	2.84902	0.0914298	0.999889
225884	Gstp3	2.23299	-2.31469	2.84676	0.0915581	0.999889
69837	Pcgf1	0.397623	2.50127	2.84167	0.0918488	0.999889
230766	Fam167b	1.7252	-2.09064	2.8346	0.0922537	0.999889
638833	Gm7251	-1.41526	-2.20319	2.83277	0.0923591	0.999889
68800	Prr32	-1.30047	-0.501026	2.83237	0.0923818	0.999889
68801	Elovl5	0.320287	3.81025	2.82739	0.0926686	0.999889
320571	Atp8b5	-0.687525	0.364578	2.8257	0.0927664	0.999889
14629	Gclc	0.288858	4.62892	2.82144	0.0930131	0.999889
108699	Chn1	-0.553315	0.952708	2.81714	0.0932626	0.999889
14011	Etv6	-0.308935	3.40202	2.81487	0.0933946	0.999889
140792	Colec12	0.503088	3.60591	2.81467	0.0934062	0.999889
268595	D430019H16Rik	-1.11689	-0.286381	2.81348	0.0934755	0.999889
226856	Lpgat1	-0.307784	5.6847	2.81223	0.0935484	0.999889
59090	Midn	-0.245683	4.98019	2.81131	0.093602	0.999889
30058	Timm8a1	0.437554	1.78191	2.8087	0.0937541	0.999889
105670	Rcbtb2	0.210055	4.33287	2.80756	0.0938209	0.999889
11363	Acadl	0.237324	7.96583	2.80667	0.0938731	0.999889
67118	Bfar	0.175627	5.9985	2.80604	0.0939098	0.999889
11496	Adam22	0.430665	2.20361	2.80293	0.0940925	0.999889
228608	Smox	-0.214373	6.86589	2.80019	0.0942529	0.999889
110842	Etfa	0.197599	7.69134	2.79789	0.0943885	0.999889
231668	Vsig10	0.323379	2.8639	2.78995	0.0948571	0.999889
74754	Dhcr24	-0.503345	2.33535	2.78993	0.0948581	0.999889
217409	Gm4804	1.75423	-1.4154	2.78207	0.0953249	0.999889
27049	Etv3	0.255113	4.40634	2.78137	0.0953663	0.999889
110326	Tas1r1	-0.659202	0.574978	2.78097	0.0953906	0.999889
12810	Coch	0.880869	0.454867	2.78015	0.0954394	0.999889
19242	Ptn	0.751625	1.61301	2.77545	0.0957198	0.999889
77252	9430038I01Rik	0.459589	1.79384	2.77513	0.0957391	0.999889
665119	Sec14l5	-0.386855	5.89277	2.77103	0.0959845	0.999889
22697	Zscan21	0.272463	4.20239	2.76885	0.0961152	0.999889
14745	Lpar1	0.368857	3.37969	2.76739	0.0962026	0.999889
225659	Cep76	-0.24356	3.45466	2.76697	0.0962282	0.999889
50908	C1s1	0.245857	5.26083	2.76656	0.0962528	0.999889
216166	Plk5	-0.682652	0.191564	2.76617	0.0962764	0.999889
382571	Kcnf1	0.979166	1.55688	2.76589	0.0962934	0.999889
16571	Kif4	-2.02565	-1.19929	2.76379	0.0964196	0.999889
12428	Ccna2	-1.21287	0.0872126	2.76044	0.0966218	0.999889
432611	Dnai2	1.22255	-1.48294	2.75983	0.0966585	0.999889
259277	Klk8	-0.865036	-0.194671	2.75942	0.096683	0.999889
20215	Sag	1.36794	-1.70677	2.75674	0.0968453	0.999889
18606	Enpp2	0.345945	4.56639	2.75664	0.0968514	0.999889
78134	Lpar4	-0.832998	0.152798	2.75488	0.0969584	0.999889
20897	Stra6	-0.792483	-0.371379	2.75463	0.0969735	0.999889
26465	Zfp146	0.231914	4.71527	2.7542	0.0969992	0.999889
51944	Knstrn	-1.40994	-1.14436	2.74847	0.0973475	0.999889
66128	Mrps36	0.221814	4.74894	2.74739	0.0974134	0.999889
12879	Cys1	0.463299	2.05542	2.74659	0.097462	0.999889
15936	Ier2	-0.35504	2.81586	2.74424	0.0976055	0.999889
76074	Gbp8	1.41832	-0.442626	2.74419	0.0976084	0.999889
107769	Tm6sf1	0.46414	2.18831	2.74263	0.0977036	0.999889
26457	Slc27a1	0.32817	7.24887	2.73788	0.0979949	0.999889
654820	G530011O06Rik	-0.907028	-0.902154	2.73665	0.0980699	0.999889
14860	Gsta4	0.312736	3.93707	2.73593	0.0981142	0.999889
18483	Palm	-0.294015	3.9032	2.73458	0.098197	0.999889
15568	Elavl1	-0.209495	4.86048	2.73035	0.0984579	0.999889
20977	Syp	-0.675513	0.652561	2.72929	0.0985233	0.999889
67111	Naaa	-0.297714	3.47778	2.72671	0.0986821	0.999889
239570	Ttc38	0.322527	3.53821	2.72423	0.0988357	0.999889
414116	D630024D03Rik	-0.843237	0.714419	2.7224	0.098949	0.999889
69149	Kbtbd3	0.380929	2.46452	2.7199	0.0991043	0.999889
194268	Airim	0.237953	3.63464	2.71727	0.0992679	0.999889
225995	D030056L22Rik	0.415237	2.18365	2.7105	0.0996897	0.999889
382056	Crtc1	-0.206636	4.14879	2.70928	0.099766	0.999889
544922	Zkscan4	1.20102	-1.29036	2.70289	0.100167	0.999889
16847	Lepr	0.543354	2.41694	2.70198	0.100224	0.999889
72432	Spink5	-3.86959	-0.577969	2.69923	0.100397	0.999889
108682	Gpt2	0.27856	8.45769	2.69724	0.100522	0.999889
73124	Golim4	0.283839	4.18138	2.69482	0.100675	0.999889
212980	Slc45a3	-0.595166	1.47253	2.69414	0.100718	0.999889
214951	Rhbdl1	-0.798315	-0.188432	2.68348	0.101394	0.999889
237256	Zc3h12d	1.53885	-0.731748	2.68121	0.101538	0.999889
224694	Zfp81	-0.433804	2.43621	2.68104	0.101549	0.999889
140629	Ubox5	0.280349	3.41985	2.67865	0.101702	0.999889
108014	Srsf9	0.300001	3.67197	2.67625	0.101855	0.999889
170779	Cd209d	-0.658252	0.988828	2.6754	0.10191	0.999889
227737	Niban2	-0.29619	3.7769	2.67508	0.10193	0.999889
21838	Thy1	0.297876	3.7075	2.67159	0.102154	0.999889
327954	Dnah2	0.99148	-1.23078	2.66665	0.102472	0.999889
57080	Gtf2ird1	-0.311981	3.06602	2.6638	0.102655	0.999889
121022	Mrps6	-0.404416	3.07773	2.66343	0.102679	0.999889
74435	Lrriq3	-1.18207	-1.34032	2.66189	0.102779	0.999889
14412	Slc6a13	-0.846454	0.428576	2.65638	0.103135	0.999889
672214	Gm10136	-0.785012	0.0237624	2.65313	0.103346	0.999889
381845	Rnf225	-1.08368	-0.887856	2.65307	0.10335	0.999889
320977	A330023F24Rik	0.355247	3.78636	2.65117	0.103473	0.999889
19411	Rarg	-0.262759	3.56893	2.65082	0.103496	0.999889
76022	Gon4l	-0.197382	4.18114	2.6491	0.103608	0.999889
268490	Lsm12	-0.178082	5.38412	2.64739	0.10372	0.999889
75764	Slx1b	-0.401761	2.20712	2.64283	0.104018	0.999889
230085	Phf24	0.544811	1.62705	2.64266	0.104029	0.999889
338350	Acad12	0.207455	5.53927	2.64249	0.10404	0.999889
227674	Ddx31	0.302811	3.14362	2.64157	0.104101	0.999889
232288	Frmd4b	0.298432	3.38664	2.64155	0.104102	0.999889
100042405	Hmgn2-ps	-0.529281	1.43003	2.63975	0.10422	0.999889
58200	Ppp1r1a	0.204762	5.948	2.63814	0.104326	0.999889
11761	Aox1	0.319738	6.08394	2.63447	0.104567	0.999889
14000	Drosha	-0.17822	6.10979	2.63383	0.104609	0.999889
268970	Arhgap28	-0.53182	1.48443	2.63248	0.104698	0.999889
75770	Brsk2	1.68774	-1.61952	2.63158	0.104758	0.999889
104709	Pik3r6	0.535701	1.71102	2.62931	0.104907	0.999889
58243	Nap1l5	-1.10184	-0.749943	2.62837	0.104969	0.999889
15902	Id2	0.464984	2.04349	2.62774	0.105011	0.999889
474332	Dnm3os	0.595308	0.587688	2.62666	0.105082	0.999889
327762	Dna2	-0.784738	0.550553	2.62118	0.105446	0.999889
18198	Musk	0.440932	3.51061	2.61955	0.105554	0.999889
100040736	Foxd2os	0.944139	-0.476061	2.61883	0.105602	0.999889
70345	0610038B21Rik	0.653271	0.884519	2.61862	0.105616	0.999889
23850	Pappa2	1.10239	-0.546807	2.61711	0.105717	0.999889
16886	Limk2	0.204684	4.46423	2.61612	0.105783	0.999889
72355	Cdpf1	0.262216	3.89971	2.61321	0.105977	0.999889
112419	Ifit1bl2	-1.42028	-1.96704	2.61319	0.105978	0.999889
320273	B230208H11Rik	-2.23174	-1.91128	2.61026	0.106174	0.999889
216616	Efemp1	-0.282502	3.7731	2.6083	0.106305	0.999889
20447	St6galnac3	0.510246	1.45475	2.6066	0.10642	0.999889
677205	Gm16433	-1.21243	-2.09265	2.60549	0.106494	0.999889
56738	Mocs1	0.255012	4.37742	2.60232	0.106707	0.999889
66138	Bud23	0.208217	3.99878	2.60111	0.106789	0.999889
224697	Adamts10	0.279253	4.19411	2.59754	0.10703	0.999889
14782	Gsr	0.196379	4.85339	2.59727	0.107048	0.999889
320692	9430037G07Rik	-0.567352	1.13636	2.59576	0.10715	0.999889
71946	Endod1	-0.366773	2.61323	2.59252	0.10737	0.999889
108000	Cenpf	-1.27673	-0.694969	2.58635	0.107789	0.999889
14618	Gjb1	-0.843998	-0.28591	2.58484	0.107891	0.999889
12349	Car2	-0.662638	3.73902	2.58467	0.107903	0.999889
70930	Nol8	0.216081	4.23474	2.58241	0.108057	0.999889
15109	Hal	-2.94825	-1.17731	2.58219	0.108072	0.999889
76100	5830454E08Rik	-0.808804	0.00552372	2.58183	0.108097	0.999889
13559	E2f5	0.474858	1.45397	2.57922	0.108275	0.999889
66402	Sln	-1.05293	2.95416	2.57848	0.108326	0.999889
381530	Mup20	-1.19823	-0.452465	2.57303	0.108699	0.999889
270198	Pfkfb4	0.232758	6.24013	2.57092	0.108844	0.999889
108670	Epsti1	1.25688	0.575005	2.56861	0.109003	0.999889
16411	Itgax	0.863078	0.202453	2.56611	0.109176	0.999889
67242	Gemin6	0.322996	2.8435	2.56501	0.109252	0.999889
67602	Necap1	0.212518	3.83711	2.55988	0.109607	0.999889
70997	Spef1	-0.521489	1.19164	2.55969	0.10962	0.999889
214932	Hdhd5	0.202202	4.55882	2.55959	0.109627	0.999889
666468	Atg4a	-0.172723	4.99914	2.55919	0.109655	0.999889
18126	Nos2	-0.527496	1.46449	2.55888	0.109676	0.999889
50799	Slc25a13	0.708289	0.723725	2.55649	0.109842	0.999889
71878	Fam83d	0.51765	2.42261	2.55441	0.109987	0.999889
225362	Reep2	-1.03135	-1.15228	2.55383	0.110027	0.999889
382111	Susd5	0.53822	0.868789	2.55126	0.110206	0.999889
22346	Vhl	0.283306	3.06087	2.54918	0.110351	0.999889
12316	Aspm	-2.20121	-1.33783	2.54863	0.11039	0.999889
19288	Ptx3	-0.331065	3.2003	2.54176	0.110871	0.999889
16987	Lss	-0.306327	2.57444	2.5381	0.111129	0.999889
668303	Kif26a	-0.419146	2.56149	2.53497	0.111349	0.999889
72309	Tmem158	-0.673417	1.19381	2.53061	0.111657	0.999889
229706	Slc6a17	-0.587189	1.39345	2.53045	0.111668	0.999889
235559	Topbp1	-0.241608	3.75896	2.52706	0.111908	0.999889
218314	Zfp595	0.474083	1.29524	2.52629	0.111963	0.999889
195733	Grhl1	-0.999938	-0.187537	2.52429	0.112106	0.999889
110651	Rps6ka3	-0.233368	6.08893	2.52233	0.112245	0.999889
66055	Sf3b6	0.238807	3.69714	2.5221	0.112261	0.999889
20775	Sqle	-0.473593	1.48801	2.51925	0.112464	0.999889
12667	Chrd	0.427901	2.38698	2.51736	0.112599	0.999889
74478	Snx29	0.397552	2.31218	2.51521	0.112753	0.999889
110593	Prdm2	-0.163868	5.71163	2.50723	0.113325	0.999889
68671	Pcyt2	0.230715	4.91575	2.50578	0.113429	0.999889
67821	Atp1b4	-0.440584	3.06325	2.50403	0.113556	0.999889
16922	Phyh	0.157114	7.11187	2.50193	0.113707	0.999889
219151	Scara3	0.398289	3.70528	2.50082	0.113787	0.999889
243385	Gprin3	-1.27	-1.81212	2.49931	0.113896	0.999889
108897	Aif1l	-0.535696	2.35416	2.49871	0.11394	0.999889
59053	Hgh1	0.454923	1.55025	2.49792	0.113996	0.999889
17387	Mmp14	-0.332707	3.79809	2.49771	0.114012	0.999889
56846	Necab3	-0.939975	-0.871614	2.49657	0.114094	0.999889
73242	Atat1	0.417347	1.81134	2.49606	0.114132	0.999889
74770	Hhatl	-0.19785	6.89805	2.49591	0.114143	0.999889
75051	Cfap210	-0.772731	0.222128	2.49467	0.114232	0.999889
68185	Coa4	0.402784	2.29827	2.49401	0.11428	0.999889
433287	Gm15455	-1.26196	-1.51088	2.49225	0.114408	0.999889
80281	Cttnbp2nl	0.323774	2.99956	2.49128	0.114478	0.999889
74253	Klrg2	-1.45503	-1.89839	2.48714	0.11478	0.999889
15416	Hoxb8	-0.956188	-0.601476	2.48714	0.11478	0.999889
791294	Gm9958	1.02885	0.118923	2.48707	0.114785	0.999889
57765	Tbx21	0.881765	-0.284463	2.48664	0.114817	0.999889
170826	Ppargc1b	-0.308731	3.25298	2.48425	0.114991	0.999889
11702	Amd1	0.254078	8.11622	2.48224	0.115138	0.999889
66841	Etfdh	0.209012	7.2849	2.48172	0.115176	0.999889
27404	Abca8b	0.256828	5.47135	2.48057	0.11526	0.999889
208151	Tmem132b	-0.97232	0.0348451	2.47821	0.115434	0.999889
73086	Rps6ka5	0.332995	3.31759	2.47761	0.115478	0.999889
72865	Rtl8c	-0.667301	0.739532	2.47757	0.11548	0.999889
319530	Zfp750	-0.979662	-0.652867	2.47463	0.115696	0.999889
319179	H2bc6	0.256819	3.48706	2.47089	0.115972	0.999889
243743	Plxna4	-0.355419	2.59743	2.47067	0.115988	0.999889
21426	Tfec	1.49599	-1.73991	2.47043	0.116006	0.999889
18570	Pdcd6	0.199395	4.07208	2.46846	0.116151	0.999889
75104	Mmd2	1.39572	-1.77822	2.46701	0.116259	0.999889
108058	Camk2d	-0.231542	5.85507	2.46686	0.11627	0.999889
80906	Kcnip2	1.68111	-0.655913	2.46517	0.116395	0.999889
104252	Cdc42ep2	-0.27688	3.80104	2.46463	0.116435	0.999889
321008	Zswim9	0.180657	4.47941	2.46201	0.11663	0.999889
235674	Acaa1b	-1.18039	-0.152573	2.46158	0.116662	0.999889
100041655	Gm10863	-0.775316	-0.766819	2.46077	0.116721	0.999889
22184	Zrsr2	0.211074	4.23811	2.46044	0.116746	0.999889
69129	Pex11g	-0.569672	0.996102	2.45684	0.117014	0.999889
74463	Exoc3l2	-0.497491	1.06255	2.45192	0.117381	0.999889
66282	Tma16	0.261277	3.39281	2.45013	0.117515	0.999889
213499	Fbxo42	-0.19608	4.46383	2.44944	0.117567	0.999889
66854	Trim35	-0.208916	7.26186	2.44885	0.117611	0.999889
20450	St8sia2	-1.14547	-1.41279	2.44854	0.117634	0.999889
19041	Ppl	0.337101	3.67731	2.44772	0.117696	0.999889
233878	Sez6l2	1.01525	-0.830312	2.44637	0.117797	0.999889
237221	Gemin8	0.664742	0.788193	2.44551	0.117861	0.999889
71093	Atoh8	0.368062	2.14838	2.44194	0.11813	0.999889
213436	Rtl3	-0.877843	-0.0840704	2.44064	0.118228	0.999889
109652	Acy1	0.331599	2.75022	2.44062	0.118229	0.999889
103743	Tmem98	-0.696905	0.692043	2.4392	0.118336	0.999889
76123	Gpsm2	-0.672999	0.927997	2.43854	0.118386	0.999889
72997	Kantr	0.412666	1.67597	2.43359	0.11876	0.999889
105171	Arrdc3	0.645965	5.8032	2.43275	0.118824	0.999889
107271	Yars1	0.152098	5.55646	2.42962	0.119062	0.999889
268756	Gulo	-1.49578	-1.88237	2.42907	0.119103	0.999889
64058	Perp	-1.15263	1.76638	2.42846	0.11915	0.999889
101023	Zfp513	0.335723	2.67422	2.4274	0.11923	0.999889
56199	Abcb10	-0.2073	4.7476	2.42675	0.11928	0.999889
100043597	Srcap	-0.53826	1.37499	2.42642	0.119305	0.999889
14858	Gsta2	1.6221	-1.72042	2.42558	0.119369	0.999889
74018	Als2	0.196314	5.0425	2.42538	0.119384	0.999889
12068	Bet1	-0.201056	4.38529	2.42518	0.1194	0.999889
74568	Mlkl	-0.683654	0.687406	2.4214	0.119688	0.999889
100503872	Hotair	0.784924	-0.495994	2.42099	0.119719	0.999889
94091	Trim11	0.293874	3.7926	2.42019	0.11978	0.999889
58238	Fam181b	0.831553	-0.946189	2.41857	0.119904	0.999889
80879	Slc16a3	-0.193041	7.58682	2.418	0.119948	0.999889
231070	Insig1	-0.257903	3.72175	2.41762	0.119977	0.999889
109050	Inka2	0.28416	2.9861	2.41494	0.120182	0.999889
74396	4933407K13Rik	0.557289	0.553128	2.41375	0.120274	0.999889
100503178	2810013P06Rik	-0.300517	2.8804	2.41288	0.12034	0.999889
117171	1110038F14Rik	0.29753	3.30129	2.40983	0.120576	0.999889
433801	Zfp268	1.15636	-0.782103	2.40903	0.120637	0.999889
234814	Mthfsd	0.247986	3.91585	2.40671	0.120816	0.999889
270160	Rab39	-0.703986	0.000239265	2.40519	0.120933	0.999889
72149	Strada	0.210929	4.17538	2.40395	0.12103	0.999889
231549	Lrrc8d	-0.388	2.74476	2.40257	0.121136	0.999889
241568	Lrrc4c	-0.853981	-0.487008	2.3969	0.121576	0.999889
217653	Mis18bp1	-1.57496	-1.70755	2.39491	0.121731	0.999889
74103	Nebl	0.684366	-0.124484	2.39457	0.121757	0.999889
633947	Gm6225	0.920001	0.102623	2.3914	0.122004	0.999889
329384	Ptrh1	0.693329	0.0513522	2.39034	0.122087	0.999889
382083	Snx22	-1.38768	-0.768064	2.38837	0.122241	0.999889
15437	Hoxd8	-0.185565	5.66342	2.38823	0.122252	0.999889
207521	Dtx4	-0.326054	3.11215	2.38666	0.122375	0.999889
71664	Tmt1b	-1.23215	-1.40072	2.38429	0.122561	0.999889
14633	Gli2	0.581139	1.06925	2.38255	0.122697	0.999889
230163	Aldob	-1.55366	0.0609664	2.38006	0.122893	0.999889
109900	Asl	-0.259265	3.27419	2.3779	0.123063	0.999889
100039945	Cdk2ap1rt	-0.799137	-0.627237	2.37524	0.123273	0.999889
20558	Slfn4	-1.40287	-0.225664	2.37299	0.12345	0.999889
207165	Bptf	0.18601	5.54385	2.36931	0.123742	0.999889
100042670	Rpl28-ps1	-0.559996	1.33287	2.36807	0.12384	0.999889
208194	Exog	-0.493625	1.76519	2.36789	0.123854	0.999889
67804	Snx2	0.177415	4.86308	2.3676	0.123877	0.999889
67707	Mrpl24	0.195339	4.62637	2.36606	0.123999	0.999889
622459	Gm12216	-0.628762	0.316383	2.36387	0.124174	0.999889
16854	Lgals3	-0.546201	2.69305	2.3636	0.124195	0.999889
233056	Zfp790	0.242777	3.22838	2.36156	0.124358	0.999889
15953	Ifi47	-0.823182	1.05567	2.3614	0.124371	0.999889
13139	Dgka	0.246321	4.22556	2.36069	0.124428	0.999889
74467	Pus10	0.239722	4.10714	2.35758	0.124675	0.999889
373864	Col27a1	-0.419651	1.825	2.35756	0.124677	0.999889
11848	Rhoa	-0.152732	6.33225	2.35421	0.124945	0.999889
77683	Ehmt1	0.180402	4.78231	2.35309	0.125035	0.999889
68888	Gkn3	0.790635	-0.167294	2.3515	0.125163	0.999889
73420	Ccsap	0.632959	0.262348	2.35107	0.125197	0.999889
13495	Drg2	0.179546	4.53795	2.3495	0.125323	0.999889
22057	Tob1	-0.179864	7.93622	2.34815	0.125432	0.999889
66433	Chchd7	0.202144	3.92674	2.34415	0.125754	0.999889
70683	Utp20	0.206113	4.82668	2.34361	0.125798	0.999889
100042450	Smim17	-1.06558	-1.07458	2.34284	0.12586	0.999889
269252	Gtf3c4	0.173215	5.06339	2.34283	0.125861	0.999889
207425	Wdr11	0.182064	5.1695	2.34255	0.125883	0.999889
56338	Txnip	-0.182206	9.44119	2.34242	0.125894	0.999889
52033	Pbk	-1.96897	-1.44306	2.34229	0.125904	0.999889
100993	NA	0.76307	0.141974	2.34041	0.126057	0.999889
26381	Esrrg	-0.362934	5.52751	2.33805	0.126247	0.999889
16009	Igfbp3	0.271837	4.38092	2.33749	0.126293	0.999889
106821	Oard1	0.229926	4.18478	2.33718	0.126318	0.999889
20935	Surf6	0.217884	3.47433	2.3357	0.126438	0.999889
103806	Maml1	-0.236739	3.48942	2.3352	0.126479	0.999889
66214	Rgcc	-0.410894	5.04879	2.33005	0.126898	0.999889
12831	Col5a1	-0.309	5.11063	2.32923	0.126964	0.999889
269473	Lrig2	-0.253193	3.68993	2.32785	0.127077	0.999889
72973	Fbxo47	1.38165	-1.55138	2.32642	0.127194	0.999889
212032	Hk3	-1.04565	0.351374	2.32636	0.127199	0.999889
54195	Gucy1b1	-0.299107	3.086	2.32596	0.127232	0.999889
68176	Inka1	-0.702167	0.5514	2.32309	0.127466	0.999889
72611	Zfp655	0.251381	4.01239	2.31962	0.127751	0.999889
84112	Sucnr1	-1.89605	-0.29135	2.31904	0.127798	0.999889
93700	Pcdhgb2	-0.569007	0.932699	2.31839	0.127852	0.999889
101490	Inpp5f	0.251356	3.30551	2.31812	0.127875	0.999889
16819	Lcn2	-2.23261	2.00556	2.31547	0.128092	0.999889
238377	Gpr68	1.14036	-0.0386633	2.31356	0.12825	0.999889
13086	Cyp2a4	-2.1067	-1.68958	2.3133	0.128272	0.999889
71602	Myo1e	-0.270839	3.58319	2.31283	0.12831	0.999889
108037	Shmt2	0.188071	4.63752	2.31186	0.128391	0.999889
93724	Pcdhga12	0.728073	-0.312162	2.31164	0.128408	0.999889
66136	Polr1h	0.261734	3.09303	2.31154	0.128417	0.999889
69821	Mterf4	0.270062	3.12314	2.311	0.128461	0.999889
66838	0610009L18Rik	0.287829	3.54108	2.3102	0.128528	0.999889
72287	Plekhf1	0.326063	3.24926	2.30969	0.12857	0.999889
276846	Pigs	0.190684	4.16761	2.30954	0.128582	0.999889
19769	Rit1	0.196199	4.09627	2.30921	0.12861	0.999889
229933	Clca2	-0.897805	-0.689739	2.30804	0.128706	0.999889
74126	Syvn1	-0.197291	4.61759	2.30698	0.128794	0.999889
192173	Mcrip1	0.23407	4.38982	2.30685	0.128805	0.999889
21954	Tnni3	-1.65676	-1.84409	2.30652	0.128832	0.999889
17926	Myoc	0.331517	6.00395	2.30607	0.12887	0.999889
67683	Pbdc1	-0.250073	3.3034	2.3052	0.128942	0.999889
17863	Myb	-1.673	-0.991222	2.30468	0.128985	0.999889
67917	Zcchc3	0.546497	0.50812	2.30299	0.129125	0.999889
53333	Tomm40	0.242426	4.69302	2.30115	0.129279	0.999889
71091	Cdkl1	0.654676	0.553734	2.29682	0.129639	0.999889
50760	Fbxo17	-0.357339	2.05662	2.2968	0.129641	0.999889
234595	Slc38a7	-0.274966	3.35717	2.2952	0.129774	0.999889
66614	Gpatch4	0.199391	4.70013	2.29281	0.129974	0.999889
213696	Duoxa1	-0.913248	-0.488571	2.29266	0.129987	0.999889
433022	Plcxd2	0.785334	-0.228893	2.2892	0.130277	0.999889
101994	Champ1	0.237543	3.67947	2.28887	0.130305	0.999889
110891	Slc8a2	0.944501	-1.15647	2.28857	0.13033	0.999889
56370	Tagln3	0.797644	-0.510035	2.28767	0.130406	0.999889
14677	Gnai1	-0.697543	3.13918	2.28689	0.130471	0.999889
15460	Hr	0.285265	6.10564	2.28639	0.130513	0.999889
80893	Tmprss5	-1.08263	-1.73581	2.28583	0.13056	0.999889
67059	Ola1	-0.198587	5.36681	2.28562	0.130578	0.999889
12825	Col3a1	-0.510911	7.49353	2.28253	0.130838	0.999889
20322	Sord	0.159427	6.48769	2.28234	0.130854	0.999889
79221	Hdac9	-0.323138	3.06225	2.27854	0.131175	0.999889
14077	Fabp3	0.413979	8.28074	2.27505	0.131471	0.999889
320162	Cep95	0.268675	2.91614	2.27188	0.13174	0.999889
242466	Zfp462	-0.303113	4.349	2.27092	0.131822	0.999889
241289	Ppp1r26	-0.428997	1.66058	2.27004	0.131897	0.999889
22186	Uba52	-0.3837	2.36813	2.26996	0.131904	0.999889
19365	Rad52	0.287456	3.53837	2.26673	0.132179	0.999889
12738	Cldn2	1.71126	-2.42863	2.26636	0.13221	0.999889
216441	Slc26a10	0.318903	2.61199	2.26592	0.132247	0.999889
74666	Brme1	-0.829726	-0.46013	2.26585	0.132253	0.999889
12162	Bmp7	0.616228	0.62917	2.26364	0.132443	0.999889
11596	Ager	1.7189	-1.59982	2.26163	0.132614	0.999889
78914	Nadsyn1	0.463086	1.73644	2.2593	0.132814	0.999889
19091	Prkg1	-0.276675	4.69042	2.25753	0.132966	0.999889
232493	Gys2	-1.29707	-1.79782	2.25722	0.132992	0.999889
117167	Steap4	-0.258346	5.21279	2.25701	0.13301	0.999889
14088	Fancc	-0.378745	2.10142	2.25679	0.133029	0.999889
217119	Xylt2	-0.320657	2.61531	2.25444	0.133232	0.999889
22294	Uxt	0.256489	3.0614	2.25428	0.133245	0.999889
654812	Angptl7	1.12489	5.31857	2.2524	0.133408	0.999889
68512	Tomm5	0.219006	4.5485	2.25064	0.133559	0.999889
19302	Pex2	-0.183184	4.96398	2.24621	0.133942	0.999889
52276	Cdca8	-1.26466	-0.183975	2.24144	0.134356	0.999889
13211	Dhx9	0.148237	5.64798	2.2409	0.134403	0.999889
70445	Cd248	-0.365189	3.74255	2.2406	0.134429	0.999889
99929	Tiparp	0.425893	5.25933	2.23866	0.134598	0.999889
228139	P2rx3	0.898042	-0.603093	2.23855	0.134607	0.999889
217664	Mgat2	0.231916	3.29184	2.23763	0.134688	0.999889
327951	Cyb5d1	0.218392	3.96386	2.23719	0.134725	0.999889
16500	Kcnb1	-0.261838	5.75623	2.236	0.13483	0.999889
14630	Gclm	0.221931	4.37927	2.23521	0.134898	0.999889
15424	Hoxc5	-0.587697	0.890738	2.23506	0.134912	0.999889
331524	Xkrx	-0.584946	0.322549	2.23461	0.134951	0.999889
14026	Evl	0.397106	2.32189	2.23438	0.134971	0.999889
69151	Lzic	0.233041	3.41425	2.23329	0.135066	0.999889
59004	Pias4	-0.221523	4.2543	2.23279	0.13511	0.999889
75060	4930506C21Rik	0.542114	0.757846	2.2323	0.135153	0.999889
12651	Chkb	-0.791048	-0.602754	2.23198	0.135181	0.999889
70110	Ifi35	-0.287294	2.81577	2.22824	0.135508	0.999889
230657	Tmem69	0.234468	3.81763	2.22757	0.135567	0.999889
67272	Cmtm5	0.819048	-1.1933	2.22743	0.135579	0.999889
22042	Tfrc	-0.485166	6.48663	2.22535	0.135762	0.999889
233876	Hirip3	0.316103	3.15084	2.22168	0.136085	0.999889
64294	Itm2c	0.15609	5.3179	2.22139	0.13611	0.999889
211986	Tmem18	0.207566	3.9918	2.21902	0.136319	0.999889
665839	Gm7816	1.17056	-1.90013	2.2188	0.136339	0.999889
14261	Fmo1	0.239863	5.01395	2.21841	0.136373	0.999889
22030	Traf2	-0.196983	4.39659	2.21839	0.136376	0.999889
225845	Plaat3	0.158741	7.58003	2.21771	0.136435	0.999889
67026	Thap4	-0.203795	4.62202	2.21735	0.136467	0.999889
21936	Tnfrsf18	0.547952	0.982479	2.21652	0.13654	0.999889
103988	Gck	-0.706741	1.12261	2.21651	0.136542	0.999889
270109	Pcnx2	0.696322	0.451414	2.21646	0.136546	0.999889
74254	Gpn1	0.195808	4.46639	2.21051	0.137073	0.999889
94229	Slc4a10	-0.852328	-0.568804	2.20968	0.137147	0.999889
231214	Cc2d2a	0.215493	3.63204	2.20913	0.137196	0.999889
67445	C1qtnf4	-0.385409	2.1231	2.20699	0.137386	0.999889
13482	Dpp4	0.308039	3.23351	2.20507	0.137557	0.999889
67466	Pdcl	-0.219374	3.87332	2.20479	0.137583	0.999889
19271	Ptprj	0.273638	2.89986	2.20258	0.13778	0.999889
74776	Ppa2	-0.172653	4.98883	2.2022	0.137814	0.999889
72135	Pygo1	-0.193146	4.76641	2.2011	0.137912	0.999889
13138	Dag1	-0.17356	8.0113	2.19994	0.138016	0.999889
68796	Tmem214	0.1576	5.01486	2.19965	0.138042	0.999889
22183	Zrsr2-ps1	0.29411	3.9034	2.19762	0.138224	0.999889
229613	6330549D23Rik	0.801464	-0.40985	2.19617	0.138354	0.999889
100043755	Gm10132	-0.97517	-1.24972	2.19406	0.138544	0.999889
74205	Acsl3	0.288526	3.93705	2.19279	0.138658	0.999889
100504641	1700101I11Rik	1.11806	-1.4607	2.19032	0.138881	0.999889
20937	Suv39h1	0.28247	2.70182	2.18903	0.138997	0.999889
219038	Tppp2	-0.757986	0.0871799	2.188	0.13909	0.999889
243078	Tecrl	-1.59059	-0.483673	2.18514	0.139348	0.999889
69399	1700025G04Rik	-0.16507	7.11254	2.1842	0.139433	0.999889
104009	Qsox1	0.206971	4.34679	2.18278	0.139562	0.999889
12766	Cxcr3	1.30842	-0.808842	2.18155	0.139673	0.999889
73910	Arhgap18	-0.265999	2.98144	2.17996	0.139818	0.999889
71085	Arhgap19	-0.204394	4.71581	2.17753	0.140039	0.999889
319155	H4c3	-1.56228	-2.31106	2.17721	0.140069	0.999889
16194	Il6ra	0.444107	3.31775	2.17555	0.140219	0.999889
12841	Col9a3	-1.22651	-1.57241	2.17437	0.140327	0.999889
114643	Oas1c	0.893086	-1.30033	2.17317	0.140436	0.999889
224022	Slc7a4	1.20579	-1.48449	2.16703	0.140998	0.999889
12160	Bmp5	0.83338	0.65916	2.16491	0.141193	0.999889
18146	Npdc1	-0.241478	3.76385	2.16289	0.141378	0.999889
212539	Gm266	-1.40179	-1.69508	2.16264	0.141401	0.999889
227736	Cfap157	-1.02808	-0.559389	2.16083	0.141568	0.999889
320398	Lrig3	-0.297593	2.52584	2.16048	0.1416	0.999889
239790	Ostn	-0.327998	6.75851	2.15559	0.142052	0.999889
75995	5033417F24Rik	-1.00644	-0.969423	2.15484	0.142121	0.999889
16988	Lst1	-1.0032	-1.50688	2.15395	0.142204	0.999889
100126227	Gm13031	0.947195	-1.63483	2.15125	0.142454	0.999889
235281	Scn3b	-0.538541	0.991276	2.1508	0.142495	0.999889
11720	Mat1a	-1.62481	-0.551702	2.14823	0.142735	0.999889
56295	Higd1a	0.20768	5.41297	2.14809	0.142748	0.999889
56720	Tdo2	-1.67642	-1.31578	2.14751	0.142801	0.999889
54610	Tbc1d8	-0.173817	4.20597	2.14721	0.14283	0.999889
18972	Pold2	-0.191589	4.67173	2.14631	0.142913	0.999889
320225	Catsperg1	-0.844306	-0.209543	2.14308	0.143214	0.999889
68493	Ndufaf4	0.163654	5.53008	2.14308	0.143214	0.999889
105663	Thtpa	0.233804	3.19311	2.1427	0.143249	0.999889
229595	Adamtsl4	-0.255346	5.1262	2.14065	0.143441	0.999889
67223	Rrp15	0.250272	3.08702	2.13866	0.143628	0.999889
320919	A230107N01Rik	-1.42118	-1.65239	2.13462	0.144006	0.999889
72635	Lins1	-0.264443	3.0903	2.13284	0.144174	0.999889
23950	Dnajb6	0.169286	6.56928	2.13236	0.144219	0.999889
13123	Cyp7b1	-1.08801	-1.14282	2.13045	0.144398	0.999889
68760	Synpo2l	-0.150311	7.64118	2.12995	0.144446	0.999889
621156	Apoo-ps	0.492445	1.41636	2.1292	0.144517	0.999889
18829	Ccl21a	0.500243	2.95582	2.12813	0.144617	0.999889
17877	Myf5	0.647437	0.605612	2.12744	0.144683	0.999889
71985	Acad10	0.311509	3.04998	2.12702	0.144722	0.999889
100043141	Rpl10a-ps1	-0.381718	2.31676	2.12565	0.144852	0.999889
16706	Ksr1	-0.213438	7.85283	2.12512	0.144901	0.999889
93679	Trim8	-0.153801	4.8093	2.12483	0.144928	0.999889
66364	Pigbos1	0.527012	1.01786	2.11542	0.145822	0.999889
26373	Clcn7	-0.154787	4.8901	2.11149	0.146197	0.999889
66483	Rpl36al	1.4786	-2.00715	2.1061	0.146713	0.999889
66857	Plbd1	0.305271	4.3593	2.10555	0.146765	0.999889
170947	Myoz3	-0.1934	8.21721	2.10362	0.146951	0.999889
194655	Klf11	-0.273544	3.32047	2.10309	0.147002	0.999889
236899	Pcyt1b	-1.09773	-1.07422	2.10283	0.147027	0.999889
67525	Trim62	-0.57843	0.321743	2.10204	0.147103	0.999889
230872	Crocc	0.463432	2.00221	2.10001	0.147298	0.999889
70047	Trnt1	0.197289	4.80094	2.09994	0.147305	0.999889
319555	Nwd1	0.358986	1.87563	2.09814	0.147478	0.999889
216846	Cntrob	0.386063	1.77188	2.09801	0.147491	0.999889
14063	F2rl1	0.643054	0.0451278	2.09776	0.147515	0.999889
93841	Uchl4	1.34448	-1.48319	2.09559	0.147724	0.999889
56807	Scamp5	-0.390746	1.68043	2.09355	0.147922	0.999889
68695	Hddc3	0.545617	0.647855	2.09318	0.147958	0.999889
11811	Apobec2	-0.199128	8.48996	2.09298	0.147977	0.999889
14545	Gdap1	0.317226	4.68453	2.09173	0.148098	0.999889
620648	Prp2rt	-1.21215	-1.71807	2.09044	0.148223	0.999889
208727	Hdac4	0.202321	5.51485	2.09014	0.148252	0.999889
17227	Mcpt4	-0.440953	2.98491	2.08978	0.148288	0.999889
214601	Slc10a3	-0.448078	1.32201	2.08499	0.148753	0.999889
214895	Lman2l	-0.168505	4.98279	2.08461	0.14879	0.999889
621119	Rps11-ps1	0.965804	-1.27664	2.08442	0.148809	0.999889
207920	Esrp1	-2.42771	-0.72927	2.08328	0.14892	0.999889
19225	Ptgs2	-0.930906	-1.06822	2.08182	0.149063	0.999889
233020	Hipk4	0.278898	2.87787	2.0808	0.149162	0.999889
15396	Hoxa11	0.386107	1.39202	2.08032	0.149209	0.999889
17763	Mtcp1	0.442992	1.29045	2.07965	0.149274	0.999889
22114	Tssk1	1.07046	-1.93758	2.07766	0.149469	0.999889
613262	Mmp24os1	-0.217636	3.35985	2.07636	0.149597	0.999889
65973	Asph	-0.182388	7.82991	2.07605	0.149627	0.999889
171171	Ntng2	-0.310309	3.60553	2.07542	0.149688	0.999889
194231	Cnksr1	-0.208511	6.08967	2.07502	0.149728	0.999889
207911	Mchr1	0.966804	-0.443032	2.07499	0.149731	0.999889
13385	Dlg4	-0.345663	2.3971	2.07437	0.149791	0.999889
442827	Rab44	-1.07216	0.279381	2.07321	0.149906	0.999889
69155	1810030O07Rik	0.18475	4.39541	2.07192	0.150032	0.999889
381644	Cep135	0.448801	1.74655	2.06597	0.150619	0.999889
66983	Zfp830	0.217655	3.54878	2.06435	0.150779	0.999889
21828	Thbs4	0.790418	6.96362	2.06204	0.151008	0.999889
100503003	Gm17484	0.704213	0.00635908	2.06182	0.15103	0.999889
21809	Tgfb3	-0.178719	5.33164	2.06031	0.151179	0.999889
102926	Atg4a-ps	-1.01699	-1.34428	2.05933	0.151277	0.999889
67451	Pkp2	-0.403516	2.42881	2.05904	0.151306	0.999889
432628	Mfsd2b	-0.56293	1.67213	2.05827	0.151381	0.999889
218693	Paip1	0.153166	5.95587	2.05565	0.151643	0.999889
19281	Ptprt	0.813567	-0.652774	2.053	0.151907	0.999889
14854	Gss	0.20847	3.57391	2.04801	0.152406	0.999889
77782	Polq	-0.741372	0.758192	2.04775	0.152431	0.999889
58522	Trim54	0.177808	7.806	2.04668	0.152538	0.999889
27414	Sergef	-0.433061	0.902982	2.04623	0.152584	0.999889
17836	Mug1	-1.98216	-1.1916	2.04608	0.152599	0.999889
237911	Brip1	-1.48241	-1.719	2.04525	0.152682	0.999889
68952	Tlcd3b	-0.288763	5.45088	2.04215	0.152994	0.999889
545399	Gm5837	0.871185	-1.16464	2.03881	0.153329	0.999889
12531	Cdc25b	-0.400027	2.0391	2.03778	0.153433	0.999889
17178	Fxyd3	-0.846455	-0.336426	2.03725	0.153487	0.999889
21855	Timm17b	0.188098	4.54638	2.03721	0.153491	0.999889
209131	Snx30	-0.25561	3.21824	2.03715	0.153497	0.999889
22166	Txn1	0.192653	5.57303	2.03574	0.15364	0.999889
245683	Klhl34	-0.429449	3.90925	2.03545	0.153669	0.999889
20475	Six5	0.304816	2.18617	2.03324	0.153892	0.999889
80284	Smim12	0.275671	4.102	2.0321	0.154008	0.999889
210719	Mkx	0.838466	0.466159	2.02917	0.154304	0.999889
192199	Rspo1	-0.740771	-0.399174	2.02795	0.154429	0.999889
668457	Rps10-ps1	-0.702045	0.0932285	2.02646	0.154581	0.999889
14070	F8a	0.292142	2.83557	2.02602	0.154625	0.999889
72084	Pigx	-0.267374	2.82433	2.02395	0.154836	0.999889
666907	Ms4a4a	0.89483	-0.0431885	2.02378	0.154853	0.999889
56460	Pkp3	-1.51095	-0.347893	2.02363	0.154869	0.999889
71336	Rbks	0.595348	0.619532	2.02233	0.155001	0.999889
20342	Selenbp2	0.896265	-1.29751	2.02166	0.155069	0.999889
72709	C1qtnf6	-0.335496	2.22428	2.02108	0.155129	0.999889
13592	Ebf2	0.330577	2.84599	2.01882	0.15536	0.999889
780931	Ighv1-53	-3.08779	-1.11584	2.01775	0.155469	0.999889
111173	Erc1	-0.197784	4.80276	2.01643	0.155604	0.999889
403174	Msantd1	0.907434	-1.22103	2.01553	0.155697	0.999889
100042025	Gapdh-ps15	0.763999	-0.942476	2.01511	0.15574	0.999889
237858	Trarg1	-0.735963	2.80414	2.01501	0.155751	0.999889
67239	Rpf2	0.185658	3.84009	2.01436	0.155817	0.999889
214917	Antkmt	-0.246509	3.47398	2.01335	0.15592	0.999889
12747	Clk1	0.188512	6.2054	2.01153	0.156108	0.999889
381110	Rmdn2	0.219742	3.54351	2.0114	0.156121	0.999889
106025	Sharpin	-0.182514	4.64352	2.01112	0.15615	0.999889
619441	Tnfsfm13	1.04343	-1.99768	2.01064	0.1562	0.999889
626583	Igkv3-2	-4.18837	-0.0275484	2.01003	0.156262	0.999889
56734	Tulp2	-1.24252	-2.20758	2.00807	0.156464	0.999889
67460	Decr1	0.143505	6.92991	2.00739	0.156535	0.999889
56722	Litaf	-0.278723	2.93668	2.00733	0.156541	0.999889
272322	Bmal2	0.420421	1.718	2.00471	0.156812	0.999889
14155	Fem1b	-0.209021	4.65042	2.00433	0.156851	0.999889
241452	Dhrs9	-1.59419	-1.89446	2.00343	0.156943	0.999889
231841	Brat1	0.254034	3.19834	2.0034	0.156947	0.999889
19299	Abcd3	0.132831	6.36599	1.99993	0.157307	0.999889
18208	Ntn1	0.245454	4.28264	1.99984	0.157315	0.999889
18703	Pigr	-1.25078	-0.917304	1.9996	0.157341	0.999889
67890	Ufm1	0.151867	5.33602	1.99921	0.157381	0.999889
21912	Tspan7	-0.136395	6.5918	1.99849	0.157456	0.999889
627367	Vmn2r97	1.28523	-0.927107	1.99758	0.157551	0.999889
80509	Med8	0.202747	4.38263	1.99699	0.157612	0.999889
13829	Dmtn	-0.586048	1.72652	1.99693	0.157618	0.999889
67739	Slc48a1	0.151276	5.7017	1.99679	0.157633	0.999889
19132	Prph	0.996553	-1.09338	1.9957	0.157746	0.999889
78808	Stxbp5	0.188636	4.47057	1.99542	0.157775	0.999889
360213	Trim46	-0.963763	-0.619034	1.99487	0.157833	0.999889
170799	Rtkn2	0.717062	-0.37067	1.99431	0.157891	0.999889
21950	Tnfsf9	1.07107	-1.46837	1.99409	0.157914	0.999889
235402	Lingo1	0.821352	-0.875654	1.99255	0.158075	0.999889
83767	Wasf1	0.792858	-0.881086	1.99122	0.158214	0.999889
232599	Gm4876	-1.28747	-1.34351	1.98862	0.158485	0.999889
140494	Atp6v0a4	1.24193	0.488535	1.98785	0.158566	0.999889
17274	Rab8a	-0.242774	3.41627	1.98738	0.158615	0.999889
231642	Alkbh2	0.865518	-1.25827	1.98624	0.158735	0.999889
52009	Jpt2	-0.265506	2.79655	1.98525	0.158838	0.999889
56760	Clec1b	-1.82428	-1.22785	1.98414	0.158955	0.999889
69550	Bst2	-0.373301	2.87642	1.98406	0.158963	0.999889
12845	Comp	1.08721	4.37865	1.98235	0.159143	0.999889
15468	Prmt2	-0.327183	2.27935	1.98167	0.159215	0.999889
224481	Tfb1m	0.274642	2.63868	1.97769	0.159634	0.999889
217038	Mrm1	-0.303359	2.8042	1.97691	0.159716	0.999889
238024	Fn3krp	-0.276089	2.91362	1.97653	0.159756	0.999889
69694	Tatdn1	0.220835	4.19094	1.97551	0.159865	0.999889
240025	Dact2	-0.475113	1.56277	1.97425	0.159997	0.999889
19230	Twf1	-0.241373	3.31089	1.97404	0.160019	0.999889
74685	Lrrc74b	0.439377	2.33863	1.97283	0.160147	0.999889
100503199	5430416N02Rik	0.672432	0.507661	1.97255	0.160178	0.999889
64214	Rgs18	-0.979525	-0.148016	1.97213	0.160222	0.999889
667609	Gm13328	-1.20662	-1.21425	1.9721	0.160225	0.999889
70556	Slc25a33	0.290473	3.50081	1.97133	0.160307	0.999889
52882	Rgs7bp	-0.485618	1.27782	1.97128	0.160312	0.999889
241528	Lrrc55	1.23158	-0.0945893	1.97094	0.160349	0.999889
13106	Cyp2e1	0.791202	6.00608	1.96994	0.160454	0.999889
331392	Gm5124	0.941495	-1.03349	1.96931	0.160521	0.999889
227399	Ppip5k2	0.361434	2.40852	1.96494	0.160986	0.999889
54352	Irx5	-0.773866	0.614737	1.96407	0.161079	0.999889
100043805	Gm10224	0.817505	-0.612469	1.96392	0.161095	0.999889
94221	Gopc	0.190664	4.15835	1.96226	0.161272	0.999889
69165	Cd209b	1.05869	1.84664	1.96214	0.161285	0.999889
233813	Vwa3a	-0.665958	1.01793	1.96006	0.161506	0.999889
330817	Dhps	0.201965	3.96671	1.95884	0.161637	0.999889
54338	Slc23a2	0.174057	4.53078	1.95828	0.161698	0.999889
17190	Mbd1	0.173113	4.95037	1.95809	0.161717	0.999889
20980	Syt2	0.692493	0.160283	1.95717	0.161816	0.999889
23856	Dido1	0.157749	5.26897	1.95641	0.161898	0.999889
246257	Ovca2	-0.490574	1.12766	1.95396	0.162161	0.999889
69834	Rab43	0.820703	-0.986746	1.95356	0.162204	0.999889
108900	Fam72a	0.788643	-1.16639	1.95282	0.162284	0.999889
170741	Pilrb1	-1.12383	-1.25931	1.95056	0.162526	0.999889
19280	Ptprs	-0.197408	5.14008	1.94941	0.162651	0.999889
330361	Gcfc2	0.433335	1.58876	1.94846	0.162753	0.999889
216742	Fnip1	-0.278588	6.41646	1.94845	0.162754	0.999889
12567	Cdk4	0.200848	4.43538	1.94706	0.162904	0.999889
68099	Cibar1	0.304693	2.44279	1.9466	0.162954	0.999889
319934	Sbf2	0.222195	4.39553	1.94439	0.163193	0.999889
17087	Ly96	-0.612172	-0.417501	1.94254	0.163393	0.999889
231151	Tada2b	0.181351	4.38453	1.94194	0.163458	0.999889
13361	Dhfr	0.349644	1.98425	1.94175	0.163479	0.999889
270110	Irf2bp2	0.252685	4.22732	1.94137	0.16352	0.999889
19882	Mst1r	-0.456083	1.31075	1.94104	0.163556	0.999889
212999	Tnpo2	-0.171793	5.0763	1.9404	0.163625	0.999889
594844	Tceal3	0.792224	-0.829306	1.9382	0.163864	0.999889
12323	Camk2b	-0.16372	7.58411	1.93783	0.163904	0.999889
11512	Adcy6	-0.200331	5.30158	1.93669	0.164029	0.999889
72128	2610008E11Rik	-0.202956	4.40177	1.93495	0.164218	0.999889
18196	Nsg1	0.514244	0.921423	1.93361	0.164364	0.999889
15451	Hpn	0.277109	3.24898	1.93353	0.164373	0.999889
23853	Def6	-0.628316	0.75114	1.93266	0.164468	0.999889
330390	Mdfic2	0.980158	-0.294273	1.93254	0.16448	0.999889
268780	Egflam	0.197373	5.21046	1.93211	0.164527	0.999889
319655	Podxl2	-0.176788	4.6062	1.93202	0.164538	0.999889
71947	Tmem94	-0.170261	6.80931	1.93172	0.16457	0.999889
66098	Chchd6	0.384384	1.96161	1.92982	0.164779	0.999889
67991	Nacc2	-0.171268	5.02625	1.92943	0.164821	0.999889
268807	Klhl38	0.280236	4.51633	1.92862	0.164909	0.999889
100038356	Gm15612	-0.882761	-0.802516	1.92675	0.165115	0.999889
11465	Actg1	-0.219648	6.80993	1.92672	0.165118	0.999889
668899	Gm14044	-1.05967	-1.78489	1.92408	0.165408	0.999889
58223	Mmp19	-0.421932	1.19634	1.92389	0.165428	0.999889
16197	Il7r	1.74394	0.650144	1.92342	0.16548	0.999889
59041	Stk25	0.146878	6.22782	1.91976	0.165883	0.999889
329727	Dennd2c	-0.428647	2.39462	1.91963	0.165898	0.999889
233781	Xylt1	-0.304506	3.16375	1.91948	0.165914	0.999889
19671	Rce1	-0.293994	2.5389	1.91818	0.166057	0.999889
234796	Klhl36	-0.487435	1.14453	1.91788	0.166091	0.999889
170740	Zfp287	0.496359	0.896409	1.91481	0.166429	0.999889
94178	Mcoln1	0.165991	5.16907	1.91354	0.166571	0.999889
236727	Slc9a7	-0.5769	1.05133	1.91278	0.166655	0.999889
101240	Wdr91	-0.391779	2.70837	1.91265	0.166669	0.999889
12530	Cdc25a	-0.24236	3.19336	1.90949	0.16702	0.999889
217369	Uts2r	0.603521	0.920177	1.90892	0.167084	0.999889
78405	Ntf5	-0.405947	2.29156	1.90876	0.167101	0.999889
57279	Slc25a20	0.178461	6.17211	1.90805	0.16718	0.999889
84652	Hycc1	0.323605	3.38467	1.90748	0.167243	0.999889
225207	Zfp521	0.21855	4.09788	1.90718	0.167277	0.999889
235435	Lctl	-1.31847	-0.881346	1.90707	0.167289	0.999889
100503498	Gm16675	-0.592458	0.476154	1.90682	0.167317	0.999889
225997	Trpm6	-0.787663	0.325169	1.90669	0.167331	0.999889
59002	Wrap73	-0.23027	3.43644	1.90556	0.167458	0.999889
20448	St6galnac4	-0.210286	4.04057	1.90549	0.167465	0.999889
18588	Pde6g	-0.854817	-0.445511	1.90513	0.167506	0.999889
22793	Zyx	-0.221653	4.68178	1.9051	0.167508	0.999889
24111	Uts2	1.08936	-1.98846	1.90423	0.167606	0.999889
226999	Slc9a2	-0.201832	5.12769	1.90384	0.167649	0.999889
244329	Mcph1	-0.266423	2.70179	1.90119	0.167945	0.999889
408059	Smim35	0.471402	1.79815	1.90042	0.168031	0.999889
620542	Gm6161	1.50156	-2.13207	1.90041	0.168032	0.999889
66242	Mrps16	0.188124	4.37187	1.90015	0.168061	0.999889
22234	Ugcg	0.241911	3.66817	1.89963	0.168119	0.999889
57230	Sap30bp	0.199711	4.03907	1.89829	0.16827	0.999889
234889	Gucy1a2	1.17067	-1.53539	1.89637	0.168485	0.999889
71302	Arhgap26	0.304151	3.41467	1.89452	0.168693	0.999889
240120	Zfp119b	0.34916	2.05492	1.89445	0.168701	0.999889
208154	Btla	1.33583	1.31703	1.893	0.168864	0.999889
85031	Pla1a	-0.30335	2.75296	1.8906	0.169134	0.999889
217827	Nrde2	-0.185709	3.93303	1.89043	0.169153	0.999889
60315	Myg1	0.223055	3.41537	1.88908	0.169306	0.999889
16889	Lipa	0.271109	3.61429	1.88832	0.169391	0.999889
65106	Arl6ip5	-0.135814	6.63833	1.88773	0.169458	0.999889
216766	Gemin5	0.182788	4.57706	1.88758	0.169475	0.999889
12217	Bsn	-1.50239	-1.80199	1.88717	0.169521	0.999889
216820	Dhrs7b	0.195378	4.67677	1.88705	0.169535	0.999889
69752	Zfp511	0.294732	2.39922	1.88565	0.169693	0.999889
14149	Fdxr	-0.335639	2.23792	1.88504	0.169762	0.999889
235283	Gramd1b	0.323408	4.10115	1.88493	0.169775	0.999889
230903	Fbxo44	0.318512	2.50908	1.88457	0.169816	0.999889
57312	Mrps31	0.171287	4.56379	1.88251	0.170049	0.999889
69675	Pxdn	-0.251503	4.7892	1.88147	0.170167	0.999889
72141	Adpgk	-0.205955	4.47349	1.87997	0.170338	0.999889
12896	Cpt2	0.167917	6.21595	1.87995	0.17034	0.999889
52357	Wwc2	0.214729	4.01424	1.8794	0.170402	0.999889
231086	Hadhb	0.190714	8.62491	1.87916	0.170429	0.999889
64103	Tnmd	0.943924	2.90358	1.87758	0.170609	0.999889
57344	As3mt	0.153897	4.97761	1.87656	0.170726	0.999889
225027	Srsf7	0.143299	5.3374	1.87499	0.170904	0.999889
69743	Casz1	-0.181944	5.56801	1.87483	0.170923	0.999889
65969	Cubn	1.2087	-1.83734	1.87422	0.170992	0.999889
70081	Zfp995	-1.07366	-0.851836	1.87398	0.17102	0.999889
11479	Acvr1b	0.226313	6.42429	1.87365	0.171057	0.999889
70717	Medag	-0.322597	2.49312	1.87293	0.17114	0.999889
18032	Nfix	-0.151772	8.06887	1.87238	0.171202	0.999889
78912	Sp2	-0.203701	3.73766	1.87193	0.171254	0.999889
17883	Myh3	-0.60347	3.30585	1.87187	0.171261	0.999889
676923	Gm16470	-0.842887	-0.793439	1.8711	0.17135	0.999889
66590	Farsa	-0.146764	4.54639	1.8698	0.171498	0.999889
66257	Nicn1	0.199088	3.96332	1.86963	0.171518	0.999889
76742	Snx27	-0.144546	5.95964	1.86956	0.171525	0.999889
244962	Snx14	-0.188333	3.99444	1.86814	0.171688	0.999889
97212	Hadha	0.174351	8.80511	1.86653	0.171873	0.999889
67263	Zswim6	0.446934	1.50092	1.86537	0.172006	0.999889
14729	Gp5	-2.78201	-1.52157	1.86396	0.172168	0.999889
74359	4931414P19Rik	0.361245	1.70014	1.86323	0.172252	0.999889
71306	Mfap3l	0.300541	3.47216	1.8618	0.172417	0.999889
68080	Gpn3	0.181875	4.51349	1.86073	0.17254	0.999889
320495	Ipcef1	1.99541	-1.33638	1.85832	0.172819	0.999889
71521	Pds5a	-0.221834	5.20183	1.85816	0.172837	0.999889
18356	Or2v1	-1.63315	-1.83495	1.8551	0.173191	0.999889
11988	Slc7a2	0.290384	7.14148	1.85304	0.17343	0.999889
13684	Eif4e	-0.161968	6.68539	1.85302	0.173433	0.999889
17229	Tpsb2	-0.37281	2.68744	1.85173	0.173582	0.999889
69066	1810010H24Rik	0.617418	0.272216	1.85169	0.173587	0.999889
108167848	Gm12258	0.383621	1.66762	1.85099	0.173669	0.999889
73144	Mir100hg	0.236229	3.50852	1.84884	0.173918	0.999889
15512	Hspa2	-0.438557	2.14971	1.84838	0.173971	0.999889
100041204	Gm3200	-0.623621	-0.00613789	1.84778	0.174041	0.999889
320869	Spata33	0.599855	0.181935	1.8467	0.174167	0.999889
68636	Fahd1	0.172628	5.0337	1.84647	0.174195	0.999889
330671	B4galnt4	1.22045	-1.26436	1.84622	0.174224	0.999889
17364	Trpm1	-0.872702	-0.967066	1.84555	0.174302	0.999889
70118	Srrd	0.427102	0.996155	1.8428	0.174624	0.999889
16012	Igfbp6	0.221988	5.33386	1.84276	0.174628	0.999889
70604	Dnajb14	-0.189187	4.32763	1.84262	0.174644	0.999889
67291	Ccdc137	0.286739	3.0079	1.84112	0.17482	0.999889
12643	Chad	1.16505	4.72855	1.84074	0.174864	0.999889
15235	Mst1	-1.648	-2.47806	1.84058	0.174883	0.999889
23886	Gdf15	-1.67992	-2.09579	1.84049	0.174893	0.999889
19718	Rfc2	-0.183764	4.04108	1.83843	0.175135	0.999889
75216	Cep128	-0.555257	0.575411	1.83836	0.175143	0.999889
20701	Serpina1b	-1.03751	0.307103	1.83835	0.175145	0.999889
100043772	Zfp850	-0.953951	-0.902278	1.83781	0.175208	0.999889
11865	Bmal1	-0.281674	3.58195	1.83777	0.175213	0.999889
70575	Gfod2	-0.225635	3.21641	1.83506	0.175531	0.999889
28081	Vcf1	0.163089	4.90943	1.83496	0.175543	0.999889
11434	Acr	-0.914265	-1.08074	1.83296	0.175778	0.999889
12946	Cr1l	0.158245	5.34515	1.83202	0.175889	0.999889
17133	Maff	0.552433	1.45154	1.83138	0.175965	0.999889
76547	Tmem101	0.259858	3.06877	1.82957	0.176179	0.999889
216551	Lgalsl	-0.164925	6.67193	1.82875	0.176276	0.999889
20878	Aurka	-0.285908	2.81892	1.82662	0.176527	0.999889
76219	Arxes1	-1.3803	-1.44513	1.82635	0.176559	0.999889
53605	Nap1l1	0.16505	6.75555	1.82625	0.176572	0.999889
18591	Pdgfb	-0.18367	4.52271	1.8246	0.176767	0.999889
106877	Afap1l1	-0.137911	5.52542	1.82425	0.176808	0.999889
12772	Ccr2	-0.395378	2.37197	1.82341	0.176908	0.999889
66704	Rbm4b	0.278557	3.21966	1.82246	0.177021	0.999889
106369	Ypel1	0.601456	0.525433	1.82245	0.177022	0.999889
67387	Unc50	0.193977	3.70018	1.82234	0.177035	0.999889
226421	Rab7b	0.291136	2.32952	1.82216	0.177056	0.999889
319974	Auts2	-0.309784	3.42148	1.82099	0.177195	0.999889
13835	Epha1	-0.686211	-0.20076	1.8207	0.17723	0.999889
28040	D6Wsu163e	0.256607	3.15531	1.82011	0.1773	0.999889
217011	Nle1	0.272391	3.27592	1.81942	0.177382	0.999889
434246	Trim72	-0.164006	7.06352	1.81887	0.177447	0.999889
109095	Rbm15b	-0.263618	3.1766	1.81826	0.17752	0.999889
19285	Cavin1	-0.178353	6.94707	1.81789	0.177565	0.999889
225215	Rsl24d1	0.189736	3.98703	1.81613	0.177774	0.999889
100417422	Gm16574	0.95408	-0.719436	1.81593	0.177799	0.999889
66869	Zfp869	0.166529	4.98242	1.81395	0.178035	0.999889
328747	Gm5091	-0.482269	1.34923	1.81357	0.17808	0.999889
72515	Wdr43	0.141123	5.27796	1.81259	0.178198	0.999889
23966	Tenm4	-0.975686	2.64583	1.81164	0.178312	0.999889
76829	Dok5	-0.390485	1.76056	1.81094	0.178396	0.999889
72565	Uaca	0.14081	8.39403	1.81071	0.178423	0.999889
23893	Grem2	0.630893	3.43105	1.81007	0.1785	0.999889
75007	Mindy1	-0.140153	4.93904	1.80939	0.178581	0.999889
232413	Clec12a	-0.826437	0.257525	1.809	0.178628	0.999889
239556	Cacna1i	0.837029	0.227534	1.80888	0.178643	0.999889
11898	Ass1	-0.494882	1.93212	1.80881	0.178651	0.999889
110460	Acat2	0.286358	2.76861	1.80678	0.178896	0.999889
71735	Lrwd1	0.246898	2.84784	1.80446	0.179174	0.999889
16956	Lpl	0.427816	9.85966	1.80432	0.179191	0.999889
272589	Tbcel	0.175916	4.8093	1.8028	0.179375	0.999889
72775	Fance	-0.220863	3.19819	1.80203	0.179468	0.999889
11776	Ap3d1	-0.138895	5.98408	1.8017	0.179508	0.999889
75973	Ccdc162	0.564593	0.816905	1.80003	0.179709	0.999889
71242	Spata24	-0.881085	-0.402518	1.79907	0.179825	0.999889
74229	Paqr8	-0.783013	0.228181	1.79849	0.179896	0.999889
218214	Kdm1b	0.206813	3.86353	1.79828	0.179921	0.999889
12615	Cenpa	-0.580036	1.63483	1.79725	0.180045	0.999889
104348	Zfp120	0.242839	3.62389	1.79656	0.180129	0.999889
100042555	Il11ra3	0.849862	-1.9552	1.79574	0.180229	0.999889
619309	Muc3a	-0.778598	-0.829049	1.7957	0.180234	0.999889
56382	Rab9	0.206879	4.17506	1.79489	0.180332	0.999889
21753	Tes	0.466704	1.40825	1.79243	0.18063	0.999889
226432	Ipo9	-0.142517	5.49819	1.78863	0.181094	0.999889
71722	Cic	-0.154528	5.32333	1.78814	0.181153	0.999889
111175	Pecr	0.203493	4.09982	1.78702	0.18129	0.999889
69719	Cad	0.199182	3.89148	1.78576	0.181443	0.999889
26992	Brd7	0.138551	6.47655	1.78509	0.181526	0.999889
241112	Catip	1.04393	-1.43068	1.78504	0.181532	0.999889
72026	Trmu	0.254781	3.05706	1.78464	0.181581	0.999889
16180	Il1rap	0.423346	1.5676	1.78123	0.181998	0.999889
626721	Cd63-ps	-0.645214	0.763104	1.77947	0.182214	0.999889
212547	Nepro	0.332683	2.18194	1.77938	0.182226	0.999889
238323	Rps6kl1	0.405714	1.25511	1.77919	0.182249	0.999889
21973	Top2a	-1.40895	1.16463	1.77834	0.182354	0.999889
17681	Msc	0.7036	0.281285	1.77811	0.182382	0.999889
78779	Spata2l	0.560649	0.505716	1.77666	0.18256	0.999889
67468	Mmd	-0.490453	4.35631	1.77609	0.18263	0.999889
108121	U2af1	0.196023	4.74279	1.77442	0.182836	0.999889
21885	Tle1	-0.184802	4.26267	1.77439	0.18284	0.999889
77532	Jrkl	0.335095	2.44041	1.77415	0.18287	0.999889
18948	Pnmt	-1.06988	-0.159968	1.77395	0.182894	0.999889
71753	Tmprss6	-1.49525	-1.36871	1.77343	0.182958	0.999889
102294	Cyp4v3	-0.471679	1.95365	1.77298	0.183013	0.999889
71893	Noxo1	-1.03655	-1.38888	1.77182	0.183157	0.999889
229731	Slc25a24	0.298787	2.51458	1.77159	0.183185	0.999889
71962	Castor1	0.456312	1.5828	1.77116	0.183238	0.999889
66343	Tmem177	0.177348	3.90833	1.77096	0.183263	0.999889
53311	Mybph	-0.23916	8.05968	1.76927	0.183472	0.999889
93702	Pcdhgb5	-0.574053	-0.114048	1.76916	0.183486	0.999889
621205	Gm6206	-0.492831	0.952066	1.76894	0.183513	0.999889
73649	Cybrd1	1.14193	0.102193	1.76287	0.184267	0.999889
67689	Aldh3b1	-0.461778	1.06488	1.76047	0.184565	0.999889
269181	Mgat4a	0.277599	3.35037	1.76035	0.184581	0.999889
14287	Fpgs	-0.261203	3.09824	1.75967	0.184666	0.999889
108138	Xrcc4	0.250948	2.80715	1.75947	0.18469	0.999889
69601	Dab2ip	-0.167924	6.47362	1.75908	0.18474	0.999889
74198	Dtx2	0.255023	3.26768	1.75807	0.184865	0.999889
69219	Ddah1	-0.450129	2.21378	1.75798	0.184876	0.999889
64008	Aqp9	-1.21678	-0.97938	1.75657	0.185053	0.999889
78771	Mctp1	0.54455	0.666296	1.75551	0.185186	0.999889
21357	Tarbp2	-0.184571	4.5896	1.75539	0.185201	0.999889
100503272	Gm11423	0.792849	-0.580938	1.75497	0.185253	0.999889
67768	N6amt1	0.200107	3.99524	1.75289	0.185513	0.999889
328329	Mast4	-0.234437	6.34389	1.75133	0.185709	0.999889
232984	B3gnt8	0.558327	1.32765	1.75129	0.185714	0.999889
237504	Rassf9	0.440302	1.7195	1.74887	0.186019	0.999889
19650	Rbl1	0.454821	1.75036	1.74885	0.186022	0.999889
268534	Sntg2	-1.04087	-1.18906	1.74758	0.186181	0.999889
269589	Sytl1	-1.27807	-1.03035	1.7474	0.186204	0.999889
104816	Aspg	1.10225	-1.86913	1.74663	0.186301	0.999889
14538	Gcnt2	0.280531	3.22723	1.74659	0.186306	0.999889
117160	Ttyh2	-0.247242	3.58929	1.74533	0.186465	0.999889
229841	Cenpe	-1.42219	-0.808465	1.74422	0.186605	0.999889
30933	Tor2a	-0.272925	2.54618	1.74376	0.186663	0.999889
664883	Nova1	-0.246119	3.27631	1.74237	0.186839	0.999889
53312	Nub1	0.15704	5.23325	1.74212	0.186871	0.999889
327958	Pitpnm3	0.309424	2.44824	1.74202	0.186884	0.999889
233899	Cfap119	0.592972	0.647986	1.74191	0.186897	0.999889
320879	B230217O12Rik	0.509756	0.457416	1.74115	0.186993	0.999889
16532	Kcnu1	-0.76599	-0.362772	1.7411	0.186999	0.999889
72832	Crtac1	-0.98292	-0.999144	1.74025	0.187107	0.999889
22036	Traip	-0.563024	0.160998	1.73932	0.187225	0.999889
74150	Slc35f5	0.172728	4.46158	1.73919	0.187241	0.999889
244667	Disc1	-0.841875	-0.49816	1.7361	0.187634	0.999889
102632	Acad11	0.154933	5.8372	1.73601	0.187645	0.999889
382010	Cep44	-0.247157	3.07384	1.73589	0.18766	0.999889
68017	Mrm2	0.288146	2.77924	1.73233	0.188113	0.999889
105445	Dock9	0.180565	5.5504	1.73224	0.188124	0.999889
12306	Anxa2	-0.269883	5.46834	1.73153	0.188215	0.999889
72277	Fam186a	1.2463	-2.04322	1.73086	0.188301	0.999889
16835	Ldlr	-0.300913	2.93855	1.73	0.188411	0.999889
27403	Abca7	-0.166496	4.46329	1.7297	0.188449	0.999889
20648	Snta1	-0.155921	7.34455	1.72649	0.18886	0.999889
26415	Mapk13	-2.54897	-1.41227	1.72471	0.189089	0.999889
66690	Tmem186	0.169083	4.83366	1.72468	0.189092	0.999889
100608	Noc4l	-0.181028	3.95989	1.72379	0.189207	0.999889
21414	Tcf7	1.03256	1.02368	1.72348	0.189246	0.999889
52906	Ahi1	-0.43606	1.00241	1.72309	0.189296	0.999889
234564	Ces1f	0.739395	1.94002	1.72293	0.189317	0.999889
654474	Gm14760	-0.482145	0.704787	1.72116	0.189543	0.999889
81601	Kat5	0.237871	3.80342	1.72105	0.189558	0.999889
74183	Perm1	-0.199015	7.97066	1.71938	0.189773	0.999889
624430	Gm12444	1.34325	-2.1455	1.71905	0.189816	0.999889
16161	Il12rb1	2.04858	-2.33391	1.71882	0.189845	0.999889
229488	Fhip1a	-0.140175	5.9634	1.7167	0.190118	0.999889
665574	Gm7694	-0.631943	-0.0253014	1.7162	0.190184	0.999889
56228	Ube2j1	0.154331	5.13752	1.71553	0.190269	0.999889
56418	Ykt6	-0.133329	5.94523	1.71529	0.190301	0.999889
214150	Ago3	0.162597	4.22194	1.71477	0.190368	0.999889
14841	Haspin	-1.24501	-1.50066	1.71428	0.190432	0.999889
20429	Shox2	-0.490221	1.06587	1.71391	0.190479	0.999889
110033	Kif22	-0.93502	-0.166072	1.7136	0.190519	0.999889
11477	Acvr1	-0.17556	4.13242	1.71303	0.190593	0.999889
66131	Tipin	0.21481	3.11989	1.7127	0.190635	0.999889
66958	Tmx2	-0.192748	5.33108	1.70918	0.191092	0.999889
407821	Znrf3	-0.275135	2.57136	1.70626	0.191471	0.999889
58193	Extl2	-0.164087	3.94977	1.70599	0.191506	0.999889
218341	Rfesd	0.19833	3.68262	1.70593	0.191514	0.999889
224805	Aars2	-0.179439	4.37363	1.70486	0.191653	0.999889
66973	Mrps18b	0.225172	3.71779	1.70436	0.191718	0.999889
100041342	Gm12537	-0.561745	-0.0237816	1.7042	0.191739	0.999889
67628	Anp32b	0.166649	6.13581	1.70418	0.191742	0.999889
27784	Commd8	0.163477	4.66139	1.70415	0.191747	0.999889
67459	Nvl	0.164997	4.47679	1.70366	0.191809	0.999889
243978	Mrgprx2	-0.638117	-0.886167	1.70344	0.191839	0.999889
244713	Zfp317	0.191666	4.40018	1.70223	0.191997	0.999889
434130	Ccdc8	0.363697	1.51159	1.70222	0.191998	0.999889
12363	Casp4	-0.468957	1.34422	1.70208	0.192016	0.999889
78833	Gins3	0.626446	0.0520378	1.70124	0.192126	0.999889
64297	Gprc5b	-0.211555	4.61734	1.69946	0.192358	0.999889
208518	Cep78	0.32188	2.12739	1.6992	0.192393	0.999889
105242407	NA	-0.638071	1.8194	1.69748	0.192617	0.999889
73172	Exo5	-0.598086	0.246746	1.69715	0.192661	0.999889
106581	Fam234a	-0.130603	6.03545	1.69582	0.192836	0.999889
77862	Thyn1	-0.183166	4.01037	1.69505	0.192937	0.999889
18475	Pafah1b2	0.140819	4.65443	1.69462	0.192993	0.999889
26972	Spo11	1.1775	-1.66293	1.69365	0.19312	0.999889
67731	Fbxo32	0.22973	8.53358	1.69342	0.19315	0.999889
15925	Ide	-0.228168	7.66001	1.6934	0.193153	0.999889
68999	Anapc10	-0.37129	2.11232	1.69218	0.193314	0.999889
50817	Capn15	0.246046	3.11802	1.69172	0.193375	0.999889
192976	Lrrc75a	0.334601	1.89257	1.69139	0.193417	0.999889
218544	Sgtb	-0.664794	-0.243093	1.69064	0.193517	0.999889
67245	Peli1	0.185843	4.07344	1.68772	0.193902	0.999889
20431	Pmel	-0.839953	-1.55251	1.68679	0.194025	0.999889
18119	Nodal	-1.08178	-1.41719	1.68669	0.194038	0.999889
114679	Selenom	-0.267786	2.62232	1.68667	0.194041	0.999889
171285	Havcr2	1.22626	-1.29375	1.68613	0.194112	0.999889
17000	Ltbr	-0.177434	4.08274	1.68611	0.194114	0.999889
74122	Tmem43	-0.19162	5.12545	1.68585	0.194149	0.999889
55990	Fmo2	0.317263	5.07736	1.68541	0.194208	0.999889
319711	E230029C05Rik	-0.869899	-0.362701	1.68536	0.194214	0.999889
320609	Strip2	0.509215	0.693624	1.68407	0.194384	0.999889
109065	Dnaaf2	-0.652983	-0.996611	1.68393	0.194404	0.999889
100141474	4933428G20Rik	-1.19261	-1.78932	1.6838	0.19442	0.999889
240753	Plekha6	0.172117	4.77774	1.68336	0.194478	0.999889
76464	Knl1	-1.63728	-1.2417	1.68146	0.19473	0.999889
66071	Ethe1	0.172761	3.90741	1.68081	0.194817	0.999889
110095	Pygl	-0.477031	2.59223	1.68057	0.194849	0.999889
69652	2310069B03Rik	0.495214	0.523218	1.68003	0.194921	0.999889
27015	Polk	0.301878	3.74973	1.67983	0.194948	0.999889
50915	Grb14	-0.280158	4.39129	1.67945	0.194997	0.999889
12705	Cited1	1.11533	-1.37445	1.67693	0.195332	0.999889
114570	Crip3	-0.558209	0.207407	1.67687	0.195341	0.999889
58804	Cdc42ep5	-0.659802	-0.217958	1.67674	0.195359	0.999889
14131	Fcgr3	-0.303577	2.26503	1.675	0.19559	0.999889
109620	Dsp	-2.95545	1.25516	1.674	0.195724	0.999889
17245	Mdm1	0.480518	1.38318	1.67389	0.195739	0.999889
100039695	Rpl19-ps1	1.72168	-2.2257	1.67381	0.195749	0.999889
67138	Herc6	-0.484621	0.901133	1.67245	0.19593	0.999889
75530	Lyrm7	0.209342	3.65578	1.67223	0.195959	0.999889
235180	Fez1	0.305288	2.24929	1.67178	0.19602	0.999889
231532	Arhgap24	-0.281907	4.09751	1.67176	0.196023	0.999889
68770	Phtf2	-0.165836	7.9673	1.67165	0.196038	0.999889
217648	Gm527	0.562449	0.462188	1.67078	0.196154	0.999889
381485	Trim55	-0.151108	6.30026	1.67076	0.196157	0.999889
14579	Gem	-0.464948	1.38262	1.67058	0.19618	0.999889
17319	Mif	0.18234	5.07401	1.66877	0.196423	0.999889
22411	Wnt11	0.224876	2.97448	1.66841	0.196471	0.999889
75420	Secisbp2	0.175757	4.16852	1.66782	0.19655	0.999889
66968	Plin5	0.404941	4.43013	1.66776	0.196559	0.999889
117606	Boc	0.365352	2.60044	1.66738	0.19661	0.999889
59028	Rcl1	0.283607	3.33979	1.66737	0.196611	0.999889
235493	Atosa	0.25817	5.62995	1.66705	0.196654	0.999889
20840	Stac	-1.02683	-1.292	1.667	0.196661	0.999889
101351	Eogt	0.227566	3.41478	1.66606	0.196787	0.999889
100756	Usp30	-0.17808	3.64867	1.66568	0.196838	0.999889
214944	Mob3b	-0.568561	0.722003	1.66509	0.196917	0.999889
14381	G6pdx	-0.495524	3.15138	1.66493	0.196939	0.999889
66487	Uqcc5	0.376877	1.33574	1.66141	0.197414	0.999889
106389	Eaf2	1.07764	-1.62775	1.66065	0.197516	0.999889
107045	Lars1	0.140976	5.75528	1.66058	0.197524	0.999889
217473	Ankmy2	0.265162	2.89106	1.65976	0.197636	0.999889
216049	Zfp365	0.612474	1.06097	1.6597	0.197644	0.999889
16438	Itpr1	-0.168417	5.31121	1.65828	0.197836	0.999889
330301	Zfp786	0.565209	0.310926	1.65778	0.197903	0.999889
66196	Myo19	-0.276973	2.7294	1.6574	0.197954	0.999889
24059	Slco2a1	0.328988	2.60563	1.65691	0.198021	0.999889
72154	Zfp157	0.32912	2.01806	1.65607	0.198135	0.999889
72930	Ppp2r2b	0.700976	-1.4633	1.65564	0.198193	0.999889
215653	Rassf2	0.347289	3.28822	1.65551	0.198211	0.999889
14862	Gstm1	0.188755	7.44082	1.65487	0.198297	0.999889
14421	B4galnt1	0.976659	1.0993	1.65428	0.198378	0.999889
231633	Tmem119	0.390033	1.6652	1.65401	0.198415	0.999889
69048	Slc30a5	0.179276	3.92555	1.65312	0.198535	0.999889
56312	Nupr1	-0.29294	2.90132	1.65241	0.198631	0.999889
213438	P2ry10b	0.958222	-1.16325	1.65131	0.198781	0.999889
235184	Msantd2	0.320587	2.5616	1.65011	0.198944	0.999889
100037258	Dnajc3	0.133421	5.64883	1.64996	0.198965	0.999889
19737	Rgs5	0.162663	8.05652	1.64993	0.198969	0.999889
17858	Mx2	-0.687119	-0.143534	1.64971	0.198998	0.999889
407800	Ecm2	0.31358	4.36916	1.64964	0.199007	0.999889
66609	Cryzl1	-0.180337	3.55682	1.64922	0.199065	0.999889
13867	Erbb3	-0.307784	2.97857	1.64854	0.199157	0.999889
13803	Enc1	0.428587	2.08727	1.64833	0.199186	0.999889
72326	2500004C02Rik	0.574451	0.0502225	1.64718	0.199343	0.999889
18818	Plk-ps1	-1.13838	-1.82951	1.64655	0.19943	0.999889
67884	Cfap410	-0.268133	2.26635	1.6455	0.199573	0.999889
67302	Zc3h13	0.145544	4.63155	1.64475	0.199675	0.999889
230857	Ece1	0.17473	6.92243	1.64441	0.199722	0.999889
666974	Psma5-ps	0.676622	-0.455101	1.64388	0.199794	0.999889
66566	Ntpcr	0.218623	3.36819	1.64379	0.199806	0.999889
93709	Pcdhga1	0.663198	-0.882778	1.64153	0.200115	0.999889
329427	Chn1os3	1.24904	-1.74813	1.64127	0.200151	0.999889
66642	Ctnnbl1	-0.184421	3.79207	1.64114	0.200168	0.999889
52477	Angel2	0.165888	5.4966	1.63955	0.200387	0.999889
20346	Sema3a	0.40595	1.50409	1.63873	0.2005	0.999889
74450	Pank2	0.153897	4.66627	1.63855	0.200525	0.999889
102182	Prmt9	0.209425	3.58411	1.63718	0.200713	0.999889
19014	Med1	0.142154	5.22995	1.63673	0.200774	0.999889
21929	Tnfaip3	-0.282602	2.86667	1.6366	0.200793	0.999889
231803	Mepce	-0.155596	4.75489	1.63618	0.20085	0.999889
68048	Aen	0.17799	5.36388	1.63437	0.2011	0.999889
19186	Psme1	-0.168589	4.76865	1.63418	0.201126	0.999889
56527	Mast1	1.03285	-1.62837	1.63413	0.201132	0.999889
67680	Sdhb	0.13242	8.59214	1.633	0.201288	0.999889
319615	Zfp944	0.263883	3.13864	1.63289	0.201303	0.999889
18441	P2ry1	0.262246	3.43909	1.63174	0.201462	0.999889
245305	B230307C23Rik	-0.380085	1.21123	1.63166	0.201474	0.999889
71492	Bbs7	0.237422	3.35336	1.6295	0.201772	0.999889
66531	Cmc2	-0.183465	3.94244	1.62668	0.202163	0.999889
56503	Ankrd49	0.263785	3.29956	1.62524	0.202362	0.999889
58809	Rnase4	0.156897	5.27871	1.62413	0.202516	0.999889
13982	Esr1	-0.195575	5.0852	1.62386	0.202555	0.999889
115487824	Rps11-ps2	0.776294	-0.13421	1.62289	0.20269	0.999889
56095	Ftsj3	0.149277	5.28104	1.62267	0.202719	0.999889
13872	Ercc3	-0.20571	3.92105	1.62253	0.20274	0.999889
78575	B430319G15Rik	-0.911039	-1.02907	1.61905	0.203225	0.999889
55980	Impa1	0.184957	3.95261	1.61704	0.203506	0.999889
18596	Pdgfrb	0.18431	5.11834	1.61694	0.203519	0.999889
238252	Gpr135	-0.939532	-0.987098	1.61673	0.203549	0.999889
320563	Islr2	-0.395797	1.23791	1.61528	0.203751	0.999889
230162	Zfp189	0.325973	2.04121	1.61478	0.203821	0.999889
66647	Nsmce3	0.249129	3.24435	1.61465	0.203839	0.999889
233824	Cog7	-0.153187	4.63227	1.61446	0.203866	0.999889
75710	Rbm12	0.315597	2.07507	1.61445	0.203868	0.999889
19158	Cyth2	-0.159482	4.07468	1.61329	0.20403	0.999889
117197	Bloc1s4	-0.264905	2.68406	1.61298	0.204073	0.999889
11722	Amy1	-0.229035	5.67065	1.61269	0.204114	0.999889
52530	Nhp2	0.204557	3.69201	1.61228	0.204171	0.999889
209462	Hace1	-0.282076	2.6378	1.61206	0.204202	0.999889
117591	Slc2a9	-0.704742	-0.503168	1.612	0.20421	0.999889
13025	Ctla2b	-1.11065	-2.10833	1.61171	0.204251	0.999889
214305	Hhipl1	0.436678	1.71549	1.61018	0.204466	0.999889
66707	Nkapl	0.88996	-2.09729	1.60929	0.204592	0.999889
170823	Glmn	-0.263628	2.26204	1.60773	0.204812	0.999889
244418	Prag1	-0.322367	2.24444	1.60723	0.204882	0.999889
666737	4632427E13Rik	0.528466	0.267147	1.60671	0.204954	0.999889
20195	S100a11	-0.255935	4.09127	1.60582	0.20508	0.999889
100043424	Morrbid	-0.556101	0.499675	1.6051	0.205182	0.999889
97287	Mtmr14	0.166897	4.76774	1.60234	0.205572	0.999889
76927	Tsacc	0.791709	-0.776571	1.60162	0.205673	0.999889
192236	Hps1	-0.429694	1.39713	1.60141	0.205704	0.999889
633640	Tmem267	-0.434355	3.8941	1.60078	0.205793	0.999889
103711	Pnpo	0.221119	3.53477	1.60057	0.205822	0.999889
330267	Thsd7a	0.401389	1.6004	1.59926	0.206008	0.999889
219228	Pcdh17	0.503819	0.542586	1.59879	0.206074	0.999889
70144	Lrch3	0.304445	3.06151	1.59824	0.206153	0.999889
50758	Fbxl17	-0.177581	5.81406	1.59769	0.20623	0.999889
50527	Ero1a	0.234162	3.23732	1.59665	0.206378	0.999889
20646	Snrpn	0.170807	4.06118	1.59584	0.206494	0.999889
66420	Polr2e	0.140448	4.87414	1.59382	0.206782	0.999889
26358	Aldh1a7	-0.636102	0.984618	1.59306	0.206889	0.999889
96875	Prg4	0.91014	4.69554	1.592	0.207041	0.999889
269536	Tex10	-0.168695	4.12679	1.59195	0.207047	0.999889
104445	Cdc42ep1	-0.219112	3.58938	1.59117	0.207159	0.999889
214239	Ccdc9b	0.165457	4.78092	1.59107	0.207173	0.999889
83771	Tas1r3	-0.422696	0.561792	1.59102	0.207181	0.999889
56526	Septin6	0.361756	1.96165	1.58987	0.207344	0.999889
384569	Nova2	0.341435	1.93986	1.58972	0.207366	0.999889
207375	Fam120c	-0.336876	3.20159	1.58564	0.207951	0.999889
74682	Wdr35	0.228501	4.20632	1.58528	0.208001	0.999889
69640	Fam83g	-0.483242	0.774546	1.58438	0.208131	0.999889
330721	Nek5	-0.604262	0.233388	1.583	0.208329	0.999889
267019	Rps15a	0.158064	6.42629	1.58297	0.208334	0.999889
66406	Sac3d1	-0.280144	2.99299	1.58183	0.208497	0.999889
654318	C530005A16Rik	0.518952	0.547462	1.58174	0.20851	0.999889
213435	Mylk3	-1.08638	-0.559293	1.58109	0.208604	0.999889
16828	Ldha	-0.177016	11.5108	1.58095	0.208623	0.999889
20502	Slc16a2	0.262784	2.69803	1.58066	0.208666	0.999889
68463	Mrpl14	0.217617	4.76044	1.58002	0.208758	0.999889
73845	Ankrd42	-0.934081	-1.1881	1.57988	0.208778	0.999889
20449	St8sia1	1.26792	-1.09632	1.57834	0.209	0.999889
73674	Wdr75	0.172613	4.39218	1.57672	0.209234	0.999889
100038761	Unc45bos	-0.572929	-0.290995	1.57669	0.209238	0.999889
76626	Msi2	-0.145519	7.34977	1.57645	0.209272	0.999889
21859	Timp3	0.325254	6.46891	1.57506	0.209473	0.999889
432964	Iqank1	-1.23065	-1.92219	1.57454	0.209549	0.999889
328561	Apol10b	-0.453523	2.00158	1.57284	0.209795	0.999889
11287	Pzp	-1.67555	-0.32322	1.57248	0.209847	0.999889
268470	Ube2z	-0.142178	5.22334	1.56947	0.210284	0.999889
16548	Khk	0.178577	4.0138	1.56938	0.210297	0.999889
66971	Cdk5rap1	0.174135	3.52999	1.56785	0.210519	0.999889
234912	Cfap300	1.15429	-1.39771	1.56755	0.210563	0.999889
27428	Shroom3	-0.81178	0.688125	1.56743	0.210581	0.999889
58226	Cacna1h	0.329543	2.12949	1.56585	0.210811	0.999889
13806	Eno1	-0.162673	6.50283	1.56562	0.210844	0.999889
22146	Tuba1c	-0.427643	1.79856	1.56513	0.210916	0.999889
208659	Fam20a	0.481191	1.14553	1.56508	0.210923	0.999889
100504637	Gm20324	1.36036	-1.86618	1.56427	0.211041	0.999889
625249	Gpx4	0.155761	7.77977	1.56422	0.211048	0.999889
53761	Prrc2a	-0.148596	7.28931	1.56365	0.211132	0.999889
20465	Sim2	-0.164819	4.42846	1.56274	0.211264	0.999889
319682	D830026I12Rik	0.515593	0.116175	1.56161	0.211429	0.999889
56043	Akr1e1	0.154487	4.10589	1.56121	0.211489	0.999889
11815	Apod	0.270584	5.88471	1.56081	0.211547	0.999889
11504	Adamts1	-0.190875	5.48674	1.56067	0.211567	0.999889
56309	Mycbp	0.179328	3.71847	1.56062	0.211574	0.999889
19725	Rfx2	-0.331649	1.95586	1.56057	0.211582	0.999889
170442	Bbox1	-1.54686	-1.548	1.56008	0.211654	0.999889
55985	Cxcl13	1.32977	0.248891	1.55955	0.211731	0.999889
208768	Sde2	0.188941	3.9287	1.55886	0.211833	0.999889
230393	Focad	-0.189397	4.25858	1.5586	0.21187	0.999889
432770	Rslcan18	1.04564	-1.52696	1.55776	0.211994	0.999889
239217	Kctd12	0.229412	4.42918	1.55445	0.212479	0.999889
270906	Prr11	-0.817479	-0.63467	1.55418	0.212519	0.999889
16416	Itgb3	-0.67469	1.99723	1.55415	0.212524	0.999889
107508	Eprs1	0.168488	8.2237	1.55222	0.212807	0.999889
231093	Agbl5	-0.309919	1.93345	1.55186	0.212861	0.999889
433586	Maml3	-0.396676	1.8797	1.55094	0.212997	0.999889
17228	Cma1	-0.442625	2.43198	1.5508	0.213017	0.999889
23959	Nt5e	0.446516	1.62692	1.55074	0.213026	0.999889
193740	Hspa1a	-0.438985	2.19009	1.54944	0.213218	0.999889
67095	Trak1	-0.144183	7.98108	1.54941	0.213223	0.999889
67881	Mdp1	-0.199732	3.8523	1.54797	0.213435	0.999889
16574	Kif5c	0.503658	0.418894	1.54745	0.213512	0.999889
226162	Dpcd	-0.214456	3.43653	1.5472	0.21355	0.999889
13011	Cst7	-1.6335	-2.09057	1.54664	0.213632	0.999889
18784	Pla2g5	0.269762	4.13605	1.54504	0.21387	0.999889
226352	Epb41l5	0.254156	2.72228	1.54436	0.213969	0.999889
74764	Klc4	-0.193208	4.22677	1.54316	0.214147	0.999889
15488	Hsd17b4	0.174504	6.25432	1.54294	0.214181	0.999889
242700	Ifnlr1	-1.55012	-1.61184	1.54247	0.21425	0.999889
115490266	Gm22270	-0.896044	-1.54738	1.54243	0.214256	0.999889
105377	Slf1	-0.19598	3.8407	1.54089	0.214485	0.999889
58521	Eid1	0.149394	4.15031	1.54078	0.214501	0.999889
77721	Mrps5	0.129542	5.24183	1.54046	0.214549	0.999889
108153	Adamts7	0.462876	0.382938	1.53969	0.214664	0.999889
100206	Adprs	-0.26294	3.12238	1.53958	0.21468	0.999889
71865	Fbxo30	-0.177273	4.10383	1.5388	0.214797	0.999889
68431	Fbxl15	-0.511039	0.59532	1.53856	0.214832	0.999889
329165	Abi2	0.266104	2.3264	1.53842	0.214853	0.999889
24067	Srp54a	-0.346424	1.90825	1.53836	0.214862	0.999889
16440	Itpr3	0.303901	3.47438	1.53779	0.214948	0.999889
74479	Snx11	0.177011	3.67321	1.53758	0.214979	0.999889
13132	Dab2	0.233447	4.45272	1.53672	0.215107	0.999889
68364	0610030E20Rik	0.133528	4.53867	1.53516	0.215339	0.999889
434794	Xlr4a	-1.48164	-1.86682	1.53479	0.215394	0.999889
23845	Clec5a	-0.981289	-0.667039	1.53471	0.215406	0.999889
240879	Ntmt2	-0.188639	4.7342	1.53448	0.215441	0.999889
110542	Amhr2	-0.418871	2.0051	1.53419	0.215484	0.999889
56784	Ralgapa1	-0.172698	5.92822	1.53284	0.215686	0.999889
319616	Fzd10os	-0.447377	0.88875	1.53218	0.215785	0.999889
242409	Tmem8b	-0.152585	4.72208	1.53117	0.215938	0.999889
381260	Gm973	-0.544516	0.394712	1.53081	0.215991	0.999889
207495	Baiap2l2	-0.444686	0.883542	1.52911	0.216246	0.999889
11987	Slc7a1	-0.326919	2.51225	1.52879	0.216295	0.999889
56216	Stx1b	0.353114	1.64195	1.52815	0.21639	0.999889
227731	Slc25a25	0.576133	7.011	1.52706	0.216555	0.999889
107250	Kazald1	0.231793	3.4691	1.52647	0.216643	0.999889
237403	Lingo3	-0.297827	3.13222	1.52558	0.216776	0.999889
57262	Retnla	-0.353784	4.77841	1.52285	0.217189	0.999889
239652	Zfp641	-0.174206	4.45794	1.5224	0.217257	0.999889
19334	Rab22a	-0.130878	6.08253	1.52094	0.217477	0.999889
107732	Mrpl10	-0.142073	4.66054	1.52003	0.217614	0.999889
80291	Rilpl2	0.299475	2.3427	1.51979	0.217652	0.999889
68087	Dcakd	-0.220589	3.05043	1.5188	0.217801	0.999889
216516	Ccdc157	0.189736	3.53341	1.51877	0.217806	0.999889
102278	Cpne7	-0.779613	-0.99386	1.51808	0.217911	0.999889
15216	Hfe	-0.178391	5.37737	1.51772	0.217965	0.999889
13368	Dffb	0.297476	2.19264	1.51718	0.218046	0.999889
24100	Tpra1	-0.180543	4.49939	1.51678	0.218108	0.999889
93686	Rbfox2	-0.131818	6.58603	1.51676	0.21811	0.999889
19277	Ptpro	0.505054	0.573512	1.51665	0.218127	0.999889
21408	Zfp354a	-0.257746	2.62986	1.51654	0.218143	0.999889
16774	Lama3	0.353836	1.70808	1.51529	0.218334	0.999889
171429	Slc26a6	-0.217822	3.39793	1.51477	0.218412	0.999889
78070	Cpt1c	0.421497	1.26441	1.5119	0.21885	0.999889
227801	Dennd1a	-0.143787	4.87933	1.51166	0.218886	0.999889
18637	Pfdn2	0.186233	4.94933	1.51018	0.219111	0.999889
21814	Tgfbr3	0.215417	5.29637	1.51012	0.219121	0.999889
103583	Fbxw11	-0.140841	6.13506	1.51012	0.219121	0.999889
330627	Trim66	0.595692	-0.356563	1.50959	0.219202	0.999889
234839	Piezo1	-0.171388	4.66511	1.50929	0.219248	0.999889
67182	Pdzk1ip1	-2.36615	-0.981952	1.50759	0.219508	0.999889
208618	Etl4	-0.153279	6.5127	1.50754	0.219515	0.999889
66977	Nuf2	-1.22766	-0.914461	1.50751	0.21952	0.999889
228714	Kat14	-0.158176	4.50763	1.50298	0.220213	0.999889
217893	Pacs2	-0.124751	6.07825	1.50223	0.220329	0.999889
102774	Bbs4	0.223882	2.71184	1.49982	0.220699	0.999889
16765	Stmn1	-0.59795	1.96349	1.49831	0.220932	0.999889
72739	Zkscan3	0.196973	5.21502	1.49826	0.22094	0.999889
108961	E2f8	-1.31033	-1.41163	1.49593	0.221298	0.999889
14462	Gata3	-1.18622	-0.225787	1.49471	0.221487	0.999889
100125929	0610009E02Rik	-0.751043	-0.740901	1.49462	0.2215	0.999889
73830	Eif3k	-0.137368	5.88294	1.49415	0.221574	0.999889
73102	Slc22a23	-0.19572	4.32674	1.49409	0.221583	0.999889
26448	Mok	0.957352	-1.20392	1.49319	0.221723	0.999889
13476	Reep5	-0.124443	7.27938	1.49161	0.221966	0.999889
110168	Gpr18	1.48774	-1.62902	1.49021	0.222183	0.999889
105014	Rdh14	0.142531	5.38061	1.49013	0.222196	0.999889
100503311	Cimap3	-0.980033	-1.51073	1.49002	0.222213	0.999889
69232	Qrich1	0.12787	5.2353	1.48921	0.222339	0.999889
216829	Mmgt2	0.310539	1.95874	1.48857	0.222438	0.999889
75616	Smim15	0.161365	4.25942	1.48799	0.222528	0.999889
223752	Gramd4	-0.170428	3.99133	1.48717	0.222656	0.999889
11856	Arhgap6	0.228748	2.6705	1.487	0.222683	0.999889
17110	Lyz1	0.356729	2.52493	1.48638	0.222779	0.999889
72315	Ccdc74a	0.618696	0.378466	1.48582	0.222866	0.999889
100503915	Smpd5	-1.18195	-1.84979	1.48532	0.222944	0.999889
237411	Zfp938	-0.292663	2.22495	1.48513	0.222974	0.999889
68187	Fam135a	0.205407	4.43422	1.48106	0.223609	0.999889
15436	Hoxd4	-0.826944	-0.739746	1.48086	0.223641	0.999889
66230	Mrps28	-0.151465	4.77769	1.48058	0.223684	0.999889
213573	Cracr2b	-0.344187	2.05985	1.48039	0.223714	0.999889
66072	Sdhaf2	0.128058	5.44201	1.47894	0.223941	0.999889
11568	Aebp1	0.163482	7.87927	1.47838	0.224029	0.999889
320817	Atad2b	-0.247257	3.81999	1.47795	0.224095	0.999889
14792	Lpcat3	0.14948	4.25249	1.47733	0.224193	0.999889
18612	Etv4	-0.436893	0.9282	1.47695	0.224252	0.999889
621080	AI429214	-0.715537	-1.1364	1.47666	0.224298	0.999889
67574	Alg13	0.266935	2.83507	1.47666	0.224298	0.999889
68815	Btbd10	0.218741	3.3996	1.47607	0.224391	0.999889
116870	Mta1	-0.143463	5.0952	1.47573	0.224444	0.999889
68339	Ccdc88c	-0.166043	5.86947	1.47476	0.224597	0.999889
65221	Slc15a3	0.668478	-0.262606	1.47404	0.224709	0.999889
66147	Necap2	-0.222315	3.72054	1.47295	0.224881	0.999889
104112	Acly	-0.2694	4.6126	1.47208	0.225018	0.999889
66832	Rsph3a	0.255112	3.20606	1.47188	0.22505	0.999889
76303	Osbp	-0.155144	6.74284	1.47185	0.225054	0.999889
76843	Dtl	-1.31742	-0.804159	1.47148	0.225113	0.999889
19227	Pthlh	0.494321	0.191506	1.4713	0.22514	0.999889
102657	Cd276	-0.394593	1.79541	1.47125	0.225149	0.999889
232975	Atp1a3	-0.63237	0.347918	1.47069	0.225237	0.999889
56440	Snx1	-0.19433	4.09672	1.47037	0.225287	0.999889
54367	Zfp326	0.180498	3.77034	1.4699	0.225362	0.999889
68531	1110020A21Rik	0.354685	1.43738	1.46988	0.225364	0.999889
67983	Pdzd9	-1.02755	-1.84241	1.46976	0.225383	0.999889
69430	1700048O20Rik	1.13227	-1.77072	1.46962	0.225406	0.999889
71520	Grap	0.37039	2.26978	1.46949	0.225426	0.999889
209966	Pgbd5	0.868379	-1.03038	1.4694	0.22544	0.999889
192190	Pkhd1l1	-0.59667	0.196999	1.46911	0.225487	0.999889
22689	Zfp27	0.179843	3.31095	1.46894	0.225513	0.999889
74004	Jakmip3	1.20146	-1.69058	1.46734	0.225766	0.999889
12144	Blm	0.466679	1.13786	1.46589	0.225996	0.999889
106529	Tecr	-0.15935	8.12877	1.46516	0.22611	0.999889
11486	Ada	0.816161	-0.825325	1.46486	0.226159	0.999889
74147	Ehhadh	0.215164	3.64508	1.46438	0.226234	0.999889
667214	9930111J21Rik1	-1.06901	-1.11301	1.46396	0.2263	0.999889
244723	Olfm2	-0.850843	-1.20639	1.46339	0.226391	0.999889
18166	Npy1r	0.334159	1.8525	1.46328	0.226409	0.999889
225164	Mib1	-0.195758	6.70616	1.46269	0.226502	0.999889
668182	Rpl13-ps3	1.00387	-1.53521	1.46157	0.22668	0.999889
227671	Gbgt1	0.630943	-0.433033	1.46035	0.226875	0.999889
73451	Zfp763	0.353001	1.72603	1.45926	0.227048	0.999889
192166	Sardh	-0.352052	1.49286	1.45859	0.227154	0.999889
76156	Fam131b	0.493114	0.204511	1.45763	0.227307	0.999889
71913	Tmem79	-0.349992	1.09128	1.45616	0.227542	0.999889
18212	Ntrk2	-0.399416	3.76115	1.45499	0.227729	0.999889
50773	Nt5c	0.360039	1.97078	1.4538	0.227919	0.999889
228715	Smim26	0.204192	3.82547	1.45286	0.22807	0.999889
16599	Klf3	0.202775	4.08659	1.45281	0.228077	0.999889
229317	Eif2a	0.170047	5.97903	1.45274	0.228088	0.999889
15893	Ica1	0.550358	0.888744	1.45251	0.228126	0.999889
67430	4921536K21Rik	0.685573	-0.401332	1.45134	0.228314	0.999889
70573	Tbccd1	0.182792	3.45313	1.45125	0.228328	0.999889
69976	Galk2	0.344348	1.8428	1.45103	0.228364	0.999889
114663	Impa2	0.328057	2.47119	1.45091	0.228383	0.999889
100043133	9130023H24Rik	0.391179	1.07827	1.4509	0.228383	0.999889
98845	Eps8l2	0.491539	0.430977	1.45083	0.228394	0.999889
13709	Elf1	0.252239	3.2754	1.45045	0.228456	0.999889
56455	Dynll1	-0.188239	4.01634	1.44983	0.228555	0.999889
56741	Igdcc4	-0.156752	5.28924	1.44931	0.228639	0.999889
56441	Naa80	-0.209075	3.55048	1.44926	0.228647	0.999889
547176	Zc3h12b	0.55618	-0.124368	1.44834	0.228794	0.999889
18708	Pik3r1	0.325811	5.83056	1.44785	0.228873	0.999889
14586	Gfra2	0.422989	1.69862	1.44734	0.228956	0.999889
23964	Tenm2	-0.472327	0.598978	1.44689	0.229028	0.999889
20908	Stx3	0.181172	3.46668	1.4465	0.22909	0.999889
20649	Sntb1	-0.203082	3.67406	1.44602	0.229168	0.999889
11836	Araf	0.127131	6.56994	1.44549	0.229253	0.999889
72053	Tmub2	0.165141	4.56171	1.44549	0.229254	0.999889
271221	Rubcnl	1.01902	-0.484897	1.44508	0.22932	0.999889
246738	Dnajc28	0.155587	5.26452	1.44458	0.229399	0.999889
16591	Kl	-0.857882	-1.55002	1.4445	0.229413	0.999889
433294	Mettl21c	-0.277992	5.20343	1.44337	0.229595	0.999889
66756	Cfap97	0.15867	4.51729	1.44314	0.229632	0.999889
83703	Dbr1	-0.252053	2.56088	1.44276	0.229693	0.999889
72514	Fgfbp3	-0.455364	0.798532	1.44009	0.230125	0.999889
213550	Dis3l	0.139585	5.54103	1.43944	0.230229	0.999889
23943	Esyt1	-0.141403	5.59736	1.43941	0.230235	0.999889
620592	Nalf2	-1.15488	-1.31923	1.4393	0.230253	0.999889
668010	Gm12416	0.555183	0.56028	1.43929	0.230254	0.999889
212514	Spice1	-0.20674	3.19736	1.43908	0.230288	0.999889
11936	Fxyd2	-0.642183	0.0808609	1.43896	0.230308	0.999889
12607	Cebpz	0.180623	5.00202	1.43853	0.230378	0.999889
20931	Surf2	0.199124	3.5056	1.43764	0.230521	0.999889
234023	Arglu1	0.154966	6.37246	1.43727	0.230582	0.999889
54198	Snx3	-0.125802	6.66106	1.43585	0.230812	0.999889
16392	Isl1	0.877046	-0.808922	1.43575	0.230829	0.999889
237400	Mex3d	-0.287447	2.01702	1.43403	0.231108	0.999889
108841	Rdh13	-0.165704	4.16735	1.4335	0.231195	0.999889
27274	Zfp354b	0.417197	1.19315	1.43318	0.231245	0.999889
66146	Maco1	0.143529	5.54933	1.43309	0.231261	0.999889
67153	Rnaseh2b	0.256096	2.43955	1.43162	0.2315	0.999889
22051	Trip6	-0.316297	2.48976	1.43076	0.231641	0.999889
328801	Zfp414	0.419119	1.20216	1.42875	0.231968	0.999889
208982	Hmgcll1	0.706236	-0.165478	1.42868	0.231979	0.999889
16534	Kcnn4	-0.977031	0.664304	1.42833	0.232038	0.999889
192156	Mvd	-0.269965	2.74499	1.42779	0.232125	0.999889
12499	Entpd5	0.136644	4.6225	1.42763	0.232151	0.999889
74476	4933439C10Rik	0.38331	1.4488	1.42688	0.232274	0.999889
56542	Cilk1	-0.170874	3.63331	1.42621	0.232384	0.999889
12550	Cdh1	-0.77217	1.15046	1.42612	0.232399	0.999889
72433	Rab38	1.5399	-2.1244	1.42576	0.232457	0.999889
109889	Mzf1	-0.634812	0.212335	1.42545	0.232508	0.999889
53871	Pkd2l2	0.24317	2.62484	1.42505	0.232575	0.999889
237847	Rtn4rl1	-0.526791	1.18403	1.42425	0.232705	0.999889
194590	Reps2	-0.421686	1.02965	1.42352	0.232825	0.999889
17281	Fyco1	0.170361	8.74678	1.42345	0.232836	0.999889
20216	Acsm3	0.759759	0.156836	1.42304	0.232903	0.999889
230718	Nt5c1a	-0.329439	3.41753	1.42288	0.232929	0.999889
54216	Pcdh7	-0.305929	2.06516	1.42176	0.233115	0.999889
104776	Aldh6a1	0.146593	7.75776	1.42172	0.23312	0.999889
57915	Tbc1d1	0.160553	6.66334	1.41951	0.233483	0.999889
319939	Tns3	0.303915	4.22063	1.41853	0.233646	0.999889
18400	Slc22a18	-0.708106	-0.744113	1.41849	0.233652	0.999889
11803	Aplp1	-0.578766	-0.0985481	1.41595	0.234071	0.999889
229589	Prune1	-0.124784	6.62593	1.41586	0.234086	0.999889
108888	Atad3a	0.177847	5.14774	1.4157	0.234112	0.999889
76710	2210406O10Rik	1.2274	-1.98217	1.41538	0.234166	0.999889
68525	Evc2	0.242719	3.44901	1.41476	0.234268	0.999889
14114	Fbln1	0.479088	3.72297	1.4147	0.234277	0.999889
77034	2510039O18Rik	0.138367	4.60768	1.4147	0.234278	0.999889
80892	Zfhx4	0.266652	3.39684	1.41408	0.234381	0.999889
320376	Bcorl1	-0.197907	3.49405	1.41343	0.234487	0.999889
13006	Smc3	0.145452	4.8715	1.41072	0.234937	0.999889
55987	Cpxm2	0.452026	4.05948	1.41024	0.235017	0.999889
67936	Wdr55	0.181715	3.76241	1.41019	0.235024	0.999889
18019	Nfatc2	-0.243614	4.14469	1.4093	0.235173	0.999889
14870	Gstp1	0.15053	6.8839	1.40929	0.235174	0.999889
213484	Nudt18	0.399225	3.77134	1.40926	0.23518	0.999889
69528	1700030J22Rik	0.979729	-1.69535	1.40771	0.235437	0.999889
75909	Vmp1	-0.143421	5.84263	1.4075	0.235472	0.999889
76501	Commd9	0.153532	4.37515	1.40743	0.235484	0.999889
17873	Gadd45b	-0.345573	4.56153	1.4074	0.235488	0.999889
28000	Prpf19	0.121503	7.58858	1.40573	0.235766	0.999889
13848	Ephb6	-0.408673	1.3389	1.40567	0.235776	0.999889
52679	E2f7	-1.06439	-0.744081	1.40541	0.23582	0.999889
19088	Prkar2b	-0.728707	3.73073	1.40377	0.236094	0.999889
76899	Golga1	0.165782	4.53334	1.40221	0.236354	0.999889
20022	Polr2j	0.203139	3.4986	1.40162	0.236453	0.999889
56429	Dpt	-0.191607	6.0671	1.40137	0.236495	0.999889
216363	Rab3ip	0.16475	4.70654	1.40028	0.236677	0.999889
100233208	Gm10778	-0.661656	-0.80097	1.39992	0.236737	0.999889
140917	Dclre1b	-0.397753	2.05439	1.39968	0.236777	0.999889
81000	Rad54l2	-0.166156	4.18469	1.3994	0.236823	0.999889
100043780	Rps3a2	0.368554	1.76125	1.39936	0.236831	0.999889
76441	Daam2	0.290804	3.12714	1.39934	0.236834	0.999889
77125	Il33	0.274039	3.07058	1.39924	0.236851	0.999889
16545	Kera	0.909984	2.88158	1.39868	0.236945	0.999889
66513	Tab1	-0.155317	4.34474	1.39821	0.237023	0.999889
20183	Rxrg	-0.151885	6.07908	1.39794	0.237069	0.999889
192656	Ripk2	-0.339386	2.04345	1.3978	0.237092	0.999889
12505	Cd44	-0.252951	2.97733	1.39709	0.237211	0.999889
433791	Zfp992	1.25358	-1.54524	1.39637	0.237331	0.999889
320662	Dnai7	0.74829	-0.907512	1.39593	0.237406	0.999889
69042	1810013D15Rik	-0.822171	-1.11585	1.39476	0.237603	0.999889
12122	Bid	-0.693999	0.413041	1.3939	0.237748	0.999889
22412	Wnt9b	1.39327	-2.2891	1.39375	0.237773	0.999889
108927	Lhfpl6	0.254278	3.43839	1.39372	0.237778	0.999889
72759	Tmem135	-0.127873	4.73345	1.39313	0.237878	0.999889
239114	Il17d	-0.598816	0.446343	1.39276	0.23794	0.999889
381760	Ssbp1	0.1744	4.40157	1.39272	0.237946	0.999889
13169	Dbnl	-0.211813	3.74264	1.39247	0.237988	0.999889
72508	Rps6kb1	-0.128838	5.37432	1.39209	0.238052	0.999889
52815	Ldhd	0.120054	5.63964	1.3918	0.238101	0.999889
66889	Rnf128	-0.129649	4.89267	1.39099	0.238238	0.999889
227525	Dclre1c	0.297954	2.27469	1.39027	0.23836	0.999889
20671	Sox17	0.273284	3.09246	1.38992	0.238418	0.999889
19367	Rad9a	-0.300655	1.9688	1.38976	0.238445	0.999889
102308570	Lbhd1	-0.585078	-0.236371	1.389	0.238574	0.999889
230119	Zbtb5	-0.27481	2.52875	1.38884	0.238601	0.999889
105859	Csdc2	-0.601859	0.376529	1.38882	0.238604	0.999889
238875	Gapt	1.06942	-1.58997	1.3877	0.238793	0.999889
67041	Oxct1	0.13723	8.96724	1.38755	0.238819	0.999889
227231	Cps1	-1.34122	-0.747449	1.38565	0.239142	0.999889
211329	Ncoa7	-0.40377	1.59384	1.38528	0.239203	0.999889
12333	Capn1	-0.123548	6.69856	1.38466	0.239309	0.999889
78929	Polr3h	0.183879	3.36393	1.38441	0.239351	0.999889
100048534	Cfap43	-0.52998	0.433627	1.38412	0.239401	0.999889
407790	Ndufa4l2	0.299211	2.42722	1.38391	0.239435	0.999889
210105	Zfp719	-0.257687	2.55321	1.38278	0.239627	0.999889
18787	Serpine1	-0.393649	3.60535	1.38129	0.239882	0.999889
81006	Gpr63	0.984935	-1.81909	1.38034	0.240044	0.999889
214459	Fnbp1l	0.207241	3.03694	1.37882	0.240302	0.999889
19053	Ppp2cb	-0.124806	5.21536	1.37754	0.240521	0.999889
22770	Zhx1	0.140258	5.3906	1.37627	0.240738	0.999889
223255	Stk24	-0.167287	4.65	1.37498	0.240958	0.999889
16428	Itk	1.7177	-0.670798	1.3747	0.241006	0.999889
330695	Ctxn1	0.685498	-1.02221	1.37468	0.241009	0.999889
14555	Gpd1	-0.17908	8.93898	1.37297	0.241303	0.999889
78934	4930581F22Rik	0.381431	1.43925	1.37238	0.241403	0.999889
11488	Adam11	0.433416	0.680946	1.37044	0.241736	0.999889
50931	Il27ra	0.720199	0.225265	1.37028	0.241764	0.999889
68294	Mfsd10	-0.378322	1.95935	1.36948	0.241902	0.999889
234729	Vac14	-0.128583	4.90828	1.36898	0.241988	0.999889
320558	Sycp2	-0.813424	-1.43216	1.36897	0.241989	0.999889
12777	Ccr10	-1.0232	-2.00219	1.3686	0.242052	0.999889
15212	Hexb	0.243822	2.68543	1.36821	0.242119	0.999889
66061	Dynlt2b	-0.27443	2.11007	1.36692	0.242341	0.999889
109222	Rarres1	-0.8179	-0.543793	1.3657	0.242552	0.999889
100710	Pds5b	-0.202443	5.43852	1.36476	0.242714	0.999889
102635415	Halr1	0.805569	-0.27825	1.36432	0.24279	0.999889
629147	Ctxn3	0.247182	5.44353	1.36366	0.242905	0.999889
24050	Septin3	-0.408128	1.40182	1.36318	0.242988	0.999889
11829	Aqp4	-0.27855	4.65647	1.36316	0.242991	0.999889
70465	Wdr77	0.175607	4.19859	1.36314	0.242995	0.999889
237625	Pla2g3	-1.08503	-1.78973	1.36274	0.243064	0.999889
237716	Gpr75	1.03828	-1.34699	1.36184	0.243218	0.999889
240084	Cchcr1	-0.380878	1.11657	1.36089	0.243383	0.999889
23920	Insrr	0.997635	-1.32779	1.36082	0.243395	0.999889
104401	Pcnx3	-0.179317	4.48044	1.36073	0.24341	0.999889
13010	Cst3	0.116864	8.05114	1.35934	0.243652	0.999889
381812	Cracr2a	0.593456	0.174832	1.35932	0.243656	0.999889
16425	Itih2	0.52794	0.800122	1.35819	0.243852	0.999889
100502742	1700007L15Rik	-0.644285	-0.519464	1.35783	0.243914	0.999889
666756	Gm8276	1.27617	-2.5098	1.35652	0.244142	0.999889
320472	Ppm1e	0.422486	0.488754	1.3562	0.244197	0.999889
11433	Acp5	-0.712526	2.24415	1.35426	0.244535	0.999889
432720	Akr1c19	-0.95051	-1.26071	1.35375	0.244624	0.999889
238076	Kcns3	0.551738	0.780298	1.35373	0.244627	0.999889
27999	Fam3c	0.188212	3.60832	1.35365	0.244641	0.999889
208080	Ubap1l	0.543119	-0.153602	1.35303	0.24475	0.999889
381549	Zfp69	-0.642111	-0.733378	1.35179	0.244965	0.999889
72180	Zfp661	0.252319	2.91893	1.35166	0.244988	0.999889
70237	Bhlhb9	0.383155	2.22943	1.35094	0.245114	0.999889
245174	Zfp937	0.629614	-0.345104	1.35091	0.245119	0.999889
233276	Tubgcp5	0.164251	3.92455	1.34987	0.245302	0.999889
68539	Tmem109	-0.14418	8.19117	1.34923	0.245413	0.999889
93707	Pcdhgc4	0.947171	-1.77641	1.34907	0.245441	0.999889
100504121	Med9os	0.702081	-1.20416	1.34814	0.245603	0.999889
246694	Hps5	-0.14958	4.88292	1.34809	0.245613	0.999889
213053	Slc39a14	0.190526	3.84575	1.34779	0.245666	0.999889
54637	Praf2	0.463344	0.490561	1.34767	0.245685	0.999889
[truncated: 12,708 more rows]

## Sheet: Igf1 Het.Muscle.Male
Entrez ID	Gene_symbol	logFC	logCPM	LR	P.Value	FDR
245195	Retnlg	-6.53698	-2.15395	17.7465	2.52384e-05	0.248679
20511	Slc1a2	-5.34497	-1.66645	17.1146	3.51913e-05	0.248679
100043194	Sult2a2	-5.91514	-2.46333	16.4321	5.0425e-05	0.248679
328440	Npm2	3.25158	-1.72196	13.6245	0.000223249	0.713143
71889	Epn3	5.46645	-2.82428	13.4809	0.000241008	0.713143
14071	F9	-5.40201	-2.81525	13.0471	0.00030375	0.748998
100504518	3425401B19Rik	0.60871	7.81997	12.3268	0.000446512	0.943734
12834	Col6a2	0.533594	5.7551	11.6889	0.000628755	0.999979
73254	Ccdc18	-4.48763	-2.33609	11.0038	0.000909252	0.999979
13087	Cyp2a5	-3.76673	-1.55457	10.2217	0.00138801	0.999979
12819	Col15a1	0.490977	4.8524	10.0919	0.00148919	0.999979
18162	Npr3	0.874622	2.36711	9.82976	0.0017171	0.999979
81535	Sgpp1	-0.524	4.43602	9.82247	0.00172393	0.999979
121022	Mrps6	-0.631007	3.11972	9.78364	0.00176071	0.999979
74762	Mdga1	0.577488	3.59815	9.74845	0.00179474	0.999979
70433	Draxin	-3.14967	-1.63709	9.72383	0.00181894	0.999979
105661730	Lincmd1	-1.65964	1.44595	9.59411	0.00195203	0.999979
17878	Myf6	-0.525773	6.48122	9.39122	0.00218027	0.999979
109828	C7	0.64955	3.46816	9.2776	0.00231973	0.999979
20360	Sema6c	0.584971	6.54248	9.22315	0.00238974	0.999979
78185	Flicr	-3.96707	-2.68775	9.16332	0.00246914	0.999979
99899	Ifi44	2.01032	-0.142446	8.98363	0.00272408	0.999979
218613	Mier3	-0.539077	3.28038	8.88549	0.00287445	0.999979
237860	Ssh2	0.42994	5.62715	8.87558	0.00289011	0.999979
270084	Lpcat2	1.619	-0.422647	8.7327	0.00312553	0.999979
20665	Sox10	0.944015	1.68613	8.60779	0.00334728	0.999979
72123	Ccdc71l	-0.49181	3.21929	8.39293	0.00376683	0.999979
17390	Mmp2	0.612662	3.89242	8.31595	0.00392983	0.999979
20498	Slc12a4	0.527052	4.52599	8.28342	0.00400088	0.999979
675921	Tnk2os	3.53892	-1.58166	8.25089	0.0040732	0.999979
121021	Cspg4	0.621397	3.34023	8.19669	0.00419669	0.999979
14371	Fzd9	0.618743	4.18832	8.13757	0.00433574	0.999979
76954	Dennd2b	0.500929	3.41738	8.05453	0.004539	0.999979
16542	Kdr	0.462088	5.30575	7.90645	0.00492588	0.999979
225027	Srsf7	-0.434142	5.46	7.90346	0.00493404	0.999979
12816	Col12a1	0.987905	1.60883	7.77844	0.00528735	0.999979
20564	Slit3	0.653493	2.90819	7.74229	0.00539423	0.999979
20462	Tra2b	-0.361572	5.36451	7.72264	0.00545327	0.999979
13025	Ctla2b	-2.69915	-1.99334	7.68392	0.0055715	0.999979
20787	Srebf1	0.451042	5.92607	7.6207	0.00577022	0.999979
104009	Qsox1	0.401837	4.22171	7.61157	0.0057995	0.999979
67019	Actr6	-0.653941	2.58258	7.42648	0.00642709	0.999979
69263	Rfc3	-0.822497	1.58816	7.41147	0.00648095	0.999979
100302601	Snord83b	-2.76609	-2.33897	7.30162	0.00688925	0.999979
11423	Ache	0.422604	5.04481	7.24055	0.00712752	0.999979
269855	Ssc5d	0.731357	3.47767	7.20879	0.00725476	0.999979
98376	Gorab	-0.773188	1.85358	7.14319	0.00752491	0.999979
381175	Ccdc68	-2.56735	-2.04633	7.12383	0.0076066	0.999979
20970	Sdc3	0.477678	3.81541	7.07603	0.00781219	0.999979
21833	Thra	0.443566	5.82237	7.05754	0.00789322	0.999979
213498	Arhgef11	0.459933	4.30475	6.9892	0.00820029	0.999979
231470	Fras1	1.22408	0.80039	6.9876	0.00820765	0.999979
109254	Adtrp	-2.93769	-2.12646	6.97562	0.00826274	0.999979
59126	Nek6	-0.40269	4.88952	6.93996	0.0084291	0.999979
71799	Ptcd1	0.422241	3.36369	6.93827	0.00843708	0.999979
13197	Gadd45a	-0.419962	3.96935	6.92033	0.00852214	0.999979
230558	C8a	-3.11773	-2.03108	6.91941	0.00852651	0.999979
74718	Snx16	-0.804242	2.30284	6.90293	0.00860547	0.999979
78754	Galnt15	0.422408	4.83216	6.87199	0.00875569	0.999979
434128	Pnma8b	1.65026	-0.452082	6.86929	0.00876893	0.999979
242687	Wasf2	0.371972	4.90137	6.8645	0.0087925	0.999979
230909	Gm572	0.70838	2.31848	6.86285	0.00880062	0.999979
12833	Col6a1	0.395741	5.99751	6.78292	0.00920344	0.999979
103742	Mien1	-0.699947	2.40423	6.73714	0.00944261	0.999979
72982	Tmem138	-1.274	0.246332	6.70011	0.00964068	0.999979
106894	Hmgxb3	0.488111	3.99264	6.64891	0.00992165	0.999979
403183	Mettl21e	-0.69287	1.96775	6.58681	0.0102737	0.999979
56452	Orc6	-0.698864	2.2218	6.58093	0.0103077	0.999979
227720	Nup214	0.433845	3.76098	6.56058	0.0104262	0.999979
13875	Erf	0.583631	2.82927	6.55494	0.0104593	0.999979
66365	Ccdc90b	-0.443262	3.4025	6.52202	0.0106547	0.999979
18175	Nrap	0.39795	10.3482	6.51636	0.0106886	0.999979
12842	Col1a1	0.904473	6.51495	6.49459	0.0108203	0.999979
76074	Gbp8	-2.79275	0.265554	6.48775	0.010862	0.999979
23936	Lynx1	0.423439	7.50576	6.48719	0.0108655	0.999979
12831	Col5a1	0.469024	4.97548	6.48289	0.0108918	0.999979
18777	Lypla1	-0.48152	5.95007	6.46563	0.0109981	0.999979
65256	Asb2	0.317231	9.51146	6.44966	0.0110973	0.999979
54375	Azin1	-0.443152	5.42949	6.43175	0.0112098	0.999979
208727	Hdac4	0.480355	5.00557	6.42586	0.011247	0.999979
104111	Adcy3	1.00845	1.04792	6.42269	0.0112671	0.999979
77777	Ulbp1	-1.49079	-0.200083	6.3833	0.0115199	0.999979
21982	Tmem165	-0.399035	4.00326	6.37484	0.011575	0.999979
229363	Gmps	-0.376441	4.80516	6.36628	0.0116309	0.999979
12822	Col18a1	0.493794	3.72253	6.33815	0.0118168	0.999979
57342	Parva	0.367224	4.01433	6.33085	0.0118656	0.999979
74004	Jakmip3	-2.25381	-1.78317	6.33006	0.0118708	0.999979
12550	Cdh1	1.71402	-1.08196	6.32476	0.0119064	0.999979
68149	Otub2	0.410138	4.96202	6.30505	0.0120395	0.999979
11481	Acvr2b	0.799726	1.76064	6.3026	0.0120561	0.999979
12825	Col3a1	0.504914	7.0196	6.30065	0.0120694	0.999979
14732	Gpam	0.38719	7.34329	6.29948	0.0120773	0.999979
320376	Bcorl1	0.596913	3.00385	6.29906	0.0120802	0.999979
14060	F13b	-3.53274	-2.37135	6.29031	0.01214	0.999979
102640811	Gm11520	-2.12045	-1.45842	6.28661	0.0121654	0.999979
21859	Timp3	0.364794	5.72506	6.2596	0.0123522	0.999979
668144	Rps3a3	-1.06114	0.62587	6.24638	0.0124447	0.999979
67698	Fam174a	-0.383981	5.90858	6.22162	0.01262	0.999979
100043121	Gm10175	-0.774775	1.36405	6.2154	0.0126644	0.999979
78651	Lsm6	-0.352463	5.0323	6.21405	0.012674	0.999979
72754	Arhgef10l	0.354902	6.44113	6.2048	0.0127404	0.999979
328381	Sh2d4b	-2.89329	-1.87259	6.17985	0.0129213	0.999979
234072	Adprhl1	0.481759	4.94288	6.16029	0.013065	0.999979
109019	Nabp1	-0.427659	4.56649	6.15848	0.0130784	0.999979
19385	Ranbp1	-0.520237	2.64186	6.1354	0.0132502	0.999979
668178	Tmt1a3	2.00871	-1.51373	6.12269	0.0133458	0.999979
70059	Degs2	-2.00172	-1.23414	6.10615	0.0134712	0.999979
22691	Zscan2	1.6816	0.10414	6.07293	0.0137269	0.999979
227937	Pkp4	0.425192	4.53297	6.05432	0.0138723	0.999979
66226	Trappc2	-0.473139	4.12134	6.05425	0.0138729	0.999979
229700	Rbm15	-0.411559	3.66572	6.04018	0.0139839	0.999979
21917	Tmpo	-0.425398	6.33996	6.03834	0.0139984	0.999979
18577	Pde4a	0.429944	5.7408	6.00648	0.0142534	0.999979
234671	Ces2c	-1.91081	-0.283455	5.99436	0.0143517	0.999979
665113	Tnik	0.329526	5.59797	5.97382	0.0145198	0.999979
100039645	Rpl28-ps3	-1.05929	0.346833	5.96322	0.0146074	0.999979
14412	Slc6a13	1.18111	-0.278382	5.96086	0.0146269	0.999979
67872	Nsmce4a	-0.402426	4.77206	5.9387	0.0148119	0.999979
22121	Rpl13a	-0.673294	1.82095	5.93868	0.0148121	0.999979
72565	Uaca	0.337032	8.56442	5.92919	0.0148921	0.999979
19221	Ptgfrn	0.479317	3.58164	5.92225	0.0149508	0.999979
69068	Tcim	-0.507816	3.52802	5.92113	0.0149604	0.999979
244713	Zfp317	-0.41737	4.21457	5.91935	0.0149755	0.999979
13109	Cyp2j5	-3.0693	-1.60504	5.89184	0.0152112	0.999979
216154	Med16	0.34658	5.0967	5.88748	0.0152489	0.999979
68708	Rabl2	-0.75262	1.79685	5.88181	0.0152981	0.999979
74098	Czib	-0.330341	5.04496	5.87863	0.0153257	0.999979
68153	Gtf2e2	-0.530035	2.81925	5.86369	0.0154563	0.999979
67731	Fbxo32	0.357779	8.73352	5.85866	0.0155006	0.999979
106068	Slc45a4	0.346049	5.16082	5.84505	0.0156209	0.999979
66713	Actr2	-0.32421	5.33245	5.82149	0.0158316	0.999979
19730	Ralgds	0.453561	3.82674	5.80732	0.0159596	0.999979
16161	Il12rb1	-2.73686	-2.30621	5.79665	0.0160568	0.999979
70465	Wdr77	-0.342381	4.42864	5.79406	0.0160804	0.999979
117591	Slc2a9	-1.44456	-0.426485	5.78937	0.0161233	0.999979
57814	Kcne4	0.930805	1.15193	5.77629	0.0162438	0.999979
20422	Sem1	-0.424684	5.19947	5.77517	0.0162542	0.999979
14726	Pdpn	0.668894	2.0108	5.74421	0.0165431	0.999979
98732	Rab3gap2	0.317639	4.41557	5.73861	0.016596	0.999979
654824	Ankrd37	-0.825255	0.959276	5.73081	0.0166698	0.999979
319870	9330136K24Rik	-2.54512	-2.18004	5.72221	0.0167517	0.999979
16973	Lrp5	0.40913	4.7843	5.6953	0.0170104	0.999979
93683	Glce	-0.465932	3.04252	5.6939	0.017024	0.999979
100042823	Rpl9-ps6	-0.773261	1.83639	5.69236	0.0170389	0.999979
102857	Slc6a8	0.322893	7.27243	5.67952	0.0171641	0.999979
18125	Nos1	0.353608	6.72434	5.63247	0.0176308	0.999979
109905	Rap1a	-0.349602	6.19272	5.60749	0.0178838	0.999979
230027	Coq3	-0.326849	4.66488	5.6028	0.0179318	0.999979
207212	Arhgef17	0.340442	6.60851	5.598	0.017981	0.999979
171531	Mlph	1.58841	-0.485117	5.55451	0.0184332	0.999979
50723	Icosl	-0.843929	2.96336	5.55431	0.0184352	0.999979
64297	Gprc5b	0.369961	4.44261	5.54494	0.0185342	0.999979
15239	Hgs	0.321096	4.85218	5.54166	0.018569	0.999979
320208	Tmem91	-1.80694	-1.50563	5.53088	0.0186837	0.999979
17184	Matr3	-0.354671	5.16237	5.52994	0.0186938	0.999979
19821	Rnf2	-0.440934	3.85414	5.51997	0.0188006	0.999979
74492	Kbtbd13	0.402783	3.91575	5.50463	0.0189662	0.999979
65945	Clstn1	0.329513	4.9246	5.49928	0.0190243	0.999979
22229	Ucp3	-0.411448	8.76008	5.48005	0.0192347	0.999979
14118	Fbn1	0.423153	5.02195	5.4796	0.0192396	0.999979
69066	1810010H24Rik	-1.0735	0.377198	5.46557	0.0193947	0.999979
68115	Maip1	-0.390781	3.70962	5.46518	0.019399	0.999979
223601	Cyrib	-0.300772	5.03659	5.4619	0.0194355	0.999979
67672	0610040B10Rik	1.0284	0.535049	5.4494	0.0195751	0.999979
14683	Gnas	0.361339	4.6272	5.41815	0.0199285	0.999979
18019	Nfatc2	0.484429	3.77305	5.41528	0.0199612	0.999979
211577	Mrgprf	0.842555	1.2307	5.39842	0.0201549	0.999979
52700	Txndc17	-0.378469	4.66752	5.38545	0.0203054	0.999979
117586	A1bg	-1.5265	-1.414	5.37009	0.020485	0.999979
50873	Prkn	0.413035	3.47018	5.36257	0.0205735	0.999979
106347	Ildr1	2.58502	-2.36357	5.35731	0.0206356	0.999979
16880	Lifr	-0.330185	5.89903	5.33625	0.0208863	0.999979
17540	Irag1	0.508283	2.8411	5.32519	0.0210193	0.999979
20481	Ski	0.334044	5.66962	5.31819	0.021104	0.999979
67088	Cand2	0.303676	7.09743	5.31431	0.021151	0.999979
12835	Col6a3	0.360714	5.71959	5.31339	0.0211621	0.999979
68479	Phf5a	-0.352144	5.10725	5.298	0.02135	0.999979
27410	Abca3	0.430471	3.78128	5.29213	0.021422	0.999979
328365	Zmiz1	0.356055	5.06509	5.25319	0.0219065	0.999979
100041585	Amd2	-0.392841	3.96541	5.24736	0.0219801	0.999979
56228	Ube2j1	-0.39381	5.04247	5.23811	0.0220972	0.999979
54394	Crlf3	-0.497024	2.85855	5.22776	0.0222292	0.999979
71973	Rbpms2	0.66658	1.5268	5.22237	0.0222981	0.999979
246229	Bivm	-0.548154	2.42149	5.21446	0.0223998	0.999979
18212	Ntrk2	0.527124	2.41754	5.19137	0.0226993	0.999979
18676	Phf2	0.331959	5.92371	5.17044	0.0229744	0.999979
11504	Adamts1	0.375117	5.59382	5.13186	0.0234905	0.999979
75007	Mindy1	0.290792	4.88474	5.127	0.0235564	0.999979
23882	Gadd45g	-0.898726	6.99495	5.12435	0.0235924	0.999979
14865	Gstm4	-0.393887	3.95009	5.12146	0.0236318	0.999979
76080	Ttpal	-0.487809	3.28624	5.11835	0.0236742	0.999979
107765	Ankrd1	-1.14316	2.86294	5.11302	0.023747	0.999979
229599	Ciart	0.485229	3.61131	5.1046	0.0238625	0.999979
100036521	Umad1	-0.446769	3.51589	5.08573	0.0241235	0.999979
69675	Pxdn	0.373768	4.36736	5.08096	0.02419	0.999979
56455	Dynll1	-0.504285	4.17752	5.07742	0.0242394	0.999979
21915	Dtymk	-0.428454	3.61347	5.07636	0.0242542	0.999979
18029	Nfic	0.371824	8.31882	5.07317	0.0242989	0.999979
18025	Nfe2l3	-1.93189	-1.17773	5.05905	0.0244977	0.999979
433283	Gm5525	-0.814166	0.685465	5.05009	0.0246247	0.999979
100678	Psph	-0.366531	3.44231	5.04511	0.0246955	0.999979
320879	B230217O12Rik	1.03442	0.11694	5.03268	0.0248734	0.999979
27205	Podxl	0.359796	5.44498	5.02853	0.0249331	0.999979
18415	Hspa4l	-0.444692	2.73619	5.02714	0.0249531	0.999979
56612	Pfdn5	-0.329121	6.12618	5.0249	0.0249853	0.999979
71886	2310002L09Rik	-0.341607	6.52538	5.02284	0.0250151	0.999979
319582	Trmt9b	-1.64865	-0.965883	5.01913	0.0250687	0.999979
11370	Acadvl	0.381809	6.6656	5.01093	0.0251878	0.999979
68999	Anapc10	-0.716223	2.01341	5.00939	0.0252101	0.999979
17865	Mybl2	-1.70716	-0.671901	5.0041	0.0252874	0.999979
240960	Dnah14	2.42856	-2.28108	5.00291	0.0253047	0.999979
19698	Relb	-0.350233	4.17118	5.00247	0.0253112	0.999979
238021	Fscn2	1.09915	0.47221	4.997	0.0253914	0.999979
21781	Tfdp1	-0.2955	5.66611	4.99683	0.0253938	0.999979
20431	Pmel	-1.84287	-1.0737	4.99133	0.0254746	0.999979
66915	Cops9	-0.418663	4.76634	4.99102	0.0254792	0.999979
269060	Dagla	0.410878	3.89327	4.98908	0.0255077	0.999979
16511	Kcnh2	1.07074	0.237506	4.98171	0.0256167	0.999979
260299	Cadm4	0.718077	2.70472	4.98105	0.0256264	0.999979
50911	Exosc9	-0.376533	3.62632	4.9761	0.0256998	0.999979
26406	Map3k3	0.327554	4.58514	4.96701	0.0258353	0.999979
12123	Hrk	2.29495	-1.29901	4.96185	0.0259125	0.999979
24108	Ubd	-3.73053	-1.90313	4.96071	0.0259295	0.999979
50780	Rgs3	0.407814	3.3808	4.96038	0.0259345	0.999979
56043	Akr1e1	-0.390223	3.77228	4.9531	0.0260439	0.999979
74370	Rptor	0.308283	5.18243	4.92779	0.0264281	0.999979
20341	Selenbp1	0.426068	3.47091	4.92109	0.0265308	0.999979
13664	Eif1a	-0.398147	3.50582	4.91912	0.0265611	0.999979
14999	H2-DMb1	-1.15567	1.84608	4.91093	0.0266873	0.999979
18263	Odc1	-0.379003	8.61524	4.91022	0.0266983	0.999979
544791	Myh13	0.583348	2.69369	4.90299	0.0268102	0.999979
15957	Ifit1	0.794579	1.24338	4.89612	0.0269171	0.999979
19823	Rnf7	-0.316281	6.35502	4.89511	0.0269329	0.999979
217166	Nr1d1	0.73781	6.82658	4.89349	0.0269582	0.999979
319448	Fndc3a	-0.482205	3.50354	4.89089	0.0269987	0.999979
66521	Rwdd1	-0.330773	6.18861	4.89018	0.0270098	0.999979
216963	Git1	0.316812	5.93921	4.88929	0.0270237	0.999979
668844	Gm9396	-1.43747	-0.726705	4.88158	0.0271448	0.999979
76199	Med13l	0.361359	4.73516	4.88113	0.0271519	0.999979
69601	Dab2ip	0.320536	6.16691	4.86881	0.0273463	0.999979
66164	Nip7	-0.47424	3.37042	4.86203	0.027454	0.999979
12393	Runx2	-1.08119	0.140687	4.85108	0.0276288	0.999979
239554	Foxred2	-0.948349	1.00193	4.83584	0.027874	0.999979
70427	Mier2	0.333949	4.36564	4.8234	0.0280759	0.999979
93886	Pcdhb15	-2.67787	-1.24934	4.82121	0.0281116	0.999979
192734	Lrrc75b	-1.68723	-1.49175	4.81558	0.0282037	0.999979
18208	Ntn1	0.453574	3.46949	4.81542	0.0282061	0.999979
208292	Zfp871	-0.337284	4.73842	4.81147	0.0282709	0.999979
20347	Sema3b	0.390646	4.03796	4.80924	0.0283076	0.999979
22371	Vwf	0.448075	4.73064	4.79797	0.0284932	0.999979
67106	Zbtb8os	-0.460199	3.22384	4.79709	0.0285078	0.999979
52840	Dbndd2	-0.579417	2.40144	4.79345	0.0285682	0.999979
116837	Rims1	-2.36199	-2.17754	4.78646	0.0286843	0.999979
12843	Col1a2	0.44475	6.81764	4.78539	0.0287021	0.999979
20383	Srsf3	-0.277151	6.16325	4.78396	0.0287259	0.999979
229096	Ythdf3	-0.390993	5.68443	4.7831	0.0287403	0.999979
16775	Lama4	0.327484	4.20468	4.78247	0.0287508	0.999979
238673	Zfp367	-0.403971	4.9539	4.78036	0.0287861	0.999979
116904	Alpk3	0.386829	7.69236	4.77071	0.0289478	0.999979
12292	Cacna1s	0.376024	9.47049	4.7699	0.0289615	0.999979
75398	Mrpl32	-0.404617	4.31378	4.76276	0.0290819	0.999979
80289	Lysmd3	-0.55514	2.39614	4.76036	0.0291224	0.999979
387609	Zhx2	0.352094	5.13283	4.75902	0.0291451	0.999979
20893	Bhlhe40	0.377577	6.65379	4.75514	0.0292109	0.999979
26407	Map3k4	0.263915	5.66733	4.75398	0.0292305	0.999979
211187	Lrtm2	0.805467	1.41331	4.75284	0.02925	0.999979
75580	Zbtb4	0.301076	5.25391	4.75179	0.0292678	0.999979
16410	Itgav	-0.377844	4.43078	4.7495	0.0293068	0.999979
11447	Chrnd	0.808765	1.39378	4.73016	0.0296382	0.999979
18538	Pcna	-0.375615	3.84194	4.72771	0.0296804	0.999979
72306	Zfp777	0.303735	4.66139	4.72625	0.0297055	0.999979
217198	Plekhh3	0.34017	4.89542	4.71613	0.0298809	0.999979
252972	Tpcn1	0.315926	6.27544	4.69898	0.0301805	0.999979
76707	Clasp1	0.294069	5.70809	4.69894	0.0301812	0.999979
74316	Isca2	-0.299377	4.84292	4.69714	0.0302129	0.999979
12301	Cacybp	-0.340359	5.67973	4.69514	0.030248	0.999979
19274	Ptprm	0.320565	4.26538	4.69004	0.030338	0.999979
52830	Pnrc2	-0.348351	4.8854	4.68587	0.0304117	0.999979
67705	Stmp1	-0.313007	5.06179	4.68037	0.0305091	0.999979
230793	Ahdc1	0.429605	4.51085	4.66915	0.0307091	0.999979
231103	Gckr	-2.54117	-1.76599	4.66417	0.0307983	0.999979
16000	Igf1	-0.415788	4.76523	4.65892	0.0308927	0.999979
101543	Wtip	0.5042	2.49217	4.65565	0.0309514	0.999979
14630	Gclm	-0.326295	4.60801	4.65532	0.0309574	0.999979
78703	Zfp972	2.68056	-2.13346	4.65404	0.0309806	0.999979
108030	Lin7a	-1.20645	-0.649992	4.64692	0.0311093	0.999979
69961	Rpp25l	-0.327292	4.63222	4.63137	0.0313925	0.999979
227112	Gm4853	-1.73021	-0.934788	4.61729	0.0316512	0.999979
727711	Gm15459	-0.374828	3.3683	4.60983	0.0317891	0.999979
81840	Sorcs2	1.03014	0.972721	4.60756	0.0318314	0.999979
100039731	Gm10051	-1.72893	-1.05039	4.60453	0.0318875	0.999979
227801	Dennd1a	0.342657	4.77847	4.60377	0.0319018	0.999979
235041	Kank2	0.338455	4.967	4.59903	0.0319901	0.999979
66979	Pole4	-0.31308	4.86972	4.59052	0.0321492	0.999979
16773	Lama2	0.326472	4.82251	4.58854	0.0321863	0.999979
24075	Taf10	-0.332618	4.7513	4.57828	0.0323798	0.999979
407786	Taf9b	-0.38181	3.59553	4.56965	0.0325432	0.999979
14226	Fkbp1b	1.98345	-1.89775	4.5623	0.0326832	0.999979
233781	Xylt1	0.618101	2.69532	4.5611	0.032706	0.999979
100502698	Rubcn	0.282113	5.54972	4.5526	0.0328688	0.999979
68776	Taf11	-0.318759	4.10474	4.54868	0.0329442	0.999979
54722	Gsdme	-0.329012	4.6182	4.54857	0.0329462	0.999979
665407	Rpl5-ps1	-1.89757	-0.35963	4.54627	0.0329906	0.999979
75607	Wnk2	0.336009	7.24039	4.53863	0.0331381	0.999979
110911	Cds2	0.312872	5.5804	4.52551	0.0333931	0.999979
241727	Snph	0.798309	0.928659	4.51433	0.0336121	0.999979
74463	Exoc3l2	-0.609058	1.70668	4.51119	0.0336737	0.999979
20851	Stat5b	0.295269	7.73663	4.50749	0.0337467	0.999979
226519	Lamc1	0.285379	6.41289	4.50734	0.0337497	0.999979
217944	Rapgef5	-0.508354	3.01629	4.50689	0.0337585	0.999979
77569	Limch1	0.284558	6.78909	4.50366	0.0338225	0.999979
210766	Brcc3	-0.36189	4.33035	4.49602	0.0339739	0.999979
230766	Fam167b	-2.23767	-1.8611	4.48339	0.0342257	0.999979
23917	Impdh1	0.357174	3.93999	4.47195	0.0344556	0.999979
226438	Igfn1	1.39887	4.90925	4.4631	0.0346345	0.999979
67993	Nudt12	-0.48887	2.73989	4.46248	0.0346473	0.999979
67016	Tbc1d2b	0.412818	2.95553	4.46226	0.0346515	0.999979
244654	Mtss2	0.327646	6.62427	4.46221	0.0346527	0.999979
109689	Arrb1	0.304803	4.53106	4.46216	0.0346536	0.999979
170835	Inpp5j	0.82057	1.73795	4.45658	0.0347671	0.999979
217578	Baz1a	-0.678265	2.06521	4.45391	0.0348213	0.999979
19941	Rpl26	-0.410053	7.48574	4.44049	0.0350962	0.999979
67198	Spats2l	0.882868	0.647903	4.43641	0.0351801	0.999979
18830	Pltp	0.440791	3.19101	4.43076	0.0352968	0.999979
77032	Tstd3	-0.390093	3.31895	4.42879	0.0353375	0.999979
63954	Rbp7	-0.822918	1.23233	4.42728	0.0353687	0.999979
71393	Kctd6	-0.361869	3.18121	4.42596	0.0353963	0.999979
100043636	AI662270	-1.6503	0.137586	4.41042	0.03572	0.999979
319901	Dsel	-0.870694	1.00052	4.40452	0.0358438	0.999979
17952	Naip6	-1.77002	-0.769418	4.40114	0.0359149	0.999979
15270	H2ax	-0.571093	2.26993	4.3999	0.035941	0.999979
66246	Osgep	-0.292014	5.17975	4.3954	0.0360361	0.999979
239790	Ostn	-0.484564	5.12072	4.38928	0.0361657	0.999979
16846	Lep	1.14606	1.51671	4.37985	0.0363662	0.999979
94067	Mrpl43	-0.414767	3.91033	4.36569	0.0366696	0.999979
20677	Sox4	0.672735	1.53742	4.3622	0.0367448	0.999979
320528	Vps13c	0.477494	4.33427	4.35734	0.0368498	0.999979
73130	Tmed5	-0.408204	5.1419	4.35684	0.0368606	0.999979
68001	Cfap298	-0.48104	2.43712	4.34793	0.0370539	0.999979
80893	Tmprss5	1.84187	-0.979494	4.34598	0.0370965	0.999979
66191	Ier3ip1	-0.335028	4.99288	4.34586	0.0370989	0.999979
68521	Entrep3	0.344333	4.25868	4.34506	0.0371165	0.999979
79565	Mettl27	0.6395	1.45722	4.34413	0.0371367	0.999979
11428	Aco1	0.303512	4.27588	4.34296	0.0371622	0.999979
230145	Galnt12	-2.20841	-0.942621	4.339	0.0372489	0.999979
102626	Mapkapk3	0.288237	5.7834	4.33672	0.0372987	0.999979
21754	Tesk1	0.345719	4.6978	4.32887	0.037471	0.999979
67484	Eepd1	0.267506	6.92401	4.3196	0.0376758	0.999979
20112	Rps6ka2	0.283552	7.21599	4.31308	0.0378205	0.999979
106248	Qtrt2	-0.425819	4.22842	4.30494	0.0380018	0.999979
75050	Kif27	-2.22389	-1.94234	4.30239	0.0380589	0.999979
330406	B4galnt3	2.04925	-1.32667	4.29715	0.0381763	0.999979
23796	Aplnr	0.563026	2.61299	4.29697	0.0381803	0.999979
16011	Igfbp5	0.333402	9.00835	4.29602	0.0382016	0.999979
67442	Retsat	0.313913	4.56418	4.29047	0.0383265	0.999979
242681	Rab42	1.95053	-1.84245	4.28714	0.0384017	0.999979
20556	Slfn2	-0.980748	1.66038	4.28524	0.0384447	0.999979
56844	Tssc4	0.427461	3.18726	4.27799	0.038609	0.999979
72324	Plxdc1	0.55737	2.0762	4.26898	0.0388142	0.999979
17228	Cma1	0.800611	1.44791	4.26596	0.0388833	0.999979
26879	B3galnt1	0.792692	0.875597	4.26309	0.0389491	0.999979
212996	Galnt17	0.498423	3.30309	4.26065	0.0390049	0.999979
24132	Zfp53	-0.648326	1.25324	4.25623	0.0391067	0.999979
72949	Ccnt2	-0.301756	6.01799	4.2535	0.0391694	0.999979
171429	Slc26a6	0.356044	3.90197	4.24656	0.03933	0.999979
99738	Kcnc4	0.291328	5.63541	4.24239	0.0394265	0.999979
233752	Insc	2.659	-1.68818	4.23607	0.0395737	0.999979
71772	Plbd2	0.305575	5.10415	4.23443	0.0396119	0.999979
17207	Mcf2l	-0.426344	4.59384	4.23276	0.039651	0.999979
69713	Pin4	-0.316384	3.81941	4.22684	0.0397896	0.999979
102465959	Mir6236	-0.918161	1.55899	4.22147	0.0399155	0.999979
26403	Map3k11	0.313353	4.35978	4.21934	0.0399658	0.999979
66977	Nuf2	2.56524	-2.14801	4.219	0.0399736	0.999979
11539	Adora1	-0.891522	1.23443	4.21836	0.0399888	0.999979
233208	Scaf1	0.334631	6.25389	4.20913	0.0402069	0.999979
17425	Foxk1	0.402628	5.03595	4.2076	0.0402433	0.999979
68944	Tmco1	-0.342077	4.82802	4.20572	0.0402879	0.999979
72948	Tppp	0.281601	4.20005	4.20115	0.0403965	0.999979
243300	Nyap1	2.60567	-1.87539	4.19975	0.0404299	0.999979
71750	R3hdm2	0.29113	7.20178	4.19965	0.0404324	0.999979
11702	Amd1	-0.321045	10.8679	4.19929	0.0404409	0.999979
100213	Rusc2	0.373102	4.65798	4.19692	0.0404975	0.999979
22785	Slc30a4	-0.31083	4.50484	4.18796	0.040712	0.999979
224648	Bltp3a	0.301357	5.274	4.18286	0.0408347	0.999979
66898	Baiap2l1	1.42085	-0.938939	4.17504	0.0410235	0.999979
12044	Bcl2a1a	-2.29164	-2.56812	4.1743	0.0410415	0.999979
217887	Clba1	-1.08327	-0.59844	4.17208	0.0410954	0.999979
320706	Mtcl2	0.764635	1.6603	4.16388	0.0412946	0.999979
100042791	Rps18-ps3	-1.20708	-1.05858	4.16381	0.0412965	0.999979
110033	Kif22	-1.36775	-0.0453043	4.15943	0.0414034	0.999979
16495	Kcna7	0.437561	6.31624	4.15323	0.0415553	0.999979
69032	Lyzl4	-1.55504	-1.21264	4.15189	0.041588	0.999979
65107	Lrp10	0.282946	5.18451	4.14796	0.0416848	0.999979
21933	Tnfrsf10b	0.898526	1.20559	4.14284	0.0418109	0.999979
19946	Rpl30	-0.360677	6.82046	4.13933	0.0418978	0.999979
16514	Kcnj11	0.367603	7.52909	4.13463	0.0420142	0.999979
212503	Paox	0.463382	2.5868	4.1339	0.0420324	0.999979
66797	Cntnap2	0.502144	2.53305	4.12891	0.0421564	0.999979
20620	Plk2	0.451268	3.59721	4.12651	0.0422162	0.999979
12335	Capn3	0.420774	3.87385	4.1132	0.0425497	0.999979
233724	Tmem41b	-0.323381	3.92545	4.10769	0.0426887	0.999979
12305	Ddr1	0.402466	4.0179	4.10717	0.0427019	0.999979
16971	Lrp1	0.316304	6.05651	4.10603	0.0427305	0.999979
56219	Extl1	0.27968	5.80981	4.09957	0.0428941	0.999979
232975	Atp1a3	1.57478	-1.17685	4.0898	0.0431428	0.999979
68260	Trmt12	-0.458319	2.79838	4.07832	0.0434368	0.999979
68926	Ubap2	0.283175	6.87193	4.07415	0.0435441	0.999979
229584	Pogz	-0.286711	4.59596	4.06966	0.04366	0.999979
16779	Lamb2	0.276821	7.00884	4.06498	0.0437811	0.999979
20377	Sfrp1	-0.683889	1.33758	4.06076	0.0438908	0.999979
433667	Ankrd13c	-0.285095	4.65594	4.06046	0.0438986	0.999979
228866	Pcif1	0.27373	4.84291	4.05829	0.0439551	0.999979
18143	Npas2	1.78716	-0.818481	4.05621	0.0440092	0.999979
14936	Gys1	0.283189	8.65728	4.05345	0.0440813	0.999979
223672	Apol9a	2.19304	-2.25555	4.05313	0.0440896	0.999979
270210	Zbtb47	0.321821	7.6358	4.05252	0.0441054	0.999979
16969	Zbtb7a	0.357826	5.1436	4.04797	0.0442245	0.999979
57265	Fzd2	0.896152	1.23035	4.04552	0.0442886	0.999979
102436	Lars2	-0.748995	9.14291	4.04254	0.044367	0.999979
233016	Blvrb	-0.532804	1.9909	4.03712	0.0445096	0.999979
94187	Zfp423	0.352033	3.39237	4.03671	0.0445205	0.999979
80288	Bcl9l	0.479555	5.11868	4.03428	0.0445848	0.999979
20358	Sema6a	0.490652	3.08377	4.03412	0.0445888	0.999979
320100	Relt	0.361741	4.18081	4.03324	0.0446122	0.999979
93697	Ice2	-0.427172	2.85725	4.02959	0.0447088	0.999979
99382	Abtb2	0.463553	3.26436	4.02304	0.0448828	0.999979
26885	Casp8ap2	-0.463294	2.36703	4.02188	0.0449135	0.999979
16568	Kif3a	0.413784	2.54415	4.02121	0.0449315	0.999979
76294	Asb5	-0.389266	7.90875	4.02015	0.0449598	0.999979
13388	Dll1	0.490925	2.32786	4.01849	0.0450041	0.999979
110880	Scn4a	0.347945	8.8643	4.01562	0.0450806	0.999979
12039	Bckdha	0.295291	4.46527	4.01521	0.0450917	0.999979
20813	Srp14	-0.346094	6.20299	4.01439	0.0451135	0.999979
668303	Kif26a	0.69745	2.58363	4.00806	0.0452834	0.999979
21812	Tgfbr1	-0.32873	4.88852	4.00421	0.0453869	0.999979
12549	Arhgap31	0.248646	4.65165	4.00228	0.0454387	0.999979
75516	Ttc32	-0.364967	3.96737	3.99952	0.0455132	0.999979
84035	Kremen1	0.273062	5.91483	3.99883	0.0455318	0.999979
320184	Lrrc58	-0.394782	5.52629	3.99468	0.0456442	0.999979
56351	Ptges3	-0.311615	5.88184	3.99145	0.0457316	0.999979
74570	Zkscan1	-0.367228	3.42248	3.98848	0.0458124	0.999979
15959	Ifit3	0.664267	1.85024	3.98707	0.0458507	0.999979
17428	Mnt	0.429899	4.14787	3.98612	0.0458767	0.999979
545192	Baiap3	-1.71291	-0.533731	3.98575	0.0458868	0.999979
16716	Ky	0.301305	8.36208	3.98547	0.0458942	0.999979
70549	Tln2	0.238576	7.02892	3.98443	0.0459226	0.999979
66911	Nudt16l1	-0.487934	2.56159	3.97881	0.0460762	0.999979
12832	Col5a2	0.311139	4.67784	3.97807	0.0460963	0.999979
233107	Kctd15	0.367309	6.80352	3.97269	0.0462439	0.999979
72055	Slc38a10	0.280887	5.38091	3.97176	0.0462694	0.999979
66714	4921524J17Rik	-0.353706	3.56204	3.96568	0.0464368	0.999979
229613	6330549D23Rik	1.49931	-1.3705	3.96205	0.046537	0.999979
11785	Apbb1	0.378671	2.95301	3.96199	0.0465385	0.999979
67896	Ccdc80	0.44853	4.53895	3.96186	0.0465423	0.999979
12121	Bicd1	-1.52964	-0.640945	3.95843	0.0466371	0.999979
27029	Sgsh	0.503222	2.16777	3.95619	0.0466993	0.999979
66401	Nudt2	-0.340647	3.68392	3.9439	0.0470417	0.999979
76863	Dcun1d5	-0.252062	5.79287	3.94075	0.0471298	0.999979
19324	Rab1a	-0.255393	6.74316	3.93237	0.047365	0.999979
227737	Niban2	0.417273	3.44255	3.93212	0.0473723	0.999979
79202	Tnfrsf22	0.658405	1.61409	3.93127	0.0473961	0.999979
19125	Prodh	-0.374719	4.27492	3.93084	0.0474082	0.999979
69121	Chrdl2	-0.977598	0.496296	3.92903	0.0474592	0.999979
70348	Ube3d	-0.803184	1.09269	3.9281	0.0474856	0.999979
22361	Vnn1	2.09178	-1.2841	3.92564	0.0475552	0.999979
210530	P3h2	0.81512	0.524078	3.92486	0.0475771	0.999979
71183	Clec12b	2.12242	-1.57206	3.92014	0.047711	0.999979
269959	Adamtsl3	0.670017	1.63031	3.91943	0.047731	0.999979
110279	Bcr	0.43339	2.95796	3.91618	0.0478234	0.999979
219148	Fam167a	1.22496	0.0835585	3.91381	0.047891	0.999979
67526	Atg12	-0.288783	4.90861	3.90787	0.0480605	0.999979
67636	Etfrf1	-0.275223	5.21601	3.90727	0.0480775	0.999979
78111	4930451E10Rik	-2.54951	-2.54104	3.90703	0.0480844	0.999979
232334	Vgll4	0.38644	4.30921	3.90079	0.0482635	0.999979
547253	Parp14	0.401216	3.4767	3.89751	0.0483577	0.999979
170768	Pfkfb3	0.579304	9.04548	3.8898	0.0485802	0.999979
215445	Rab11fip3	0.307816	6.53911	3.88272	0.0487854	0.999979
13846	Ephb4	0.311321	3.97446	3.87983	0.0488694	0.999979
259300	Ehd2	0.279836	5.94759	3.87689	0.0489552	0.999979
280411	Lix1l	0.381708	3.17541	3.8764	0.0489694	0.999979
72826	Fam76b	-0.411131	3.5259	3.87566	0.048991	0.999979
29856	Smtn	0.260467	6.37611	3.87272	0.0490771	0.999979
21894	Tln1	0.25945	6.83241	3.86982	0.0491618	0.999979
19696	Rel	-0.646942	2.68571	3.86897	0.0491866	0.999979
12457	Noct	-0.549553	4.70241	3.86635	0.0492634	0.999979
12944	Crp	-2.52253	-2.00201	3.86578	0.0492803	0.999979
170483	Grin3b	1.16029	0.352153	3.86233	0.0493817	0.999979
16541	Napsa	-1.15452	0.731619	3.86148	0.0494066	0.999979
319195	Rpl17	-0.356757	7.30981	3.86099	0.049421	0.999979
56741	Igdcc4	0.274163	5.07139	3.85282	0.0496624	0.999979
214812	Zfp609	0.422998	4.35166	3.83777	0.0501101	0.999979
320472	Ppm1e	-0.759451	0.926779	3.83503	0.050192	0.999979
107448	Unc5a	0.327786	4.61103	3.83003	0.050342	0.999979
216792	Iba57	0.367897	3.46081	3.82855	0.0503864	0.999979
12534	Cdk1	-2.45535	-1.30597	3.82289	0.050557	0.999979
70423	Tspan15	0.338918	3.67153	3.82207	0.0505818	0.999979
15476	Hs3st1	-0.785827	0.520947	3.82126	0.050606	0.999979
19153	Prx	0.488373	4.01627	3.81992	0.0506465	0.999979
18035	Nfkbia	-0.347619	4.78786	3.81965	0.0506547	0.999979
13636	Efna1	0.36276	3.50019	3.81958	0.050657	0.999979
66496	Ppdpf	-0.285958	4.88932	3.81535	0.050785	0.999979
74243	Slx4ip	0.515067	2.51415	3.81347	0.0508421	0.999979
630138	Gm7027	-1.15401	-1.05154	3.80888	0.0509817	0.999979
12523	Cd84	-1.06379	0.825981	3.80727	0.0510306	0.999979
68183	Bcas2	-0.231495	5.53624	3.80585	0.0510739	0.999979
319924	Apba1	0.859895	0.507506	3.80466	0.0511103	0.999979
18984	Por	0.270144	4.64096	3.80124	0.0512147	0.999979
16363	Irf2	0.277764	4.27199	3.79657	0.0513577	0.999979
243842	Bicra	0.597806	3.69493	3.79604	0.0513739	0.999979
26357	Abcg2	-0.314039	4.49256	3.78797	0.0516221	0.999979
216441	Slc26a10	0.590065	2.87694	3.78772	0.0516298	0.999979
320790	Chd7	0.293289	5.31299	3.7853	0.0517046	0.999979
232853	Zfp954	-0.590951	1.94308	3.78314	0.0517715	0.999979
22290	Uty	-0.446157	3.67642	3.77188	0.0521209	0.999979
243219	2900026A02Rik	0.28564	5.61397	3.77161	0.0521295	0.999979
56190	Rbm38	0.283621	6.50431	3.76705	0.0522718	0.999979
70807	Arrdc2	-1.15827	7.14224	3.76646	0.0522901	0.999979
67095	Trak1	0.263113	8.00732	3.76645	0.0522905	0.999979
66148	Dnajc15	-0.302224	5.3157	3.76371	0.0523762	0.999979
621119	Rps11-ps1	-1.9002	-1.10027	3.76184	0.052435	0.999979
226594	Rcsd1	0.225713	7.06986	3.76179	0.0524364	0.999979
74376	Myo18b	0.352811	8.87096	3.75859	0.0525369	0.999979
329934	Foxo6	0.629019	2.06225	3.75495	0.0526514	0.999979
14218	Sh3pxd2a	0.352636	6.45683	3.75238	0.0527325	0.999979
100502825	Rpl37rt	-0.542408	2.23558	3.75142	0.0527626	0.999979
65247	Asb1	0.369377	3.91323	3.74612	0.0529302	0.999979
67157	Cfap418	-0.444423	2.48601	3.74473	0.0529742	0.999979
140492	Kcnn2	0.991534	0.275119	3.74291	0.0530321	0.999979
67188	Sgms1os1	-0.789045	0.609858	3.74262	0.0530414	0.999979
624814	Gm12251	-0.614456	1.56632	3.74241	0.0530477	0.999979
319974	Auts2	0.451341	3.80456	3.74112	0.0530888	0.999979
56297	Arl6	-0.557759	1.68452	3.73877	0.0531636	0.999979
11416	Slc33a1	-0.464222	2.52809	3.73035	0.0534321	0.999979
17754	Map1a	0.449379	4.57457	3.7299	0.0534466	0.999979
18550	Furin	0.322748	5.57052	3.72772	0.0535164	0.999979
18023	Nfe2l1	0.289321	9.44594	3.72546	0.0535888	0.999979
234309	Cbr4	-0.320278	4.47785	3.72528	0.0535947	0.999979
16777	Lamb1	0.29402	4.65164	3.72122	0.053725	0.999979
21990	Tph1	-0.470748	2.39625	3.71857	0.0538104	0.999979
21411	Tcf20	0.350564	3.95969	3.71816	0.0538236	0.999979
17261	Mef2d	0.303545	7.79544	3.71794	0.0538307	0.999979
26938	St6galnac5	0.969103	-0.361984	3.71781	0.053835	0.999979
11835	Ar	-0.470444	5.95872	3.71618	0.0538874	0.999979
100503518	Gm11827	-0.642081	1.36672	3.71139	0.0540424	0.999979
434130	Ccdc8	0.787793	1.00877	3.70516	0.0542445	0.999979
100317	AU040320	0.275161	5.4924	3.70143	0.0543658	0.999979
100177	Zmym6	-0.454261	3.41151	3.69281	0.0546476	0.999979
100233175	Gon7	-0.451291	2.45476	3.69139	0.054694	0.999979
320919	A230107N01Rik	-1.99622	-0.876937	3.68809	0.0548024	0.999979
14859	Gsta3	-1.05037	1.43799	3.68786	0.0548099	0.999979
20411	Sorbs1	0.687393	4.75356	3.6805	0.0550522	0.999979
212168	Zswim4	0.340298	3.61203	3.67417	0.0552617	0.999979
11640	Akap1	0.290306	6.35005	3.67376	0.0552752	0.999979
212448	9330159F19Rik	-0.289693	5.38862	3.67175	0.055342	0.999979
75304	4930563E22Rik	-1.10134	0.29197	3.67103	0.0553661	0.999979
67048	Vma21	-0.282367	4.98853	3.66898	0.0554341	0.999979
72368	Borcs8	0.348924	2.87526	3.66616	0.0555279	0.999979
109205	Sobp	0.403835	5.56382	3.66563	0.0555458	0.999979
59013	Hnrnph1	-0.2489	7.30194	3.66414	0.0555955	0.999979
71699	Slc41a3	0.26083	6.4145	3.65975	0.055742	0.999979
64085	Clstn2	1.63372	-1.76021	3.65861	0.05578	0.999979
12265	Ciita	-1.1524	1.80736	3.64632	0.0561934	0.999979
20444	St3gal2	0.241897	5.7736	3.64303	0.0563045	0.999979
18442	P2ry2	0.347398	4.90747	3.6421	0.0563357	0.999979
75616	Smim15	-0.31013	3.83641	3.64072	0.0563825	0.999979
78372	Snrnp25	-0.422994	3.08294	3.63846	0.0564592	0.999979
20382	Srsf2	-0.25127	6.167	3.63744	0.0564936	0.999979
100042880	Rpl17-ps10	-0.692561	1.25649	3.63418	0.0566045	0.999979
16210	Impact	-0.379765	5.03425	3.62929	0.0567711	0.999979
67870	Enoph1	-0.367652	3.20211	3.62828	0.0568055	0.999979
213945	Col28a1	1.03544	0.183029	3.62654	0.0568648	0.999979
100859931	Gm20604	-0.650336	1.1403	3.62286	0.0569907	0.999979
80909	Castor2	0.296962	5.96802	3.61975	0.0570973	0.999979
217124	Ppp1r9b	0.343062	5.05031	3.61855	0.0571387	0.999979
68080	Gpn3	-0.293771	4.21744	3.61431	0.0572844	0.999979
64930	Tsc1	0.281628	6.02799	3.6123	0.0573539	0.999979
22169	Cmpk2	0.711483	1.18832	3.61186	0.0573691	0.999979
233552	Gdpd5	0.384766	3.35455	3.61026	0.0574242	0.999979
68166	Spire1	0.333192	3.52784	3.602	0.0577099	0.999979
269610	Chd5	1.50777	-1.40506	3.60193	0.0577126	0.999979
12033	Bcap29	-0.304825	5.24049	3.60192	0.0577128	0.999979
629378	Dact3	0.674312	1.3561	3.60126	0.0577358	0.999979
23962	Oasl2	0.71972	2.00037	3.59054	0.0581092	0.999979
66583	Exosc1	-0.316836	3.49442	3.58693	0.0582358	0.999979
20353	Sema4c	0.413709	3.69994	3.58536	0.0582909	0.999979
228775	Trib3	-0.879264	0.494427	3.58522	0.0582958	0.999979
69010	Anapc13	-0.245647	5.09037	3.58506	0.0583011	0.999979
108168715	Rps15a-ps3	-1.60207	-0.952886	3.57026	0.0588229	0.999979
52575	Trmt10c	-0.336815	3.73591	3.56886	0.0588726	0.999979
78286	Nav2	0.455328	3.89489	3.56836	0.0588903	0.999979
27364	Srr	0.386702	2.93496	3.56278	0.0590885	0.999979
17237	Mgrn1	0.243145	6.06705	3.55847	0.0592422	0.999979
65111	Dap3	-0.227012	5.88856	3.55479	0.0593739	0.999979
30939	Pttg1	-0.267896	5.98125	3.54831	0.0596062	0.999979
12790	Cnga3	0.893886	-0.00746684	3.54724	0.0596447	0.999979
66384	Srp19	-0.263049	4.94024	3.54417	0.0597551	0.999979
93711	Pcdhga3	1.18639	-0.478752	3.53988	0.0599099	0.999979
14866	Gstm5	-0.385752	5.70959	3.53871	0.0599519	0.999979
71602	Myo1e	0.407743	3.78968	3.53645	0.060034	0.999979
244745	Dpy19l1	-0.438193	2.16541	3.53005	0.060266	0.999979
57915	Tbc1d1	0.359002	5.94183	3.52963	0.0602813	0.999979
192156	Mvd	0.437598	3.12517	3.52802	0.0603397	0.999979
16528	Kcnk4	-1.86171	-2.05118	3.52393	0.0604888	0.999979
17110	Lyz1	-0.649855	2.02249	3.52168	0.0605711	0.999979
20741	Sptb	0.328241	8.11937	3.52073	0.0606056	0.999979
66315	Senp7	-0.410681	3.32334	3.51906	0.060667	0.999979
100043752	Rps2-ps6	-1.3127	-1.2371	3.5176	0.0607204	0.999979
14605	Tsc22d3	-0.480419	8.02274	3.51584	0.0607848	0.999979
74116	Pi16	0.359691	4.69477	3.51357	0.0608681	0.999979
74467	Pus10	-0.32884	3.73136	3.50965	0.0610124	0.999979
16882	Lig3	0.340236	3.98599	3.50463	0.0611975	0.999979
53374	Chst3	-1.34166	1.7994	3.50311	0.0612535	0.999979
52662	Ldlrad4	0.546349	1.97325	3.4967	0.0614911	0.999979
12484	Cd24a	-0.326847	8.32625	3.49289	0.0616327	0.999979
68267	Slc25a22	0.3001	4.76863	3.49033	0.0617284	0.999979
70160	Vps36	-0.220972	5.5887	3.49014	0.0617354	0.999979
59054	Mrps30	-0.343624	4.40197	3.48846	0.061798	0.999979
170789	Acot8	-0.441848	2.58339	3.48599	0.0618904	0.999979
20409	Ostf1	-0.24847	4.6236	3.48579	0.0618979	0.999979
108153	Adamts7	0.812372	0.749698	3.48402	0.0619642	0.999979
78506	Micu3	-0.318806	4.48505	3.48385	0.0619703	0.999979
66736	Emc2	-0.278534	5.86227	3.47873	0.0621625	0.999979
67246	Resf1	0.322892	3.60419	3.47857	0.0621683	0.999979
67242	Gemin6	-0.473926	2.54753	3.47846	0.0621725	0.999979
213012	Abhd10	-0.370579	3.2829	3.4778	0.0621975	0.999979
22218	Sumo1	-0.292256	5.50407	3.47727	0.0622175	0.999979
382062	AB124611	-1.14127	0.582513	3.47619	0.0622579	0.999979
67149	Nkain1	0.338576	4.12398	3.4737	0.0623519	0.999979
30932	Zfp330	-0.281438	4.70536	3.47308	0.0623749	0.999979
16499	Kcnab3	-2.73606	-1.67732	3.4717	0.062427	0.999979
17882	Myh2	0.901155	9.4674	3.47051	0.0624722	0.999979
232087	Mat2a	-0.286625	8.52275	3.47006	0.062489	0.999979
116939	Pnpla3	0.83085	1.16456	3.46579	0.0626504	0.999979
71939	Apol6	0.476718	4.66209	3.46079	0.0628403	0.999979
66086	Cep20	-0.41217	5.58851	3.4573	0.0629729	0.999979
77864	Ypel2	0.358127	3.34738	3.45189	0.0631795	0.999979
22682	Zfand5	-0.316652	8.67875	3.44898	0.063291	0.999979
15312	Hmgn1	-0.238147	4.87435	3.44618	0.0633982	0.999979
75617	Rps25	-0.332626	7.5227	3.44429	0.0634706	0.999979
244091	Fsd2	0.264177	8.38053	3.44239	0.0635436	0.999979
18791	Plat	0.52903	2.34287	3.44189	0.063563	0.999979
331623	Bend3	0.397824	2.92635	3.44052	0.0636156	0.999979
21679	Tead4	0.479479	3.18818	3.43891	0.0636776	0.999979
215113	Slc43a2	0.406707	3.99157	3.43661	0.0637665	0.999979
432676	Gm5436	-0.578151	1.62162	3.43648	0.0637713	0.999979
26425	Nubp1	-0.430132	2.44187	3.43433	0.0638545	0.999979
225288	Fhod3	0.255092	6.02092	3.43264	0.06392	0.999979
30878	Apln	0.869773	0.977765	3.42862	0.0640756	0.999979
22084	Tsc2	0.24176	6.62044	3.4272	0.0641308	0.999979
67458	Ergic1	0.259049	5.06527	3.42626	0.0641673	0.999979
74252	Armc1	-0.290944	4.5737	3.42345	0.0642765	0.999979
56294	Ptpn9	0.41432	2.7537	3.42069	0.064384	0.999979
11937	Atp2a1	0.275928	14.2483	3.41817	0.0644825	0.999979
51789	Tnk2	0.437515	6.27	3.41772	0.0645002	0.999979
58861	Cysltr1	-0.986813	0.0601291	3.41738	0.0645134	0.999979
52028	Bbs1	-0.411163	2.24802	3.41655	0.0645459	0.999979
66126	Elof1	-0.290241	4.41726	3.41654	0.0645461	0.999979
69482	Nup35	-0.486378	2.25929	3.41633	0.0645545	0.999979
67143	Ikzf5	-0.627876	1.04442	3.40999	0.0648027	0.999979
11928	Atp1a1	0.314158	6.62838	3.40818	0.064874	0.999979
104175	Sbk1	0.311299	4.49515	3.40576	0.0649693	0.999979
67006	Cisd2	-0.211458	5.81771	3.40561	0.064975	0.999979
69487	Ndufaf5	-0.282223	4.92368	3.40283	0.0650847	0.999979
75847	Crppa	-0.649293	1.23902	3.40259	0.065094	0.999979
193813	Mcfd2	-0.252638	5.02963	3.40031	0.0651843	0.999979
218975	Mapk1ip1l	-0.252438	4.24615	3.40001	0.065196	0.999979
21973	Top2a	-1.54984	-0.388133	3.39858	0.0652524	0.999979
22320	Vamp8	-0.276075	4.57258	3.39572	0.065366	0.999979
20437	Siah1a	-0.357583	3.61976	3.3944	0.065418	0.999979
59027	Nampt	-0.316224	7.25064	3.39407	0.0654314	0.999979
11764	Ap1b1	0.246378	5.93663	3.39321	0.0654653	0.999979
66684	Tceal8	0.443798	2.65787	3.393	0.0654738	0.999979
230967	Cep104	0.242818	5.80504	3.3929	0.0654779	0.999979
26972	Spo11	2.2164	-1.70652	3.39021	0.0655845	0.999979
18514	Pbx1	0.241573	4.36187	3.38983	0.0655998	0.999979
20340	Glg1	0.322126	5.51054	3.38921	0.0656243	0.999979
230673	Ipo13	0.22409	7.87784	3.38604	0.0657506	0.999979
93695	Gpnmb	0.590494	1.47572	3.38114	0.0659462	0.999979
15078	H3f3a	-0.309838	6.82548	3.3807	0.0659641	0.999979
329416	Nostrin	-1.22347	-0.637175	3.37843	0.0660549	0.999979
56745	C1qtnf1	0.526648	1.90181	3.37446	0.0662143	0.999979
18032	Nfix	0.358865	8.10572	3.37403	0.0662318	0.999979
16493	Kcna5	-0.487697	2.87657	3.37134	0.0663397	0.999979
245860	Atg9a	0.384543	5.86344	3.36931	0.0664217	0.999979
78373	Nudt17	-1.21536	-0.922947	3.36916	0.0664276	0.999979
381903	Alg8	-0.498645	1.84927	3.36825	0.0664643	0.999979
12311	Calcr	-1.53981	-1.27635	3.36601	0.0665548	0.999979
71684	Rbm43	0.613742	1.40187	3.365	0.0665958	0.999979
20526	Slc2a2	-2.35919	-1.16265	3.36452	0.0666151	0.999979
240817	Teddm2	-0.540348	2.28	3.36109	0.0667539	0.999979
14268	Fn1	0.344792	5.56068	3.36012	0.0667932	0.999979
228608	Smox	-0.245085	9.43487	3.35796	0.0668807	0.999979
22294	Uxt	-0.382463	2.95388	3.35466	0.067015	0.999979
68952	Tlcd3b	0.272531	5.25582	3.35213	0.0671181	0.999979
13841	Epha7	1.094	-0.311864	3.35167	0.067137	0.999979
235442	Rab8b	-0.29176	3.40768	3.34231	0.0675196	0.999979
319530	Zfp750	2.06416	-2.27546	3.33937	0.0676405	0.999979
12709	Ckb	0.392819	3.00694	3.33881	0.0676634	0.999979
231861	Tnrc18	0.494868	5.24043	3.33846	0.0676781	0.999979
13143	Dapk2	0.388143	4.74505	3.33771	0.0677087	0.999979
13642	Efnb2	0.367173	3.20139	3.33597	0.0677802	0.999979
94043	Tm2d1	-0.301951	4.50297	3.33541	0.0678033	0.999979
17879	Myh1	0.568159	10.6054	3.33392	0.0678648	0.999979
216188	Aldh1l2	0.629032	1.88302	3.3336	0.0678782	0.999979
70081	Zfp995	1.17573	-0.730424	3.33337	0.0678875	0.999979
59030	Mkks	-0.405675	3.50867	3.33295	0.0679049	0.999979
115488819	Rab11bos1	-0.692789	1.56299	3.33232	0.067931	0.999979
319822	Smyd4	0.414678	2.43606	3.33169	0.067957	0.999979
74134	Cyp2s1	1.88087	-1.52155	3.32901	0.068068	0.999979
330450	Far2	-0.934777	-0.0204088	3.32644	0.0681744	0.999979
14257	Flt4	0.426722	2.76141	3.3253	0.0682215	0.999979
30954	Siva1	-0.365869	3.57578	3.32523	0.0682243	0.999979
240025	Dact2	0.602577	1.40582	3.32341	0.0682998	0.999979
18131	Notch3	0.353595	4.8113	3.32294	0.0683195	0.999979
69227	Selenot	-0.26313	7.31328	3.31992	0.0684452	0.999979
235036	Ppan	-0.348479	3.86609	3.31975	0.0684521	0.999979
27260	Plek2	-2.29469	-2.1518	3.31915	0.0684773	0.999979
100271841	Uckl1os	0.253611	4.85991	3.31844	0.0685069	0.999979
72043	Sulf2	0.391126	2.99541	3.3163	0.0685959	0.999979
230796	Wdtc1	0.285732	7.34366	3.31515	0.0686439	0.999979
14231	Fkbp7	0.630548	1.64055	3.3134	0.0687172	0.999979
77652	Zfp955a	-0.441036	2.47912	3.31253	0.0687534	0.999979
11568	Aebp1	0.291815	7.2339	3.30799	0.0689439	0.999979
217325	Llgl2	0.308636	3.26284	3.30784	0.0689501	0.999979
225655	Prelid3a	1.88558	-1.78607	3.30518	0.0690617	0.999979
105841	Dennd3	-0.521058	2.98635	3.30489	0.0690742	0.999979
216874	Camta2	0.268939	6.27669	3.30354	0.0691306	0.999979
110157	Raf1	0.254543	5.62918	3.29169	0.0696313	0.999979
72745	Tmem161b	-0.408445	3.12701	3.29087	0.069666	0.999979
19348	Kif20a	-0.902755	0.172774	3.29039	0.0696866	0.999979
320924	Ccbe1	-0.788226	1.38751	3.28779	0.0697967	0.999979
244058	Rgma	0.26618	4.76384	3.2848	0.0699244	0.999979
72326	2500004C02Rik	-1.25287	-0.0654852	3.28323	0.0699911	0.999979
66128	Mrps36	-0.304881	4.703	3.28086	0.0700924	0.999979
433294	Mettl21c	-0.361496	6.94969	3.28072	0.0700981	0.999979
653030	Arhgap27os3	-2.79597	-0.223405	3.28048	0.0701082	0.999979
20088	Rps24	-0.304497	7.90741	3.27521	0.070334	0.999979
19982	Rpl36a	-0.326782	5.82335	3.27402	0.0703848	0.999979
72465	Zfp131	-0.253161	4.70254	3.27236	0.0704564	0.999979
76789	Mzt1	-0.263876	5.59468	3.27228	0.0704597	0.999979
207686	Cfap69	-1.54018	-1.22072	3.27133	0.0705005	0.999979
70186	Fam162a	-0.309514	5.11637	3.27015	0.070551	0.999979
54672	Adgrg3	-1.04579	0.0717175	3.26876	0.070611	0.999979
17760	Map6	0.555168	1.91244	3.26607	0.0707267	0.999979
12909	Crcp	-0.24087	4.23542	3.26545	0.0707535	0.999979
66240	Kcne5	1.35673	-0.0537012	3.26292	0.070863	0.999979
70784	Rasl12	0.39168	3.12456	3.26083	0.0709531	0.999979
12053	Bcl6	-0.323176	6.03852	3.25938	0.0710162	0.999979
232536	Mrps35	-0.270975	4.02402	3.25934	0.0710176	0.999979
71805	Nup93	0.257014	4.10003	3.25905	0.0710301	0.999979
66607	Ms4a4d	-0.479204	2.14504	3.25891	0.0710362	0.999979
71960	Myh14	0.316813	6.33862	3.25836	0.0710601	0.999979
435391	Dusp29	-0.27379	5.65332	3.25757	0.0710942	0.999979
12759	Clu	-0.315951	5.67194	3.25666	0.0711337	0.999979
100504162	Prss51	0.987756	-0.743773	3.24994	0.071426	0.999979
434377	Zfp560	-0.36205	2.97656	3.24992	0.0714271	0.999979
68453	Gpihbp1	-0.343275	5.02984	3.24861	0.0714839	0.999979
16580	Kifc5b	-0.909356	0.2106	3.24804	0.0715089	0.999979
74184	2310065F04Rik	-0.258359	7.15555	3.24794	0.0715132	0.999979
71929	Tmem123	-0.246968	5.07484	3.24661	0.0715712	0.999979
267019	Rps15a	-0.34689	6.35001	3.24613	0.0715922	0.999979
545893	Mansc4	-1.88455	-0.999541	3.24593	0.0716011	0.999979
57438	Marchf7	-0.324509	5.32434	3.24025	0.0718496	0.999979
16582	Kifc3	0.40073	3.08312	3.2347	0.0720936	0.999979
77974	Rdh12	-1.52173	-0.683664	3.23192	0.072216	0.999979
209378	Itih5	0.276768	4.4659	3.23086	0.0722626	0.999979
67620	Lrp2bp	-0.335682	3.52231	3.22685	0.0724399	0.999979
109778	Blvra	-0.361506	3.32352	3.22626	0.0724662	0.999979
100503043	Armcx4	0.461027	3.37211	3.22448	0.072545	0.999979
13170	Dbp	0.422025	6.37536	3.22384	0.072573	0.999979
83560	Tex14	1.72252	-2.34715	3.22158	0.0726734	0.999979
71041	Pcgf6	-0.411987	2.93656	3.22069	0.0727131	0.999979
67451	Pkp2	0.480457	2.58948	3.21731	0.0728632	0.999979
13602	Sparcl1	0.250586	6.82478	3.21682	0.0728851	0.999979
53315	Sult1d1	-2.92158	-2.06071	3.21605	0.0729192	0.999979
68936	Smim11	-0.28143	4.35047	3.21327	0.0730434	0.999979
18933	Prrx1	0.241878	5.44528	3.21157	0.0731194	0.999979
268783	Mtmr12	0.360315	2.68138	3.21072	0.0731572	0.999979
22343	Lin7c	-0.283233	4.61263	3.2096	0.0732072	0.999979
232816	Zfp628	0.357125	3.67936	3.20549	0.0733916	0.999979
14373	G0s2	0.499905	2.87677	3.20507	0.0734103	0.999979
102442	Dennd4a	-0.510191	2.38972	3.20223	0.0735379	0.999979
13865	Nr2f1	1.06179	-0.0185178	3.19963	0.0736549	0.999979
68188	Sympk	0.232086	7.16303	3.19892	0.073687	0.999979
238330	Irf2bpl	0.298556	4.78031	3.19847	0.0737072	0.999979
19330	Rab18	-0.258749	6.31939	3.19764	0.0737446	0.999979
246746	Cd300lf	-2.15015	-1.33659	3.19563	0.0738352	0.999979
100040605	Gm15710	-0.696297	1.09251	3.19422	0.0738988	0.999979
14679	Gnai3	-0.328806	3.94776	3.19296	0.0739558	0.999979
215449	Rap1b	-0.27828	4.96273	3.19254	0.0739749	0.999979
67416	Armcx2	0.459628	1.88693	3.19086	0.0740508	0.999979
83679	Pde4dip	0.290793	11.6586	3.18896	0.074137	0.999979
246228	Vwa1	0.26733	4.41021	3.1855	0.0742944	0.999979
58859	Efemp2	0.33942	2.60097	3.18514	0.0743108	0.999979
209683	Ttc28	0.282677	4.65308	3.1843	0.0743488	0.999979
17969	Ncf1	-0.876543	1.36801	3.18142	0.0744801	0.999979
26877	B3galt1	0.88732	0.10016	3.17594	0.0747302	0.999979
19281	Ptprt	1.79225	-2.04838	3.17499	0.0747737	0.999979
171469	Gpr37l1	1.1236	-0.470603	3.17316	0.0748574	0.999979
104099	Itga9	0.492505	2.45572	3.17249	0.0748884	0.999979
232201	Arhgap25	-0.794456	1.47073	3.17062	0.0749741	0.999979
55980	Impa1	-0.260191	4.02349	3.17061	0.0749746	0.999979
14629	Gclc	-0.29108	4.94563	3.16576	0.0751974	0.999979
67020	Tmem88	-0.518338	2.28595	3.16559	0.0752052	0.999979
72265	Tram1	-0.299024	3.91287	3.16519	0.0752238	0.999979
73571	1700096K18Rik	-0.49282	1.72244	3.1631	0.0753198	0.999979
26459	Slc27a5	-1.32003	-0.522467	3.16241	0.0753516	0.999979
16518	Kcnj2	0.293559	5.57666	3.16133	0.0754017	0.999979
319476	Lrtm1	0.313351	4.44342	3.16079	0.0754267	0.999979
67426	Coq8a	0.316973	8.65132	3.16025	0.0754515	0.999979
12050	Bcl2l2	0.281725	5.21764	3.15632	0.0756335	0.999979
76246	Rtf1	0.269594	5.30663	3.15178	0.0758441	0.999979
16419	Itgb5	0.231032	6.79075	3.15134	0.0758646	0.999979
319945	Flad1	0.231876	5.1912	3.14681	0.0760756	0.999979
93689	Lmod1	0.345257	3.39544	3.14229	0.0762865	0.999979
[truncated: 13,980 more rows]
