# Supplementary material for: Mutation in IR or IGF1R produces features of long-lived mice while maintaining metabolic health
Source: JCI Insight. 2025 Nov 11;10(24):e189683. doi: 10.1172/jci.insight.189683 (PMC12890504; doi:10.1172/jci.insight.189683)
Supplement: Supplemental table 2 [file jciinsight-10-189683-s222.xlsx]

## Sheet: GSEA_table_signatures
Term	Igf1 Het: Muscle, Female			Igf1 Het: Muscle, Male			Igf1 Het: Liver, Female			Igf1 Het: Liver, Male			Aging: Brain			Aging: Kidney			Aging: Liver			Aging: Rodents			Mortality: Rodents			Interventions: CR			Interventions: GH deficiency			Interventions: Rapamycin			Interventions: Max lifespan
	NES	P.Value	P.Adjusted	NES	P.Value	P.Adjusted	NES	P.Value	P.Adjusted	NES	P.Value	P.Adjusted	NES	P.Value	P.Adjusted	NES	P.Value	P.Adjusted	NES	P.Value	P.Adjusted	NES	P.Value	P.Adjusted	NES	P.Value	P.Adjusted	NES	P.Value	P.Adjusted	NES	P.Value	P.Adjusted	NES	P.Value	P.Adjusted	NES	P.Value	P.Adjusted
HALLMARK OXIDATIVE PHOSPHORYLATION	1.49199	0.00184492	0.0527303	-1.4105	0.00448423	0.0330569	-1.53813	0.00039808	0.010805	-0.923986	0.667513	0.950997	-1.26284	0.0684685	0.284446	-1.39606	0.00856061	0.051664	-2.00685	2.54948e-08	1.90035e-06	-1.66172	6.7155e-05	0.000661039	-1.90347	1.78172e-07	2.241e-05	2.5109	1.04529e-18	1.28048e-15	2.20727	9.552e-11	1.12714e-07	1.77254	1.54837e-05	0.00068376	1.87423	1.19752e-06	0.000123235
REACTOME THE CITRIC ACID TCA CYCLE AND RESPIRATORY ELECTRON TRANSPORT	1.33408	0.0262074	0.222083	-1.64426	0.00030247	0.00378087	-1.48089	0.00109364	0.0214957	-0.663856	1	1	-1.5122	0.00895121	0.089598	-1.59332	0.000961424	0.00910265	-2.09788	5.8436e-09	5.66245e-07	-1.94934	5.82564e-07	1.04677e-05	-1.86868	2.32392e-06	0.000187906	2.39252	1.65567e-12	1.69016e-10	2.1251	7.18364e-08	4.23835e-05	1.93927	9.82947e-07	6.02874e-05	1.3224	0.0277118	0.107431
REACTOME COMPLEX I BIOGENESIS	1.19868	0.161504	0.489066	-2.16774	7.00223e-07	1.87269e-05	0.882906	0.672868	0.873216	0.879349	0.692308	0.962028	-1.65571	0.018486	0.134123	-1.65332	0.00743281	0.0461655	-2.04345	1.29506e-06	5.97578e-05	-1.97872	1.69357e-05	0.000203949	-1.94174	3.01559e-05	0.0010403	2.15043	3.3976e-06	0.000143519	1.97744	0.000156301	0.0167668	1.94555	4.29233e-05	0.00182259	1.51264	0.0154475	0.0737828
REACTOME METABOLISM OF AMINO ACIDS AND DERIVATIVES	1.07302	0.218182	0.553437	-2.076	7.31274e-13	4.42613e-11	-1.59147	3.24823e-06	0.000336634	-0.84276	0.950725	1	1.59726	0.000543989	0.0153133	0.934564	0.611406	0.856134	-1.4115	0.0113504	0.0859259	1.54334	9.79982e-05	0.000909295	-1.65583	4.42028e-06	0.000277986	1.95605	2.15947e-09	1.65334e-07	1.74104	4.24753e-05	0.00800396	1.44229	0.00143292	0.0307205	1.07076	0.211594	0.385708
REACTOME NEUTROPHIL DEGRANULATION	-1.42024	0.00140992	0.0435931	-1.37179	0.00130858	0.012039	-1.74925	1.53397e-10	1.56156e-07	1.1356	0.118343	0.515703	2.25461	3.36315e-15	3.78691e-12	2.41282	1.35197e-23	4.65079e-21	2.44538	2.09852e-19	2.03346e-16	2.4548	2.58583e-48	2.92716e-45	1.79681	1.30611e-09	2.95704e-07	-1.12487	0.136659	0.457398	-0.922336	0.657289	0.9576	-1.22504	0.0213005	0.194345	-1.66423	6.93576e-07	7.85128e-05
REACTOME RESPIRATORY ELECTRON TRANSPORT	1.45271	0.0231618	0.210118	-2.05248	3.8516e-07	1.0713e-05	-0.88404	0.786232	0.934167	0.672163	0.994728	1	-1.88398	0.000339554	0.0103335	-1.7893	0.000316052	0.00383725	-2.1523	1.11847e-08	9.85274e-07	-2.03263	4.62828e-07	9.03312e-06	-1.84518	4.53623e-05	0.00131667	2.3274	4.17331e-09	2.84017e-07	2.02163	4.74811e-05	0.00800396	2.0709	7.00244e-08	5.94669e-06	1.17505	0.164706	0.328252
REACTOME RESPIRATORY ELECTRON TRANSPORT ATP SYNTHESIS BY CHEMIOSMOTIC COUPLING AND HEAT PRODUCTION BY UNCOUPLING PROTEINS	1.46406	0.0103053	0.134948	-2.13221	9.87651e-08	3.34058e-06	-0.973916	0.512635	0.781712	0.671777	0.994652	1	-1.83032	0.0014898	0.0335504	-1.74727	0.00031315	0.00383725	-2.16394	1.9031e-08	1.53676e-06	-2.0211	5.2532e-07	9.71549e-06	-1.80593	5.78942e-05	0.00156039	2.32919	7.16797e-09	4.62146e-07	2.00977	1.51925e-05	0.00358542	2.06091	5.23093e-07	3.39703e-05	1.2058	0.12201	0.271345
HALLMARK ALLOGRAFT REJECTION	-0.904458	0.709898	0.932301	-1.61717	0.000223786	0.00299249	-0.849009	0.935345	0.981818	1.56732	0.000649992	0.0272756	1.60542	0.00170036	0.0354556	2.55655	2.83583e-22	7.31645e-20	2.45357	1.64257e-12	5.30549e-10	2.43165	2.75726e-26	1.04041e-23	1.63156	0.000289312	0.00519844	-1.32244	0.039847	0.268676	0.983007	0.460854	0.858044	-0.850664	0.832117	0.957344	-1.9458	1.1223e-07	1.58805e-05
HALLMARK HYPOXIA	-1.59964	0.000764086	0.0285879	1.09438	0.246544	0.505393	-1.39708	0.00310463	0.0397672	1.03548	0.355848	0.778333	1.78594	4.55555e-05	0.00278986	1.62208	0.000898176	0.00874451	1.41686	0.021833	0.114674	1.5679	0.000725251	0.00491607	2.07502	3.36016e-10	9.50924e-08	1.66845	0.000307836	0.00966922	1.79999	7.97523e-05	0.00941077	1.09522	0.281374	0.717406	-1.30893	0.0289796	0.109715
HALLMARK INTERFERON ALPHA RESPONSE	-1.35209	0.0619469	0.332262	1.27322	0.0720721	0.238548	1.04085	0.396717	0.703012	1.78476	0.000321651	0.0158448	2.40373	1.36176e-09	3.83337e-07	2.25922	4.06169e-10	3.22436e-08	2.34842	2.79108e-09	4.50759e-07	2.31618	5.95894e-17	8.4319e-15	1.93778	3.28813e-06	0.000232635	-2.52625	2.01544e-13	2.24446e-11	-1.42418	0.0730594	0.518851	-1.35003	0.0518603	0.355614	-2.2657	1.6513e-10	6.23091e-08
HALLMARK INTERFERON GAMMA RESPONSE	-1.35702	0.0234848	0.210118	-0.93761	0.651489	0.847245	0.847028	0.835025	0.947768	1.66925	0.000118912	0.0083681	2.34671	2.88484e-11	1.08278e-08	2.60423	6.58654e-25	6.79731e-22	2.57616	1.04234e-16	5.05012e-14	2.49327	8.32756e-33	4.7134e-30	2.16982	6.1495e-12	3.48062e-09	-2.08928	3.94534e-08	2.10132e-06	-1.32613	0.0806452	0.534614	-1.04331	0.35102	0.77043	-2.2209	2.02756e-13	2.2952e-10
KEGG PARKINSONS DISEASE	0.860354	0.779043	0.958307	-1.99771	3.24511e-06	7.46375e-05	-0.822072	0.882353	0.959862	0.624913	0.996466	1	-1.85538	0.00115482	0.0288962	-1.06014	0.329787	0.633781	-1.92519	2.18008e-05	0.000621324	-1.48134	0.00598121	0.0274119	-1.64238	0.00127423	0.0138423	2.29479	7.73171e-09	4.73568e-07	2.00732	7.76336e-06	0.00229019	1.95404	1.45476e-05	0.000669187	0.872949	0.74878	0.857914
KEGG RIBOSOME	0.838382	0.809843	0.965114	-2.69611	3.11282e-17	7.15949e-15	0.863727	0.747546	0.917333	-2.03775	4.64077e-06	0.0013145	2.08676	0.000127945	0.00480219	1.96755	8.31775e-05	0.00124405	1.84109	0.00488725	0.0510783	1.96767	4.96346e-07	9.52311e-06	-0.895024	0.65653	0.800109	2.62136	5.88401e-17	1.44158e-14	1.30424	0.112457	0.628905	2.13827	9.12819e-09	1.06685e-06	-1.00649	0.44484	0.617863
REACTOME CDC42 GTPASE CYCLE	-0.976925	0.506087	0.814641	1.34794	0.0181193	0.0901456	1.41879	0.0121705	0.0935214	1.5957	0.0009075	0.0367213	1.52707	0.00793034	0.0812367	1.56629	0.00445844	0.0310886	1.87414	0.000166869	0.00278786	1.31135	0.0590452	0.166681	1.46031	0.00210146	0.0202983	0.982546	0.465291	0.77338	0.87076	0.687389	0.966289	-1.58632	0.00268775	0.0455395	-1.35594	0.030617	0.113527
REACTOME COMPLEMENT CASCADE	1.4198	0.0757123	0.359375	-0.990475	0.461682	0.70697	-1.62834	0.00239342	0.0334652	1.24535	0.141831	0.544974	2.13272	4.70757e-05	0.00278986	2.11368	6.44458e-07	1.70534e-05	2.06564	6.31306e-05	0.00139321	1.9089	1.65169e-05	0.00020323	1.56997	0.0124324	0.0689878	-2.0917	0.000111511	0.00390289	-1.95107	0.00444589	0.128265	-0.843451	0.719101	0.95166	-1.81815	0.000710605	0.0100551
REACTOME EUKARYOTIC TRANSLATION ELONGATION	0.77294	0.91236	1	-2.62472	1.35138e-15	1.55409e-13	0.675241	0.99021	0.996019	-2.10291	8.29442e-07	0.000939758	2.12977	9.46289e-05	0.00380543	2.07172	1.59454e-06	3.29113e-05	1.94374	0.00111269	0.0150822	2.08245	2.71789e-09	9.92469e-08	0.789256	0.88565	0.945471	2.61692	8.49313e-18	3.46803e-15	0.992124	0.473498	0.864904	2.13963	9.66354e-09	1.06685e-06	-1.14006	0.221239	0.397886
REACTOME INTERFERON ALPHA BETA SIGNALING	-1.77145	0.00372367	0.0760693	1.17978	0.179601	0.413082	1.27731	0.0937973	0.320756	1.33839	0.0789946	0.466151	1.75274	0.0101575	0.0931283	2.09306	9.14242e-07	2.14431e-05	1.90023	0.00275518	0.0310439	2.11753	2.89441e-09	1.0239e-07	1.99314	1.13083e-05	0.000512038	-2.19801	2.03578e-06	8.90654e-05	-1.28767	0.151982	0.70606	-1.60493	0.0128749	0.135371	-2.10892	6.08549e-07	7.6542e-05
REACTOME INTERFERON GAMMA SIGNALING	-1.39065	0.0471014	0.292848	-1.28079	0.0920578	0.272852	1.01609	0.438819	0.740019	1.7674	0.000535936	0.0233562	1.76404	0.00306451	0.044239	2.12296	7.62498e-07	1.96724e-05	2.25032	2.06128e-06	7.98951e-05	2.25372	1.46425e-13	1.18395e-11	1.85874	0.000117517	0.0026996	-2.12013	6.52221e-06	0.000266323	-0.822689	0.71729	0.976242	-0.939951	0.576119	0.893309	-1.81938	0.000230972	0.00466893
REACTOME PLATELET ACTIVATION SIGNALING AND AGGREGATION	-1.48376	0.00178275	0.0522939	0.977414	0.51773	0.749862	-1.35415	0.0033927	0.0415879	1.1927	0.088189	0.479029	1.78671	5.23363e-05	0.00294653	2.12981	5.39966e-10	3.98032e-08	2.09938	9.09412e-08	6.29443e-06	1.95699	1.44988e-10	5.94207e-09	1.54703	0.000226752	0.00435056	0.916359	0.699634	0.88174	0.860802	0.792254	0.994349	-1.27023	0.0270255	0.224708	-1.57696	0.000228785	0.00466893
REACTOME SIGNALING BY GPCR	-1.13025	0.133846	0.457798	1.36338	0.00155984	0.0139055	1.12933	0.146697	0.414852	1.51952	0.000212561	0.0120416	NA	NA	NA	1.81034	1.12238e-06	2.45731e-05	1.94507	1.98046e-06	7.98951e-05	1.63501	4.6358e-06	6.72786e-05	1.28919	0.00884956	0.0556539	NA	NA	NA	NA	NA	NA	-1.42557	0.00100463	0.0252071	-1.31192	0.0175684	0.0797359
REACTOME SRP DEPENDENT COTRANSLATIONAL PROTEIN TARGETING TO MEMBRANE	0.743479	0.963218	1	-2.66935	2.38428e-17	6.8548e-15	-0.860138	0.860902	0.959363	-1.83703	3.63907e-05	0.00294505	1.93986	0.000538648	0.0153133	1.8469	0.000527494	0.0056121	1.66477	0.0207178	0.114066	1.78988	3.34623e-05	0.00036776	0.821336	0.863636	0.934161	2.54791	7.93578e-16	1.21517e-13	-1.03719	0.324885	0.823415	2.09108	3.80695e-08	3.50239e-06	-1.65481	0.000779444	0.0106305
HALLMARK APICAL JUNCTION	-1.2973	0.0439932	0.281574	1.75546	2.52727e-05	0.000484394	0.996845	0.492208	0.773078	0.824469	0.901667	1	1.21236	0.09375	0.33726	1.72149	0.000271358	0.0034573	1.91043	2.69643e-05	0.000746525	1.53337	0.00203615	0.011641	1.46499	0.00460664	0.037248	1.17264	0.146429	0.468149	-0.79873	0.872727	0.994349	-1.41105	0.00648474	0.0832459	-1.37535	0.0191273	0.0849104
HALLMARK APOPTOSIS	-1.02512	0.403087	0.733119	0.963517	0.541667	0.768211	-1.2583	0.0378715	0.182286	1.68271	0.000189481	0.011299	1.75928	0.000430515	0.0127568	2.17275	6.32704e-10	4.353e-08	1.87752	7.15366e-05	0.00147487	2.05379	1.46977e-10	5.94207e-09	1.62394	0.000470779	0.00720164	0.843503	0.830224	0.931278	1.75971	0.000669176	0.0415594	1.12329	0.245566	0.690069	-1.36347	0.0250985	0.10075
HALLMARK COMPLEMENT	-1.45133	0.00618298	0.10402	0.760632	0.97931	0.993009	-1.83455	1.32803e-07	2.52326e-05	1.78247	1.42499e-05	0.0017939	1.82647	7.16296e-05	0.00335833	2.14759	1.88637e-09	1.08152e-07	2.27692	4.39372e-09	5.00274e-07	2.15441	8.25203e-14	7.18562e-12	1.29164	0.041931	0.165386	-1.3749	0.0229779	0.202503	-1.01031	0.402299	0.837136	-1.13747	0.187755	0.61145	-1.52084	0.0016356	0.0181519
HALLMARK IL6 JAK STAT3 SIGNALING	0.970041	0.49453	0.8059	-1.20017	0.142857	0.365079	0.957754	0.556802	0.807576	1.63154	0.0031798	0.08188	2.29834	2.28957e-07	2.47716e-05	2.24917	3.46876e-10	2.98313e-08	2.10156	2.91138e-05	0.000762466	2.23377	6.12072e-13	4.33041e-11	1.92331	3.34564e-05	0.0011139	-1.13342	0.235772	0.581129	-0.969179	0.450346	0.851617	-0.766751	0.912387	0.978674	-1.63787	0.00383464	0.0300842
HALLMARK MYC TARGETS V1	1.38774	0.0115728	0.135998	-2.30078	3.93876e-14	3.48429e-12	-1.48298	0.000726466	0.0159264	-1.78036	1.41381e-05	0.0017939	-1.61831	0.00417156	0.0554485	0.56393	1	1	0.758492	0.980892	0.999259	0.672755	0.996403	0.999691	-1.39114	0.00851909	0.0541776	1.32785	0.0339844	0.240641	0.972187	0.487589	0.871749	1.81213	1.65588e-06	8.70521e-05	-1.75734	2.96802e-06	0.000258446
HALLMARK P53 PATHWAY	-1.34461	0.0387748	0.258845	-0.853475	0.871479	0.950855	1.1134	0.231847	0.520287	1.61852	0.000246609	0.0133051	1.81676	6.1128e-05	0.00299261	1.84309	1.03957e-05	0.00019506	1.58712	0.00791102	0.0703282	1.94517	4.71167e-09	1.61625e-07	1.87015	3.01785e-07	3.41621e-05	1.13755	0.177305	0.515403	1.11431	0.250877	0.769845	0.81225	0.86166	0.961969	-1.41584	0.012406	0.0629757
HALLMARK TNFA SIGNALING VIA NFKB	-1.71794	8.3285e-05	0.00867657	-1.05187	0.315141	0.577669	1.0583	0.338875	0.641723	1.39401	0.0205981	0.25179	2.08292	7.45307e-08	1.19888e-05	2.33552	1.63648e-14	2.41265e-12	2.2345	4.6465e-09	5.00274e-07	2.30881	2.45578e-20	5.5599e-18	2.39029	1.96635e-16	2.22591e-13	-1.11891	0.237136	0.582149	1.29615	0.0793651	0.529101	1.18593	0.148936	0.56314	-1.71552	5.67359e-05	0.00173581
KEGG LEISHMANIA INFECTION	-1.72515	0.00369	0.0760693	-1.3218	0.0863309	0.260794	-0.851633	0.771261	0.929427	1.62985	0.00755057	0.155542	1.79463	0.00199866	0.0364945	2.19312	8.39301e-09	3.609e-07	2.08625	6.95531e-05	0.00146515	2.17112	3.36701e-11	1.58811e-09	1.72149	0.00213383	0.0202983	-1.32215	0.0754717	0.343293	0.997984	0.444444	0.84955	-0.892805	0.627907	0.916069	-1.68506	0.00362376	0.0290929
KEGG OXIDATIVE PHOSPHORYLATION	0.854958	0.772936	0.953871	-2.07189	2.99541e-07	8.61181e-06	0.793065	0.871233	0.959862	0.563026	1	1	-1.60969	0.00574927	0.0696094	-1.08842	0.295213	0.5992	-2.01651	7.76821e-06	0.000278792	-1.46724	0.00827076	0.0358716	-1.3569	0.0473684	0.186184	2.14452	9.75211e-07	4.42457e-05	2.07025	4.8409e-07	0.000190409	1.97786	6.82737e-06	0.00034261	1.28198	0.0870588	0.219489
KEGG PRIMARY IMMUNODEFICIENCY	1.75186	0.00340449	0.0748988	-1.47687	0.0452984	0.171359	1.15831	0.277955	0.57271	0.96742	0.508318	0.867356	1.47945	0.0645833	0.279995	2.00198	1.98869e-05	0.000347853	1.74818	0.00912127	0.0749026	1.9184	6.80349e-06	9.39214e-05	1.62869	0.00642918	0.0438424	-1.87832	0.0026896	0.0610141	0.885576	0.633645	0.947004	-1.03662	0.393316	0.789493	-1.70783	0.00580026	0.038397
REACTOME ACTIVATION OF THE MRNA UPON BINDING OF THE CAP BINDING COMPLEX AND EIFS AND SUBSEQUENT BINDING TO 43S	1.10926	0.252747	0.601996	-2.49087	1.46986e-10	6.03691e-09	-1.43034	0.0195367	0.120389	-1.8581	0.00106103	0.0400715	-0.882767	0.616858	0.821991	1.8495	0.000406274	0.00467335	1.40224	0.086747	0.257679	1.79389	0.000172393	0.00143492	-0.956173	0.525926	0.710457	2.30088	2.07398e-08	1.15483e-06	-1.01249	0.409292	0.838664	2.00274	8.0887e-06	0.000388258	-1.56792	0.0120942	0.0618336
REACTOME ANTIGEN PROCESSING CROSS PRESENTATION	-1.13186	0.21466	0.551275	-1.75925	0.000186164	0.00254867	-1.78646	0.000151757	0.00494293	1.36816	0.0370535	0.329243	1.52761	0.02255	0.148487	2.11838	1.60169e-07	4.86159e-06	1.20811	0.155556	0.353005	2.28471	8.08455e-16	9.15172e-14	1.44436	0.0108134	0.0630967	-1.88623	0.00022607	0.00728778	-1.09444	0.278161	0.794844	-0.657993	0.990536	0.992334	-1.68665	0.000990088	0.0124635
REACTOME CELL SURFACE INTERACTIONS AT THE VASCULAR WALL	-1.05698	0.328546	0.677219	1.13518	0.195946	0.437373	-1.63028	0.000429261	0.0111218	1.46508	0.0100327	0.176582	1.6063	0.00793609	0.0812367	1.94858	2.95279e-05	0.000491497	1.9159	0.000186631	0.00306518	1.90672	2.0959e-06	3.29523e-05	1.71996	0.000265371	0.00497066	-0.842027	0.793617	0.924644	0.830152	0.775439	0.994349	-1.39401	0.0499572	0.346873	-1.66682	0.00210545	0.0212801
REACTOME DISEASES OF IMMUNE SYSTEM	-1.29947	0.122873	0.444833	-1.33972	0.098513	0.28681	-0.83585	0.761394	0.924376	-1.12709	0.270213	0.708683	1.83589	0.00417032	0.0554485	1.87376	0.000503371	0.00546819	1.92091	0.00177838	0.0218132	1.8361	4.13867e-05	0.000429815	1.72757	0.00220737	0.0208228	-1.85942	0.00411078	0.0812212	-0.703043	0.859002	0.994349	-0.95528	0.514436	0.858769	-1.79999	0.00325072	0.0270162
REACTOME EUKARYOTIC TRANSLATION INITIATION	1.08389	0.280899	0.632318	-2.66848	9.61105e-19	3.68423e-16	-0.880885	0.779468	0.932417	-1.91398	2.14626e-06	0.0010085	1.44174	0.0552359	0.261238	1.89585	0.000120385	0.00174983	1.39628	0.091133	0.267304	1.9236	5.30057e-07	9.71549e-06	-0.806691	0.873239	0.939645	2.60605	4.30926e-18	2.63942e-15	-0.718117	0.940092	0.994349	2.16196	3.35103e-09	5.28506e-07	-1.57342	0.00529516	0.0369651
REACTOME INTERFERON SIGNALING	-1.58233	0.00125515	0.041314	-0.920092	0.651865	0.847245	-0.886446	0.85654	0.958512	1.43569	0.0073571	0.154363	1.27114	0.08	0.309079	2.12724	3.16199e-08	1.16542e-06	2.14585	9.27602e-07	4.73077e-05	2.22275	4.99444e-16	6.2819e-14	1.82915	7.45671e-06	0.000388587	-2.07207	3.29371e-07	1.55184e-05	-1.16537	0.2	0.727686	-0.948222	0.584	0.899213	-2.07697	1.02087e-09	2.31125e-07
REACTOME INTERLEUKIN 12 FAMILY SIGNALING	0.798784	0.85307	0.985607	-1.55063	0.0143747	0.0754837	-1.49488	0.0138118	0.10029	1.15263	0.22119	0.672517	1.84062	0.00175864	0.0360042	1.74939	0.00165285	0.0137559	1.68559	0.0136738	0.0933093	1.83765	0.000203371	0.00163273	1.2175	0.169528	0.372632	1.05587	0.348624	0.700105	-1.00464	0.421978	0.838664	1.78519	0.000972154	0.0249595	-1.66126	0.00600107	0.0390414
REACTOME MITOCHONDRIAL TRANSLATION	1.34588	0.0569476	0.32412	-2.39385	3.71482e-11	1.70882e-09	0.979947	0.499308	0.774457	0.622536	0.998221	1	-2.04307	4.65884e-05	0.00278986	-2.07911	1.08033e-06	2.42371e-05	-1.85785	0.000111493	0.00207762	-2.2489	3.04952e-10	1.19036e-08	-1.83599	6.13881e-05	0.00161608	1.34012	0.0629921	0.318094	1.50831	0.031024	0.38945	1.70614	0.00136846	0.0307205	0.976933	0.492683	0.653064
REACTOME NONSENSE MEDIATED DECAY NMD	1.01862	0.396789	0.728614	-2.51727	1.36918e-14	1.43141e-12	0.751576	0.941019	0.981818	-1.95232	2.67035e-06	0.0010085	1.68787	0.0066504	0.0764117	1.73891	0.00261688	0.0196665	1.34095	0.121065	0.302351	1.8239	1.45483e-05	0.000182986	0.973706	0.515012	0.701556	2.58082	1.10034e-16	2.24653e-14	-1.04187	0.324138	0.823415	2.16096	2.50262e-09	4.60482e-07	-1.25219	0.0951586	0.23017
REACTOME RESPONSE OF EIF2AK4 GCN2 TO AMINO ACID DEFICIENCY	1.01784	0.414579	0.738751	-2.67724	1.43024e-16	2.74129e-14	0.755377	0.925311	0.978529	-1.81414	0.000161495	0.0101652	1.83415	0.00324603	0.0462663	2.01876	1.68472e-05	0.000310469	1.64382	0.0187011	0.111108	1.99963	9.39741e-08	2.4177e-06	1.20585	0.139535	0.344877	2.61204	4.07491e-17	1.24794e-14	1.0585	0.336861	0.823415	2.18499	7.21876e-10	1.5939e-07	-1.36737	0.0456081	0.14751
REACTOME RESPONSE TO ELEVATED PLATELET CYTOSOLIC CA2	-1.68504	0.000403968	0.020093	-0.916949	0.652803	0.847245	-1.47444	0.00511448	0.0541426	0.80185	0.902609	1	1.8375	0.000192281	0.00698415	2.1788	2.80113e-09	1.52146e-07	1.9618	0.000138114	0.00247839	1.93655	1.74445e-07	4.03003e-06	1.302	0.0278543	0.119436	1.07021	0.298479	0.652923	-0.810761	0.804651	0.994349	0.920057	0.594017	0.902056	-1.42009	0.0156363	0.0741411
REACTOME RHO GTPASE CYCLE	-1.12666	0.140888	0.468535	1.31815	0.0030711	0.0249697	1.07401	0.272425	0.566724	1.15214	0.0846954	0.471902	1.4887	0.00073047	0.0195836	1.74798	8.46052e-07	2.07887e-05	1.60167	6.32624e-05	0.00139321	1.43751	0.000829441	0.00545888	1.459	8.58792e-05	0.00211337	0.957152	0.563406	0.835279	0.981861	0.461017	0.858044	-1.2439	0.0271251	0.224708	-1.25687	0.0221035	0.092671
REACTOME SELENOAMINO ACID METABOLISM	1.09216	0.25641	0.607315	-2.60295	6.2415e-16	8.97215e-14	-0.672931	1	1	-1.8961	2.28601e-05	0.00259004	1.77231	0.00289392	0.0437507	1.83627	0.000988862	0.00927733	1.53976	0.0322147	0.135612	1.96569	1.60046e-07	3.77442e-06	-0.983345	0.501792	0.689841	2.57075	4.32441e-16	7.56771e-14	1.73907	0.00367106	0.122518	2.05417	1.46135e-07	1.07555e-05	-0.84105	0.833333	0.913198
REACTOME SIGNALING BY INTERLEUKINS	-1.05397	0.29734	0.654048	-1.0553	0.285959	0.551784	-1.23536	0.0101023	0.0859453	1.1724	0.0823529	0.471242	1.96889	2.59951e-09	5.85409e-07	2.25278	3.87912e-16	8.00651e-14	1.85331	1.19621e-06	5.79564e-05	2.22958	4.57376e-26	1.29438e-23	1.86524	1.59462e-10	6.01703e-08	-1.2255	0.0624514	0.318094	-0.98112	0.436224	0.84662	1.05497	0.306329	0.748202	-1.86868	3.09238e-10	8.75144e-08
REACTOME SIGNALING BY RECEPTOR TYROSINE KINASES	-1.36794	0.00324624	0.0728177	1.46767	6.17187e-05	0.00109195	-1.03485	0.33	0.639731	1.17576	0.0439883	0.366461	1.33177	0.00552958	0.0676772	1.41079	0.00363221	0.0262129	1.62933	5.11341e-05	0.00120851	1.13453	0.155983	0.330042	1.69226	1.2343e-08	1.99604e-06	NA	NA	NA	0.771045	0.991817	0.99903	1.05194	0.318456	0.759035	-1.37336	0.00175557	0.0187481
REACTOME HEMOSTASIS	NA	NA	NA	NA	NA	NA	NA	NA	NA	1.22914	0.038125	0.329738	1.64836	3.0334e-06	0.000243972	2.11431	7.13335e-15	1.22694e-12	2.01805	1.55468e-10	3.7662e-08	1.99589	2.22389e-19	3.84902e-17	1.48594	3.03268e-05	0.0010403	NA	NA	NA	NA	NA	NA	-1.38048	0.000758882	0.0209452	-1.52924	1.11063e-05	0.000571472
HALLMARK INFLAMMATORY RESPONSE	-1.14769	0.16436	0.490031	0.808161	0.934389	0.983118	-0.948001	0.642553	0.854738	1.33014	0.0288933	0.294115	1.88809	8.49666e-06	0.000637816	2.35363	3.05837e-13	3.94529e-11	2.1225	2.71747e-07	1.75549e-05	2.29809	2.38014e-19	3.84902e-17	1.76653	2.85246e-05	0.0010403	-1.10796	0.248879	0.59009	-0.843215	0.790323	0.994349	-1.19588	0.134831	0.523471	-1.49363	0.00318226	0.0266839
HALLMARK XENOBIOTIC METABOLISM	-1.17147	0.123729	0.445704	-1.0558	0.300347	0.567158	-1.39377	0.00424287	0.0488573	-1.1656	0.125313	0.525852	2.01004	2.41996e-07	2.47716e-05	1.69813	0.000407277	0.00467335	0.8499	0.845426	0.939844	1.91341	1.80676e-08	5.52772e-07	-1.35319	0.0168872	0.0827544	1.18567	0.124113	0.435642	1.27792	0.0904159	0.568815	0.916853	0.650667	0.91869	1.62651	0.000252996	0.00498116
KEGG ANTIGEN PROCESSING AND PRESENTATION	-0.967905	0.5	0.809052	-1.56555	0.00927021	0.0555247	-1.55597	0.00733103	0.0696448	1.98411	4.6255e-05	0.00349379	1.49508	0.0614407	0.274728	2.12664	1.46365e-07	4.72026e-06	1.79315	0.00964921	0.0766751	2.10433	4.90721e-09	1.63381e-07	1.38544	0.0595745	0.216473	-1.51893	0.0257338	0.218916	-0.97692	0.451835	0.853064	-1.29543	0.12	0.503726	-1.50879	0.0314034	0.115044
KEGG CELL ADHESION MOLECULES CAMS	0.666453	0.990888	1	1.36699	0.0411294	0.161535	-1.61034	0.00119032	0.022616	1.50618	0.0102233	0.176582	1.15097	0.208955	0.502743	2.1671	5.5344e-08	1.84242e-06	1.98609	0.000144532	0.00254639	2.12984	4.95236e-11	2.15618e-09	1.66701	0.00128395	0.0138423	-1.35368	0.0646615	0.318094	0.751	0.912587	0.994349	-1.41027	0.0342284	0.268001	-1.63202	0.00187097	0.0194306
KEGG COMPLEMENT AND COAGULATION CASCADES	-1.54936	0.0238325	0.210136	-1.00896	0.427523	0.674419	-1.84125	0.000142616	0.00478184	1.50272	0.0152579	0.218825	1.92985	0.000587173	0.0161258	2.18188	1.57641e-07	4.86159e-06	2.19725	9.22056e-06	0.000319097	1.94925	1.75853e-06	2.80374e-05	1.2285	0.172414	0.375579	-1.51026	0.0200225	0.187233	-1.8518	0.0106218	0.227033	-1.1474	0.229651	0.669974	-1.7283	0.00173994	0.0187481
KEGG HUNTINGTONS DISEASE	1.03452	0.387471	0.724292	-1.88229	1.65822e-06	4.23768e-05	-0.98687	0.5	0.774457	0.732483	0.974003	1	-1.2707	0.0810313	0.309079	-0.739832	0.98209	1	-1.80426	0.000111366	0.00207762	-1.542	0.00203111	0.011641	-1.11319	0.210616	0.431916	2.18296	1.29777e-08	7.57031e-07	1.88824	7.41566e-05	0.00941077	2.042	1.76708e-08	1.77351e-06	-0.797536	0.923599	0.958634
KEGG JAK STAT SIGNALING PATHWAY	-0.958104	0.547993	0.839229	-0.817842	0.850181	0.943733	0.876798	0.73842	0.911718	0.814418	0.85918	1	1.61816	0.00640065	0.0750572	1.87055	0.000125565	0.00179976	1.86919	0.00135957	0.0173345	2.03399	8.09505e-09	2.54544e-07	1.62762	0.00178091	0.0183272	-0.981923	0.452991	0.769086	-0.971821	0.459716	0.858044	-0.95478	0.540373	0.877583	-1.45118	0.0230263	0.0944411
KEGG LYSOSOME	-0.765619	0.923077	1	0.779148	0.946548	0.987777	-1.64705	0.000305366	0.00870293	1.36272	0.0495041	0.394987	2.21544	3.42071e-08	6.41954e-06	1.99038	1.46329e-06	3.08187e-05	2.01473	4.62004e-05	0.00111921	2.21468	2.79601e-14	2.87735e-12	1.89823	1.9017e-06	0.000165594	1.25107	0.0996241	0.389902	0.8722	0.690018	0.966289	-1.25547	0.101974	0.47673	-0.92367	0.623116	0.775128
KEGG SYSTEMIC LUPUS ERYTHEMATOSUS	-1.09316	0.306273	0.657686	-1.47342	0.0291599	0.122094	-1.12536	0.238372	0.528685	2.07008	8.27635e-06	0.00133959	1.62949	0.0224255	0.148487	2.07234	1.14293e-06	2.45731e-05	2.21613	8.24247e-07	4.43719e-05	2.10164	5.49023e-09	1.7757e-07	1.13786	0.257447	0.4789	-1.66141	0.00515633	0.0936271	-1.2149	0.173397	0.72694	1.26647	0.153251	0.569659	-1.57321	0.0164541	0.0757158
KEGG VIRAL MYOCARDITIS	-1.39235	0.0701439	0.351526	1.27811	0.0797267	0.251194	-1.55084	0.0132628	0.097546	1.90307	0.000394437	0.0186207	1.11357	0.284188	0.590398	2.10585	6.34193e-07	1.70534e-05	2.11848	1.55736e-05	0.000486801	2.08558	1.28384e-09	4.84437e-08	1.11031	0.285106	0.511179	-1.04751	0.385928	0.736158	0.653165	0.96223	0.998338	-1.73371	0.00536094	0.0734747	-1.40796	0.066722	0.189278
REACTOME CELLULAR RESPONSE TO STARVATION	0.76996	0.950588	1	-2.34081	5.08062e-13	3.6517e-11	0.975498	0.518667	0.781712	-1.53902	0.00266761	0.0765041	1.5996	0.00910991	0.089598	1.3691	0.0717703	0.271589	1.38498	0.0752688	0.233768	1.79917	1.62345e-05	0.00020195	1.21595	0.105769	0.300205	2.29174	3.9509e-11	3.45704e-09	0.948942	0.535529	0.902748	1.92914	1.2118e-06	7.04121e-05	-1.02364	0.395586	0.578557
REACTOME DEGRADATION OF THE EXTRACELLULAR MATRIX	-1.62288	0.00289654	0.0693168	2.56588	2.52668e-14	2.4214e-12	-0.929097	0.665441	0.87122	1.09149	0.266547	0.703959	1.37978	0.055061	0.261238	1.58402	0.00629126	0.0403266	1.57866	0.0108761	0.0844996	-1.72004	0.000506929	0.00374036	-1.10487	0.258065	0.4789	0.854552	0.793621	0.924644	0.666552	0.987633	0.998338	-1.5758	0.00817444	0.0933456	0.794594	0.92029	0.958441
REACTOME DISEASES OF SIGNAL TRANSDUCTION BY GROWTH FACTOR RECEPTORS AND SECOND MESSENGERS	-1.17368	0.0830769	0.374173	1.28347	0.00959606	0.0563034	-1.26856	0.00238443	0.0334652	0.972305	0.558692	0.884076	1.40699	0.00359491	0.0499736	1.23583	0.0708955	0.271589	1.14392	0.114187	0.293561	1.45787	0.000660537	0.00464427	1.37756	0.00123333	0.0135547	-1.03537	0.357616	0.709591	-1.07826	0.239186	0.764206	-0.946378	0.655914	0.91869	-1.48833	0.000119688	0.00315085
REACTOME EXTRACELLULAR MATRIX ORGANIZATION	-1.32183	0.0287641	0.223384	2.5793	1.2292e-22	7.06789e-20	0.868587	0.7911	0.935533	1.47766	0.00283599	0.0765041	1.66763	0.000268893	0.00871466	2.16335	1.97501e-11	2.26467e-09	1.85067	0.000149992	0.0025954	-1.49243	0.00064356	0.00455319	0.933019	0.698113	0.828369	1.09865	0.212177	0.549507	0.634208	1	1	-1.27789	0.0347305	0.270017	-0.807917	0.951613	0.980187
REACTOME IMMUNOREGULATORY INTERACTIONS BETWEEN A LYMPHOID AND A NON LYMPHOID CELL	-1.42683	0.0361384	0.246085	-1.08733	0.294643	0.561895	-0.982443	0.493007	0.773078	1.63511	0.00607607	0.132388	1.45116	0.0271867	0.164582	2.24417	3.65549e-09	1.88623e-07	2.16395	2.02824e-05	0.000595565	2.05118	3.00123e-08	8.71126e-07	1.77567	0.000590022	0.00866239	-1.6969	0.0012786	0.0329384	0.927724	0.563604	0.920796	-1.43372	0.0270188	0.224708	-1.73833	0.00104293	0.0129736
REACTOME INFLUENZA INFECTION	0.920705	0.645688	0.897529	-2.32014	1.44071e-12	8.28409e-11	-1.21361	0.0674398	0.269759	-1.29516	0.0258251	0.284076	1.22752	0.139875	0.41888	1.65952	0.00385422	0.0272435	1.61207	0.0191491	0.111108	1.6915	0.000124268	0.00109048	1.24762	0.0769231	0.251667	2.34129	1.02467e-11	9.65553e-10	-1.0532	0.338747	0.823415	2.15177	1.00277e-10	5.53527e-08	-1.51981	0.00326963	0.0270162
REACTOME INTERLEUKIN 10 SIGNALING	-1.25664	0.164486	0.490031	-0.81509	0.766917	0.912127	0.617829	0.969256	0.989213	1.66396	0.0105629	0.176582	2.06015	0.000209066	0.0073565	2.00775	1.85702e-05	0.000330421	2.11198	8.07453e-05	0.00163005	1.97632	7.56175e-07	1.31691e-05	1.7129	0.00321887	0.0282462	-1.31868	0.111111	0.408391	1.47465	0.0543071	0.518851	-0.944222	0.5	0.858232	-1.7254	0.00532555	0.0369651
REACTOME INTERLEUKIN 4 AND INTERLEUKIN 13 SIGNALING	-1.42945	0.0280399	0.223384	-0.97968	0.474517	0.718019	-1.17147	0.134276	0.393491	1.09498	0.281739	0.721357	1.9878	5.96449e-05	0.00299261	2.20004	8.29182e-09	3.609e-07	2.04073	0.00016401	0.00278786	2.02874	2.8697e-08	8.5487e-07	1.98438	3.7264e-06	0.000248135	-0.956205	0.53125	0.819813	1.02575	0.39576	0.833482	1.01915	0.424288	0.807573	-1.93499	1.19623e-05	0.000587817
REACTOME MITOCHONDRIAL FATTY ACID BETA OXIDATION	2.03031	0.00014378	0.0109656	0.63597	0.969957	0.990892	-1.89161	0.000129833	0.00458677	-1.31607	0.0984683	0.487499	1.34645	0.119835	0.389982	-1.66821	0.0073489	0.045964	-1.34635	0.108878	0.288064	-1.40214	0.077135	0.202258	-1.99993	1.08797e-05	0.000512038	1.49013	0.0506567	0.308728	1.99833	5.91676e-05	0.00872722	0.839669	0.719745	0.95166	2.03869	3.8443e-05	0.00137203
REACTOME MITOCHONDRIAL PROTEIN IMPORT	1.61823	0.00930457	0.133055	-1.34676	0.0781528	0.249891	-0.826885	0.836364	0.947768	1.22142	0.147482	0.550016	-1.75449	0.00428421	0.0554485	-1.6295	0.00688709	0.0436042	-1.62497	0.0119876	0.0879998	-1.98365	1.19641e-05	0.000152173	-1.59564	0.00570031	0.0413638	1.59685	0.0102647	0.142889	1.89381	0.0004219	0.0311509	1.32041	0.102603	0.47673	1.27279	0.0945946	0.229296
REACTOME PROTEIN LOCALIZATION	1.43851	0.0092825	0.133055	-1.40357	0.00881483	0.0533529	-1.34128	0.0177598	0.114385	-0.719756	0.997579	1	-1.29294	0.0715596	0.290569	-1.45679	0.00615305	0.0396872	-1.57983	0.00391452	0.0416832	-1.43897	0.00766208	0.0337489	-1.79007	7.55204e-06	0.000388587	1.03193	0.378731	0.728619	1.6688	0.00319545	0.122518	1.24621	0.0983827	0.476536	1.78507	1.24625e-05	0.000587817
REACTOME RAC1 GTPASE CYCLE	-0.972451	0.522034	0.826012	1.09024	0.261682	0.526109	1.19611	0.114691	0.362294	1.32526	0.033604	0.313911	1.47973	0.0129774	0.107445	1.78898	0.000147676	0.0020568	1.88369	6.50559e-05	0.00140087	1.59078	0.000442242	0.00335985	1.51729	0.00213236	0.0202983	0.856483	0.816216	0.927392	0.965819	0.495622	0.872886	-1.68007	0.00031902	0.0110062	-1.36839	0.021108	0.0908525
REACTOME REGULATION OF EXPRESSION OF SLITS AND ROBOS	0.842688	0.856802	0.986388	-2.48142	6.18642e-16	8.97215e-14	-0.953404	0.618257	0.841258	-1.62112	0.000274779	0.0141511	0.976026	0.484009	0.746634	1.52249	0.01278	0.0697831	-1.21472	0.158631	0.357303	1.69728	0.000137997	0.00119246	-0.9837	0.492386	0.680563	2.19613	1.70931e-09	1.39594e-07	0.803368	0.859375	0.994349	1.96452	1.74871e-07	1.20661e-05	-1.10644	0.244628	0.424072
REACTOME RNA POLYMERASE II TRANSCRIPTION TERMINATION	1.16962	0.201774	0.534105	-1.88788	8.41203e-05	0.00132518	1.50439	0.0200584	0.122281	-1.77361	0.00143953	0.0509682	-1.27369	0.148976	0.427102	-0.961708	0.498753	0.782239	-1.72126	0.00305105	0.0335962	-1.47954	0.0132025	0.0517135	1.34485	0.0717489	0.240295	0.918379	0.606061	0.843818	-0.920119	0.524229	0.897809	1.76723	0.000488976	0.01459	-1.5495	0.0134465	0.0664692
REACTOME TOLL LIKE RECEPTOR CASCADES	-1.19463	0.116118	0.441822	-0.698032	0.991071	0.994578	-1.18223	0.0822885	0.299709	1.07714	0.290816	0.727892	1.66792	0.00191083	0.0364676	2.11	1.86796e-08	7.13976e-07	1.75035	0.00104206	0.0144251	2.08603	2.90666e-11	1.49561e-09	2.01988	3.54915e-08	5.02205e-06	-1.41148	0.034301	0.241487	-0.843563	0.738532	0.988059	0.761824	0.940608	0.981601	-1.71566	4.70519e-05	0.00155389
HALLMARK ADIPOGENESIS	1.02016	0.421717	0.746818	0.976929	0.510791	0.74251	-1.51643	0.00114038	0.0220345	-0.786647	0.969925	1	2.04023	1.48789e-07	2.09421e-05	-1.54739	0.000946271	0.00904215	-1.37069	0.022233	0.114908	1.15574	0.178872	0.359649	-1.08734	0.260518	0.482661	1.74136	0.00010183	0.00366887	1.65013	0.00176989	0.0870198	0.751092	0.966667	0.983407	-1.16531	0.1473	0.307077
HALLMARK CHOLESTEROL HOMEOSTASIS	-1.37991	0.0525362	0.314667	1.1821	0.165939	0.395093	-1.71456	0.000415069	0.0110042	1.05981	0.344029	0.763539	1.78622	0.00166602	0.035395	1.36896	0.0853859	0.303856	1.99111	0.000135281	0.00247334	1.7128	0.000532705	0.00384513	1.35119	0.0622222	0.217487	0.816234	0.793103	0.924644	-1.03437	0.380841	0.826918	-0.815937	0.794562	0.957344	-1.54353	0.011252	0.0595197
HALLMARK COAGULATION	-1.51817	0.0111387	0.135998	1.17687	0.15625	0.383799	-1.52261	0.000836382	0.0176569	0.996175	0.483363	0.861084	2.18082	5.28911e-07	4.96295e-05	2.06148	2.64977e-07	7.3907e-06	2.09577	2.00025e-06	7.98951e-05	1.77932	3.01454e-05	0.000334555	1.21311	0.0932401	0.284878	-1.06055	0.310493	0.666118	-1.42448	0.0555397	0.518851	-0.877825	0.752508	0.956556	-1.16624	0.172297	0.338635
HALLMARK E2F TARGETS	-1.54419	0.00197757	0.0538652	-1.94215	7.05172e-08	2.61596e-06	0.77367	0.955584	0.98407	-1.25534	0.0400178	0.33836	-0.989018	0.481818	0.746255	-0.96038	0.577181	0.837765	-0.794709	0.880466	0.951139	-1.59287	0.000115639	0.00103478	-1.41133	0.00568152	0.0413638	1.2274	0.0892857	0.372629	1.0993	0.261023	0.772318	1.10331	0.267457	0.713219	-1.65982	3.87854e-05	0.00137203
HALLMARK EPITHELIAL MESENCHYMAL TRANSITION	-0.991298	0.486622	0.800416	2.16785	6.40943e-11	2.83494e-09	-1.0282	0.336207	0.640896	1.59472	0.000535976	0.0233562	1.54275	0.00718774	0.079347	2.17472	8.24961e-11	8.5136e-09	1.35227	0.078539	0.241601	-1.62994	0.000141327	0.00121198	0.991471	0.448101	0.641278	0.913062	0.651786	0.861945	-0.836519	0.8	0.994349	1.00884	0.431267	0.813878	-1.22613	0.0727273	0.197787
HALLMARK G2M CHECKPOINT	-1.71533	0.000106156	0.00934173	-1.85422	3.91259e-07	1.0713e-05	-0.841596	0.967442	0.989213	-1.42946	0.00422564	0.0997428	-1.00047	0.445255	0.734521	-0.680229	0.996667	1	-0.714613	0.963557	0.996092	-1.58293	0.000118515	0.00104811	-0.881274	0.753695	0.862672	0.75667	0.978456	0.993871	-0.874807	0.700461	0.966289	-0.920113	0.657143	0.91869	-1.69492	2.86405e-05	0.00120078
HALLMARK MTORC1 SIGNALING	-1.20664	0.1	0.413777	-1.4631	0.00254216	0.0214962	-1.98411	2.11895e-09	8.05202e-07	-1.17196	0.122807	0.51918	0.991186	0.469799	0.742788	1.32867	0.051676	0.22037	1.40852	0.0323285	0.135612	1.47495	0.00353882	0.018546	1.40958	0.00581039	0.0418291	1.41454	0.0144217	0.170823	1.20752	0.141093	0.678557	1.11462	0.238349	0.683473	-2.09105	6.02915e-11	3.4125e-08
KEGG ALZHEIMERS DISEASE	-0.722968	0.975177	1	-1.40219	0.0130839	0.0707116	-1.02752	0.348837	0.651925	0.635017	1	1	-0.9944	0.433515	0.724241	0.748679	0.898176	1	-1.73909	0.000322005	0.00503263	0.831666	0.783333	0.896596	-1.29878	0.0585198	0.215079	2.09647	2.10983e-07	1.03382e-05	1.76464	0.000624586	0.0415594	1.73866	0.000295679	0.010881	0.847833	0.856436	0.923319
KEGG B CELL RECEPTOR SIGNALING PATHWAY	-1.45447	0.0270391	0.223384	-1.19851	0.162409	0.389917	-1.0169	0.377483	0.679828	1.22702	0.129204	0.528592	1.15237	0.21281	0.508729	2.05054	5.06978e-06	9.87173e-05	1.84563	0.00241076	0.0278098	2.02518	1.08866e-07	2.67904e-06	1.87031	5.19398e-05	0.00145143	-1.49688	0.0330261	0.239244	0.881801	0.640653	0.947004	-1.36396	0.0504186	0.347888	-1.60199	0.0041477	0.0309643
KEGG CHEMOKINE SIGNALING PATHWAY	-0.866481	0.797251	0.962833	-0.804317	0.915194	0.972099	-1.11463	0.154472	0.422296	1.3369	0.0611552	0.430366	1.13202	0.196078	0.487383	2.16506	6.12416e-09	3.00959e-07	2.28608	3.55129e-09	4.916e-07	2.14512	3.56964e-12	2.24491e-10	1.69004	9.11964e-05	0.00219648	-1.28219	0.0663717	0.319544	1.03493	0.372617	0.826499	-1.13757	0.198606	0.630061	-1.7563	3.78188e-05	0.00137203
KEGG CYTOKINE CYTOKINE RECEPTOR INTERACTION	1.0704	0.301887	0.654267	0.785229	0.965517	0.990892	-0.985873	0.529412	0.78996	1.54259	0.00418852	0.0997428	1.60034	0.00125576	0.0307388	2.15951	1.45532e-09	8.83464e-08	1.5121	0.0265832	0.12444	2.18639	4.02686e-14	3.79868e-12	1.63094	0.000614477	0.00880491	-0.891358	0.713974	0.888839	0.828435	0.858696	0.994349	0.923979	0.600284	0.905265	-1.31256	0.035773	0.125906
KEGG CYTOSOLIC DNA SENSING PATHWAY	-0.693315	0.928972	1	-1.02683	0.385455	0.638078	1.15458	0.254186	0.54881	1.17715	0.228938	0.681633	1.35761	0.100418	0.351889	1.7701	0.00126203	0.0112832	1.901	0.00185808	0.0222282	1.80884	0.000172059	0.00143492	1.78103	0.000873575	0.01109	-1.11894	0.290043	0.645173	0.851805	0.695733	0.966289	0.858652	0.683386	0.934892	-1.81014	0.00109983	0.0135327
KEGG FC GAMMA R MEDIATED PHAGOCYTOSIS	-0.699077	0.978723	1	0.94629	0.577367	0.798346	-0.933495	0.625874	0.845604	1.02108	0.414336	0.819271	1.44031	0.0421859	0.217896	2.15624	3.79729e-08	1.35131e-06	1.99747	9.59027e-05	0.00188563	2.00467	1.03425e-07	2.6017e-06	1.74203	0.000136283	0.0029108	-0.859749	0.737805	0.897897	1.35631	0.0790861	0.529101	-1.17723	0.181818	0.606427	-1.72238	0.00118786	0.0143048
KEGG LEUKOCYTE TRANSENDOTHELIAL MIGRATION	-0.830013	0.797853	0.962833	-0.74612	0.950617	0.988436	-1.41226	0.0167952	0.111968	1.01518	0.427807	0.82756	1.54765	0.0142722	0.114116	2.20071	9.57519e-10	6.176e-08	2.24498	1.42797e-06	6.28955e-05	2.13617	3.10819e-11	1.52977e-09	1.74759	0.000338856	0.00572514	-0.887302	0.69392	0.881687	0.863581	0.704225	0.966289	-0.908854	0.646154	0.917269	-1.81547	9.63532e-05	0.00272679
KEGG NATURAL KILLER CELL MEDIATED CYTOTOXICITY	-0.923712	0.602113	0.868622	-1.07849	0.306878	0.572906	-1.35552	0.0269557	0.149172	1.56822	0.00922277	0.176582	1.2375	0.137787	0.415658	2.17187	1.55107e-08	6.15656e-07	2.0623	4.08265e-05	0.00101438	2.15816	4.57237e-11	2.07037e-09	1.73733	0.000317943	0.00545321	-1.12128	0.253669	0.596855	-0.711498	0.930716	0.994349	-1.22191	0.15015	0.563829	-1.63054	0.0031201	0.026556
KEGG PATHOGENIC ESCHERICHIA COLI INFECTION	-1.87544	0.00152239	0.0458321	0.801468	0.819565	0.934093	-1.58269	0.0124061	0.0935214	-0.985529	0.458239	0.848592	0.945744	0.530398	0.773287	1.79864	0.00289515	0.02119	1.61097	0.0216586	0.114674	1.84883	9.49401e-05	0.0008882	1.37945	0.0603448	0.216473	-0.862455	0.688172	0.88034	-0.618461	0.975824	0.998338	0.895095	0.625767	0.916069	-1.93157	0.000114389	0.00311679
KEGG PEROXISOME	1.29687	0.0921348	0.400423	-1.35815	0.0503597	0.186818	-1.83378	0.000207519	0.00639382	-1.06128	0.329493	0.754579	0.849416	0.728601	0.878749	-1.57698	0.0103226	0.0595138	-1.5241	0.013875	0.093367	0.617128	0.989011	0.999691	-1.95953	5.95406e-06	0.000337	-0.754827	0.90678	0.960904	1.47352	0.05	0.518851	0.830412	0.757079	0.956616	2.09082	2.22492e-06	0.000209884
KEGG PRION DISEASES	-1.50528	0.0429155	0.280545	1.09498	0.314655	0.577669	-1.39463	0.0791515	0.293918	1.47952	0.0474339	0.389439	1.71185	0.013414	0.110249	1.99306	2.50693e-05	0.000424124	1.99571	0.000254137	0.00403702	1.72379	0.000811907	0.00537473	1.69881	0.00472546	0.0374072	-1.34934	0.110403	0.407362	-1.10415	0.314775	0.816785	1.11464	0.320635	0.759035	-2.08355	3.96513e-06	0.000314302
KEGG REGULATION OF ACTIN CYTOSKELETON	-0.79191	0.936027	1	1.25312	0.062212	0.216144	-1.21977	0.0429795	0.199173	1.42605	0.00994515	0.176582	1.10981	0.215556	0.51098	1.99018	2.11896e-07	6.07436e-06	1.95744	1.00877e-05	0.000337068	1.85177	2.18653e-07	4.76077e-06	1.7002	4.45682e-05	0.00131667	-0.800332	0.920814	0.968468	0.820066	0.853616	0.994349	-1.19071	0.119048	0.503558	-1.52483	0.00145198	0.0166025
KEGG TOLL LIKE RECEPTOR SIGNALING PATHWAY	-1.34295	0.0628366	0.332262	0.734322	0.961969	0.990892	0.813458	0.827489	0.947768	1.23745	0.118166	0.515703	1.68032	0.00423152	0.0554485	1.82802	0.000454672	0.0050454	1.44551	0.0495782	0.180637	2.01501	2.60523e-07	5.46134e-06	1.79838	0.000221534	0.00432373	-1.54657	0.0138105	0.170823	-1.03867	0.342529	0.823415	0.537382	0.998514	0.998514	-1.81436	0.000205399	0.00451739
REACTOME ANTIGEN ACTIVATES B CELL RECEPTOR BCR LEADING TO GENERATION OF SECOND MESSENGERS	-0.779767	0.808349	0.965114	-1.51651	0.0232814	0.104995	-0.643522	0.980392	0.993464	0.69142	0.93211	1	1.43474	0.0743802	0.293867	1.65844	0.00903769	0.0532966	1.55521	0.0364056	0.147603	1.90441	5.65455e-06	8.00118e-05	1.77215	0.00119376	0.0135133	-1.04769	0.378882	0.728619	-0.917001	0.575107	0.929625	-1.76854	0.00683805	0.0867725	-1.77901	0.00415775	0.0309643
REACTOME C TYPE LECTIN RECEPTORS CLRS	0.720532	0.984199	1	-1.63589	0.000783745	0.00811988	-1.54974	0.00127196	0.0231494	0.884331	0.719723	0.962028	0.813213	0.84292	0.930258	1.62309	0.0036694	0.0262973	-1.1034	0.283255	0.508938	1.8657	1.55211e-06	2.50998e-05	1.24608	0.0799087	0.258447	-1.33426	0.0686695	0.323539	-1.01996	0.35782	0.826499	-1.00229	0.407285	0.799303	-1.55368	0.00226046	0.0218704
REACTOME DEGRADATION OF GLI1 BY THE PROTEASOME	-0.883969	0.669065	0.913584	-1.6596	0.00469602	0.0341799	-1.57693	0.00451208	0.0499613	-0.764782	0.92809	1	-1.03317	0.400749	0.700689	1.04816	0.384359	0.686261	-1.71413	0.00236043	0.0278098	1.50085	0.0166598	0.0608353	-1.17634	0.222222	0.445694	-1.73728	0.00545573	0.096859	-1.03985	0.363636	0.826499	0.780454	0.815988	0.957344	-1.05453	0.35368	0.535815
REACTOME FATTY ACID METABOLISM	1.26815	0.0602097	0.329569	-1.03025	0.374332	0.624791	-1.75243	4.15808e-06	0.000339439	-1.31677	0.0270872	0.286821	1.63566	0.00276599	0.0430362	-1.05967	0.332278	0.635104	-1.11709	0.256449	0.480656	1.00383	0.45145	0.634047	-1.67823	0.000147161	0.00308492	0.807553	0.911439	0.961682	1.79053	0.000372937	0.0311509	0.682899	0.986357	0.990845	1.67733	0.000217485	0.00464515
REACTOME FCGAMMA RECEPTOR FCGR DEPENDENT PHAGOCYTOSIS	1.01565	0.410959	0.733489	-0.837934	0.811287	0.93019	-1.11547	0.213235	0.498132	0.956297	0.556537	0.883132	1.00825	0.417012	0.714902	2.0434	1.05869e-06	2.42371e-05	2.08859	3.54117e-05	0.000902999	1.95902	4.30895e-07	8.55743e-06	1.92081	1.09137e-05	0.000512038	0.969941	0.5	0.810185	-0.653569	0.977011	0.998338	-1.32505	0.069078	0.408053	-1.79142	0.000467335	0.00755748
REACTOME GPVI MEDIATED ACTIVATION CASCADE	-0.67078	0.924528	1	1.22494	0.189542	0.429082	-1.29766	0.100279	0.333903	1.61181	0.0161478	0.226111	1.55647	0.0338592	0.189679	1.9385	0.0001414	0.00199897	2.1212	1.90728e-05	0.000577548	1.66326	0.00220946	0.0125055	1.55554	0.0159852	0.0805904	-1.25017	0.171306	0.506884	1.16962	0.25878	0.772318	-1.1574	0.247283	0.690069	-1.56313	0.0203119	0.0884349
REACTOME G ALPHA I SIGNALLING EVENTS	-1.05009	0.334454	0.680049	1.04833	0.335648	0.592927	-1.0232	0.349558	0.652202	1.52347	0.00309652	0.0815896	-1.15023	0.157407	0.440897	1.77062	0.000194299	0.00257073	1.8515	0.000373847	0.00566028	1.77469	9.45945e-06	0.000125978	0.981546	0.489848	0.678712	-0.951785	0.572687	0.83621	0.847491	0.824253	0.994349	-1.03637	0.360595	0.771505	-1.42303	0.0110073	0.059504
REACTOME INFLAMMASOMES	0.842635	0.687631	0.926765	-0.795024	0.759013	0.912127	0.631907	0.95515	0.98407	1.21331	0.216475	0.666333	1.70024	0.010173	0.0931283	1.84777	0.00077955	0.00781064	1.95533	0.00112066	0.0150822	1.89204	2.32592e-05	0.000265954	1.80143	0.00102175	0.0120481	0.967589	0.494141	0.80495	1.23799	0.213628	0.750241	-1.36979	0.125	0.512655	-1.41979	0.075	0.200709
REACTOME INTERLEUKIN 12 SIGNALING	0.854538	0.711207	0.932301	-1.54741	0.0162981	0.0844271	-1.36968	0.0555723	0.235511	1.14954	0.244526	0.681633	1.631	0.0214829	0.143789	1.63833	0.00769803	0.0472879	1.49092	0.0617284	0.209143	1.73223	0.00101789	0.00643717	1.03307	0.401656	0.607935	1.10706	0.296724	0.651163	-0.860513	0.639309	0.947004	1.75847	0.00363377	0.0558489	-1.58256	0.0141115	0.0685319
REACTOME INTERLEUKIN 3 INTERLEUKIN 5 AND GM CSF SIGNALING	-0.726474	0.910092	1	0.999282	0.469828	0.712799	0.769867	0.86646	0.959862	0.923521	0.589416	0.890411	1.59264	0.0177209	0.130417	1.81378	0.000800471	0.00794313	2.07399	5.70539e-05	0.00131631	1.83897	0.000115311	0.00103478	1.79843	0.000596878	0.00866239	-1.19145	0.205945	0.544886	0.712126	0.894249	0.994349	0.758369	0.820593	0.957344	-1.74494	0.00214863	0.0213355
REACTOME INTERLEUKIN 7 SIGNALING	-0.733529	0.854685	0.985644	0.830004	0.726882	0.89307	-0.746971	0.838308	0.948087	-0.94783	0.525	0.871129	1.61068	0.0267736	0.162957	1.78576	0.00262982	0.0196665	1.93813	0.00279123	0.0310886	1.65771	0.00721384	0.0322769	1.68486	0.00539168	0.0396323	1.17814	0.22973	0.576678	-1.50735	0.0660981	0.518851	-0.676309	0.8875	0.96909	-1.77839	0.00221474	0.0217523
REACTOME INTERLEUKIN RECEPTOR SHC SIGNALING	0.974263	0.506303	0.814641	0.748525	0.817797	0.933929	1.11347	0.335	0.640772	1.11467	0.300752	0.735965	1.45744	0.0703297	0.287968	1.69262	0.00865034	0.051902	1.92619	0.00160273	0.0199108	1.66267	0.00425874	0.0207612	1.56453	0.0176098	0.085555	-1.18838	0.252567	0.596855	-0.780343	0.763713	0.994349	-0.806067	0.722365	0.95166	-1.59113	0.0176095	0.0797359
REACTOME LEISHMANIA INFECTION	-0.960973	0.563123	0.852133	0.961322	0.551163	0.775811	-0.975674	0.533333	0.791667	1.14772	0.17053	0.601901	1.29143	0.0581897	0.268835	2.05667	4.49075e-08	1.54482e-06	2.04692	6.15517e-06	0.000229398	2.09355	7.84182e-12	4.67207e-10	1.85689	1.14146e-06	0.000117466	0.906493	0.707317	0.88874	0.741766	0.976407	0.998338	-1.18596	0.135135	0.523471	-1.5038	0.00391892	0.0300842
REACTOME MRNA SPLICING	1.72917	1.88553e-05	0.00550882	-1.71036	2.20045e-05	0.000443951	1.54434	0.00127931	0.0231494	-1.33528	0.0180422	0.232294	-1.20438	0.117117	0.388192	-0.741862	0.990323	1	-1.40286	0.0182902	0.109403	-1.03978	0.327684	0.525408	1.16424	0.128788	0.33162	-0.925912	0.605263	0.843818	-0.86295	0.733796	0.986195	2.00913	5.04284e-09	6.95911e-07	-1.52759	0.00159375	0.0178626
REACTOME NUCLEOTIDE BINDING DOMAIN LEUCINE RICH REPEAT CONTAINING RECEPTOR NLR SIGNALING PATHWAYS	-0.990276	0.451906	0.771612	-0.856876	0.715074	0.888742	1.14071	0.250379	0.544538	-0.81361	0.817978	0.996969	1.38982	0.0734341	0.29218	1.83962	0.000938525	0.00904215	1.98625	0.000618047	0.00893863	1.88031	2.36717e-05	0.000267964	1.97089	2.69611e-05	0.00101733	1.06741	0.324074	0.676304	-1.13582	0.274678	0.794412	-0.962013	0.482249	0.847774	-1.53542	0.0129483	0.0645706
REACTOME PARASITE INFECTION	0.836055	0.80574	0.964345	-0.96366	0.521898	0.752108	-1.38109	0.0352153	0.17608	-1.1136	0.254464	0.686448	0.988228	0.486957	0.749062	1.98116	4.25168e-05	0.000664808	2.06007	0.000194641	0.00314345	1.89367	9.6164e-06	0.000126579	1.94126	2.22587e-05	0.000868858	-0.951444	0.525532	0.816975	-0.720577	0.888636	0.994349	-1.02692	0.399408	0.794499	-1.80912	0.00029435	0.00558337
REACTOME PROCESSING OF CAPPED INTRON CONTAINING PRE MRNA	1.54428	0.00070743	0.0285879	-1.66487	1.41042e-05	0.000300366	1.49326	0.00160086	0.0261043	-1.27587	0.0340553	0.313911	-1.16926	0.142056	0.424284	-0.910853	0.760456	0.940195	-1.34766	0.025559	0.123833	-1.25125	0.0356781	0.112188	1.14651	0.144444	0.349955	-0.864633	0.794816	0.924644	-0.98849	0.437778	0.848239	2.01562	4.42838e-10	1.26862e-07	-1.56691	0.000521001	0.00807909
REACTOME RAC2 GTPASE CYCLE	-0.850339	0.752244	0.948806	0.847579	0.789709	0.925755	-1.32562	0.034943	0.17608	1.31011	0.0739437	0.462495	1.25371	0.120253	0.390216	1.81953	0.000352601	0.00423121	1.92227	0.000359444	0.00552859	1.75935	8.92677e-05	0.000842092	1.52327	0.00741531	0.048521	0.852843	0.754386	0.901016	0.987492	0.468694	0.860123	-1.08385	0.278788	0.717254	-1.52141	0.00958155	0.0534301
REACTOME RAC3 GTPASE CYCLE	-0.936892	0.568142	0.853378	0.918867	0.647597	0.846602	-1.15738	0.161512	0.429193	1.2118	0.138112	0.540092	1.00051	0.450106	0.734521	1.67722	0.00246574	0.0188863	1.65091	0.00984048	0.0775238	1.57874	0.0040624	0.0200966	1.5177	0.00711243	0.0468097	0.814215	0.809804	0.927112	0.950244	0.53286	0.90228	-1.07545	0.30303	0.743434	-1.49501	0.018248	0.0817431
REACTOME REGULATION OF INSULIN LIKE GROWTH FACTOR IGF TRANSPORT AND UPTAKE BY INSULIN LIKE GROWTH FACTOR BINDING PROTEINS IGFBPS	-1.3345	0.0664273	0.340775	1.81701	7.74713e-05	0.00125482	-1.75047	9.09501e-05	0.00370297	0.895069	0.697183	0.962028	1.69748	0.00259613	0.0417606	1.67215	0.0024889	0.0188863	1.45851	0.0399635	0.15635	1.62188	0.0019891	0.011488	1.18121	0.148649	0.352768	1.00517	0.424242	0.750003	-1.72152	0.00364648	0.122518	-0.778696	0.890966	0.96909	-1.41104	0.0270317	0.106249
REACTOME RHO GTPASE EFFECTORS	-1.33642	0.01128	0.135998	-1.01211	0.406091	0.655906	-1.25542	0.0200036	0.122281	-0.896706	0.794667	0.985332	1.07493	0.271739	0.575147	1.77982	1.85375e-05	0.000330421	2.01252	7.50347e-07	4.27698e-05	1.52274	0.00100044	0.00636232	1.38056	0.00357201	0.0308611	-1.08677	0.234783	0.579856	-0.822637	0.865566	0.994349	0.987689	0.509186	0.858232	-1.68356	6.7415e-06	0.000423965
REACTOME RRNA PROCESSING	1.68051	8.96971e-05	0.00867657	-2.40395	9.65301e-16	1.23344e-13	0.978466	0.517154	0.781712	-1.65321	0.000125558	0.0083681	-0.874114	0.760949	0.893475	1.01423	0.42522	0.716497	-0.944614	0.566717	0.77673	1.31415	0.0387409	0.12015	-0.969909	0.537068	0.718346	2.35312	9.92477e-14	1.21578e-11	0.674134	0.99287	0.99903	2.06404	4.59643e-10	1.26862e-07	-1.17762	0.12272	0.27239
REACTOME SEMAPHORIN INTERACTIONS	-1.12219	0.271095	0.619028	1.47667	0.0202038	0.0968098	-0.968303	0.474627	0.755691	-0.947755	0.570787	0.886126	-0.847652	0.698502	0.866625	1.71769	0.00164032	0.0137559	1.63939	0.0120936	0.0881103	1.69203	0.000669061	0.00467516	1.45138	0.0172625	0.0842293	0.826181	0.793621	0.924644	0.849229	0.695255	0.966289	-1.0616	0.35	0.77043	-1.06829	0.3375	0.522572
REACTOME SIGNALING BY CSF3 G CSF	-1.23662	0.1673	0.494552	-1.09338	0.332717	0.59047	1.01007	0.448882	0.745508	0.668172	0.93053	1	1.49623	0.0540541	0.260953	1.71513	0.00716541	0.0450897	1.6607	0.0230585	0.118198	1.60112	0.00762669	0.0337489	1.72852	0.00244551	0.0225067	-1.38219	0.093361	0.379958	1.07062	0.382625	0.826918	1.73361	0.00244798	0.0431305	-1.60024	0.0128024	0.0641255
REACTOME SIGNALING BY THE B CELL RECEPTOR BCR	-0.758498	0.941071	1	-1.8659	1.08631e-05	0.000235709	-1.42223	0.0036275	0.04353	0.784855	0.906854	1	0.908377	0.608051	0.816945	1.72249	0.000454006	0.0050454	-1.01368	0.444969	0.676797	1.95001	1.27556e-07	3.07219e-06	1.27593	0.0758621	0.248916	-1.49523	0.0227391	0.201851	-1.16313	0.20595	0.740916	-1.08734	0.266892	0.713219	-1.58292	0.00385393	0.0300842
REACTOME SULFUR AMINO ACID METABOLISM	-1.03535	0.416667	0.741317	-0.99245	0.439252	0.682746	-1.54159	0.0123741	0.0935214	1.08426	0.335238	0.761197	1.26358	0.182418	0.473898	-0.799934	0.762004	0.940195	-1.67019	0.00830593	0.0706004	0.478863	0.996639	0.999691	-1.58902	0.0115012	0.0660879	1.06933	0.373777	0.724715	1.81096	0.00158877	0.0818253	-0.91783	0.559585	0.885877	1.6387	0.0121264	0.0618336
REACTOME TCR SIGNALING	1.28719	0.0709382	0.351526	-1.79316	6.48258e-05	0.00112954	-1.74458	0.000132775	0.00458677	0.888365	0.711744	0.962028	0.846351	0.770386	0.895206	2.0443	8.79127e-07	2.1099e-05	-0.92112	0.600316	0.804624	1.98276	7.37985e-08	1.94279e-06	0.954997	0.542923	0.71966	-1.72176	0.00233714	0.0540187	-1.14223	0.236659	0.762822	-1.03947	0.347541	0.77043	-1.40045	0.0316114	0.115061
REACTOME TNFR2 NON CANONICAL NF KB PATHWAY	0.96357	0.526682	0.831929	-1.61963	0.00185883	0.0162988	-1.47676	0.00909972	0.0791884	0.766325	0.918685	1	0.846711	0.757576	0.893475	1.7868	0.000408989	0.00467335	-1.46214	0.0397456	0.15635	1.84858	5.72437e-05	0.00057857	-0.900237	0.645683	0.798813	-1.51417	0.0146295	0.170823	0.933699	0.57645	0.930412	0.783078	0.837518	0.957344	-1.47167	0.0178296	0.0804108
REACTOME TOLL LIKE RECEPTOR 9 TLR9 CASCADE	-1.23904	0.106383	0.427481	0.798362	0.886836	0.959329	-0.986401	0.481618	0.763622	0.866246	0.758007	0.973721	1.68454	0.00299922	0.0438588	1.61872	0.00537128	0.0362051	0.937615	0.53562	0.750023	1.66881	0.000747793	0.00500889	1.80045	3.45381e-05	0.00111706	-0.987578	0.469512	0.779317	-0.94565	0.486239	0.871749	0.847087	0.755882	0.956616	-1.48645	0.00928873	0.0523127
REACTOME TOLL LIKE RECEPTOR TLR1 TLR2 CASCADE	-1.43878	0.018936	0.185152	0.698881	0.986425	0.993009	-1.00665	0.427007	0.729818	-0.896197	0.708046	0.962028	1.76097	0.00143068	0.0332993	1.77267	0.000595131	0.00620379	1.32255	0.0997305	0.278778	1.81789	2.12046e-05	0.00024746	1.89096	1.17667e-05	0.000512304	-0.918764	0.599156	0.842671	0.838097	0.749117	0.994349	0.828571	0.801749	0.957344	-1.60594	0.00337547	0.0276886
HALLMARK FATTY ACID METABOLISM	1.10152	0.25	0.60084	-0.998569	0.449378	0.692741	-2.09734	2.73957e-10	1.56156e-07	-1.43374	0.00448512	0.103707	1.29787	0.059081	0.268835	-1.47739	0.00578373	0.0382616	-1.10523	0.28012	0.507358	-1.03704	0.334928	0.532498	-1.57292	0.00094492	0.0113793	1.31102	0.0670391	0.319544	1.61175	0.00485444	0.136387	1.24687	0.105691	0.482161	1.77474	3.24634e-05	0.00126719
HALLMARK IL2 STAT5 SIGNALING	-0.939176	0.619128	0.882624	-0.883459	0.794014	0.926265	-1.14772	0.115044	0.362294	1.02577	0.383607	0.798112	2.02457	2.23769e-07	2.47716e-05	2.12016	6.64658e-09	3.11785e-07	1.33685	0.0609513	0.208369	2.04493	2.60718e-11	1.4054e-09	1.45368	0.00521821	0.038988	1.2362	0.0868794	0.369539	1.32145	0.0559567	0.518851	-0.965066	0.531746	0.87619	-1.23123	0.0724876	0.197787
HALLMARK KRAS SIGNALING UP	-0.912485	0.701843	0.929813	0.878184	0.794393	0.926265	-1.11476	0.159483	0.425785	0.991961	0.470779	0.850775	1.56784	0.00185202	0.0364676	2.1921	1.89399e-10	1.77691e-08	1.74537	0.00131398	0.0169766	2.12304	1.68661e-13	1.27283e-11	1.00138	0.413366	0.618138	-0.994668	0.454545	0.769086	1.06819	0.301444	0.80673	0.708181	0.982409	0.988865	-1.06902	0.270181	0.449772
HALLMARK PEROXISOME	-1.12646	0.232394	0.5789	-1.48334	0.00754868	0.0471793	-1.90324	1.32692e-05	0.000840381	-0.883948	0.75	0.972254	1.03158	0.397463	0.697108	-1.0158	0.419098	0.715704	1.33417	0.097035	0.27655	1.24222	0.126667	0.290256	-1.80113	0.000159474	0.00328226	-1.30629	0.0861345	0.368933	1.18324	0.199295	0.727686	0.968116	0.503671	0.858232	1.87943	4.80444e-05	0.00155389
HALLMARK PI3K AKT MTOR SIGNALING	0.886201	0.74424	0.94333	0.764382	0.946309	0.987777	-1.45868	0.0058844	0.0590201	-0.811939	0.873563	1	1.36722	0.046285	0.233708	1.43173	0.0460317	0.201291	1.19464	0.172702	0.374634	1.42765	0.0224725	0.0780334	1.80551	6.56924e-05	0.00169009	-0.776641	0.895062	0.95641	-1.10124	0.270208	0.786247	1.07164	0.330914	0.759035	-1.93373	8.50108e-06	0.000495639
HALLMARK UNFOLDED PROTEIN RESPONSE	0.892586	0.719457	0.93391	-1.36023	0.0448029	0.171272	0.884119	0.70761	0.891354	-1.2445	0.103044	0.49569	0.927555	0.582441	0.807953	1.11447	0.268987	0.572484	-0.643096	0.984277	0.999259	1.00771	0.440903	0.624659	2.08477	1.04255e-08	1.96695e-06	-0.991746	0.461216	0.773016	-2.04576	0.0015949	0.0818253	1.62862	0.00347538	0.055606	-2.10741	2.39634e-08	4.52109e-06
KEGG ALLOGRAFT REJECTION	0.685339	0.896186	0.995486	-1.70958	0.00483825	0.0347749	0.568263	0.983333	0.994676	2.08946	3.61463e-05	0.00294505	1.6843	0.018701	0.134123	NA	NA	NA	NA	NA	NA	1.89891	3.80795e-06	5.82514e-05	-0.878733	0.634429	0.790941	-1.82949	0.00502239	0.0936271	1.02937	0.425891	0.838984	-1.43315	0.101523	0.47673	-1.29223	0.151456	0.312292
KEGG BUTANOATE METABOLISM	-1.10163	0.328273	0.677219	1.10432	0.320261	0.580001	-2.12624	3.8998e-07	5.55721e-05	-1.21167	0.18022	0.608303	0.982124	0.49177	0.751017	-1.78604	0.00175704	0.0142777	-0.867121	0.632378	0.819217	0.851821	0.681592	0.833221	-1.75088	0.00205718	0.0202933	-1.34214	0.109208	0.404242	1.02308	0.442164	0.84955	0.940113	0.538827	0.877583	1.69977	0.00642206	0.0413055
KEGG CITRATE CYCLE TCA CYCLE	1.069	0.329832	0.677429	1.11258	0.290672	0.557122	-1.92758	5.7616e-05	0.00252624	-1.36945	0.0715835	0.462495	1.45307	0.0725275	0.291664	-1.48274	0.04593	0.201291	-1.1809	0.279933	0.507358	-1.03835	0.380102	0.568239	-1.61835	0.0121896	0.0679737	2.24565	9.49146e-08	4.8446e-06	1.90212	0.000636585	0.0415594	0.672713	0.919485	0.978674	1.04429	0.385106	0.565847
KEGG DRUG METABOLISM CYTOCHROME P450	-1.11649	0.289963	0.64162	-1.78475	0.00142557	0.0129087	-1.1767	0.187683	0.459139	-1.54402	0.0166635	0.226111	1.68483	0.0162478	0.125309	1.3968	0.108696	0.356246	-1.09807	0.356537	0.592597	1.78552	0.000136124	0.00118533	-1.95946	0.000182791	0.00363016	1.63076	0.00830952	0.124136	-0.999758	0.444934	0.84955	0.714185	0.889728	0.96909	2.02913	9.34386e-05	0.00271212
KEGG ECM RECEPTOR INTERACTION	-1.17534	0.201818	0.534105	2.55134	3.00634e-11	1.44054e-09	1.10333	0.27551	0.568988	1.67121	0.00246668	0.0748151	1.08519	0.310417	0.609999	1.69596	0.00284774	0.0209919	1.41517	0.0827068	0.248946	-1.74672	0.000734027	0.00494595	-0.734496	0.942342	0.977756	0.954456	0.533962	0.821737	0.866345	0.68206	0.966289	-1.21125	0.152239	0.56781	0.673084	0.990847	0.996452
KEGG FATTY ACID METABOLISM	2.00185	0.000179591	0.0114033	1.07344	0.339093	0.595313	-1.95923	3.89016e-05	0.00192817	-1.47042	0.0359383	0.323159	1.34846	0.11875	0.389832	-1.27671	0.153675	0.434632	-0.743128	0.833898	0.9361	1.25244	0.15493	0.329044	-1.88766	0.000120198	0.0026996	-1.33583	0.109015	0.404242	1.6231	0.0158294	0.267759	0.613922	0.958926	0.983407	2.28592	6.73736e-08	1.08953e-05
KEGG FC EPSILON RI SIGNALING PATHWAY	0.70641	0.975556	1	-0.967795	0.504554	0.738215	-0.829671	0.828746	0.947768	0.930156	0.569912	0.886126	1.20628	0.179012	0.469855	1.8573	0.000500561	0.00546819	1.52072	0.040792	0.156768	1.91064	4.85086e-06	6.95085e-05	1.51658	0.0107156	0.0628498	0.776039	0.873563	0.949525	-1.00733	0.409091	0.838664	-0.963987	0.498525	0.858232	-1.52057	0.0215061	0.0911793
KEGG FOCAL ADHESION	-0.956749	0.579125	0.855898	1.9366	1.14926e-07	3.67125e-06	-1.271	0.0268431	0.149172	1.34918	0.0246112	0.275813	1.14175	0.162584	0.444556	1.69797	0.000245136	0.00316226	1.19057	0.153153	0.350013	0.945881	0.58162	0.76027	1.65376	7.30096e-05	0.0018366	0.881574	0.735714	0.897897	0.730046	0.968142	0.998338	0.877805	0.729801	0.954083	-1.64089	0.000207513	0.00451739
KEGG GRAFT VERSUS HOST DISEASE	0.578316	0.954451	1	-1.73439	0.00358521	0.0280475	0.540943	0.991722	0.996019	2.13965	6.57515e-06	0.0013258	1.55109	0.0445105	0.225761	NA	NA	NA	NA	NA	NA	1.96795	8.53771e-07	1.46435e-05	0.962176	0.495935	0.682966	-1.84387	0.00519726	0.0936271	1.3537	0.114603	0.631921	-1.34377	0.142119	0.546687	-1.24177	0.19057	0.361348
KEGG INTESTINAL IMMUNE NETWORK FOR IGA PRODUCTION	0.871038	0.678801	0.92152	-1.65263	0.0058315	0.0395212	0.627219	0.968603	0.989213	2.15939	7.021e-06	0.0013258	1.63094	0.0214829	0.143789	1.92744	0.000110279	0.00162583	NA	NA	NA	1.89609	2.11039e-05	0.00024746	-1.08898	0.34542	0.563423	-1.51006	0.0631517	0.318094	1.43076	0.0784672	0.529101	-0.898757	0.575758	0.893309	-1.14194	0.266917	0.446992
KEGG NEUROTROPHIN SIGNALING PATHWAY	-0.892706	0.698925	0.929499	1.04033	0.339286	0.595313	-1.17165	0.116279	0.363468	0.848706	0.78534	0.98475	1.08	0.304251	0.604241	1.31035	0.0961832	0.331977	1.55965	0.0153191	0.0996253	1.69336	0.00022065	0.00174668	1.90216	2.71809e-06	0.000205125	0.919994	0.617424	0.845078	-0.798	0.810934	0.994349	1.03581	0.382521	0.787867	-1.78401	1.98851e-05	0.0009004
KEGG NOD LIKE RECEPTOR SIGNALING PATHWAY	-1.22099	0.16426	0.490031	-0.891001	0.640449	0.845704	0.943943	0.566358	0.813845	1.02863	0.395722	0.807467	1.20453	0.194154	0.48474	1.81049	0.000675036	0.0068974	1.31481	0.141119	0.335158	1.90774	9.18868e-06	0.000123828	1.82116	0.000462133	0.00720164	-1.30425	0.106522	0.404242	-0.998469	0.433551	0.844209	-1.34326	0.0942857	0.466216	-1.73731	0.00197429	0.0203172
KEGG PROTEASOME	0.961287	0.520518	0.825379	-1.82792	0.00052831	0.00578626	-1.62565	0.00506082	0.0541426	0.654213	0.966912	1	-0.835671	0.700772	0.867109	1.22532	0.208772	0.508143	-0.900233	0.614334	0.812318	1.71118	0.00142918	0.00860552	-1.20918	0.200375	0.419664	-1.98154	0.000937742	0.0267147	-1.1699	0.241453	0.764206	0.67991	0.917317	0.978674	-1.25989	0.133829	0.287466
KEGG SPLICEOSOME	1.33965	0.0542065	0.317038	-1.83	2.87156e-05	0.000532628	1.70026	0.000114282	0.00449245	-1.38975	0.0183013	0.232982	-1.05342	0.333962	0.644714	0.483781	1	1	-1.46216	0.0188178	0.111108	-1.00421	0.416309	0.605735	1.2278	0.0846682	0.266976	-0.966625	0.504237	0.813216	-0.971413	0.478458	0.871258	2.01088	1.26176e-07	9.94985e-06	-1.59473	0.00137905	0.0160937
KEGG TIGHT JUNCTION	-1.06641	0.314848	0.660892	1.29507	0.0569697	0.200967	-1.65558	0.000461532	0.011438	1.20812	0.128748	0.528592	-0.986831	0.470696	0.742788	1.22588	0.165877	0.451675	1.6203	0.0117373	0.087488	1.60065	0.00190327	0.0111057	1.31248	0.0413194	0.163544	-0.740953	0.948498	0.976395	0.72639	0.95053	0.994349	0.819438	0.827286	0.957344	-1.42447	0.0213546	0.0911793
KEGG TRYPTOPHAN METABOLISM	1.84078	0.00188981	0.0527303	-1.18481	0.211896	0.455496	-1.85182	0.000458333	0.011438	-1.23626	0.175325	0.605618	1.39364	0.0952381	0.341523	-0.679363	0.916484	1	-1.59247	0.0259394	0.124432	1.2483	0.165049	0.342493	-1.91111	0.000441298	0.0070359	-1.50433	0.0644339	0.318094	1.22727	0.196262	0.727686	1.22476	0.203175	0.634153	1.79818	0.00294748	0.0258647
KEGG TYPE I DIABETES MELLITUS	0.716044	0.869198	0.986888	-1.74233	0.00451734	0.0330888	-0.686346	0.93299	0.980831	2.11935	3.31877e-05	0.00294505	-0.811737	0.715084	0.87425	1.87291	0.000315466	0.00383725	NA	NA	NA	1.92264	4.58459e-06	6.72786e-05	0.887703	0.59432	0.761915	-1.55399	0.0475939	0.297619	1.43132	0.0738007	0.518851	-1.34973	0.133676	0.523328	-1.18702	0.231214	0.410242
KEGG VALINE LEUCINE AND ISOLEUCINE DEGRADATION	2.13032	2.4077e-05	0.00550882	0.772094	0.870488	0.950692	-1.89885	0.000131776	0.00458677	-0.859321	0.722101	0.962028	1.41783	0.08125	0.309079	-1.14169	0.271264	0.572484	-1.19967	0.209814	0.421804	0.92366	0.59488	0.771367	-1.78388	0.00114171	0.0132934	-1.07017	0.332645	0.685123	1.85032	0.00373784	0.122518	0.881231	0.631008	0.916069	1.88352	0.000325269	0.00603613
REACTOME ANTI INFLAMMATORY RESPONSE FAVOURING LEISHMANIA PARASITE INFECTION	-1.03238	0.376554	0.722782	0.928782	0.605381	0.822529	0.812308	0.830137	0.947768	1.0823	0.282686	0.721357	1.14482	0.198238	0.488437	1.71213	0.00229251	0.0179233	1.83633	0.00239217	0.0278098	1.79772	4.04001e-05	0.000426756	1.50822	0.00638392	0.0438424	1.00462	0.411215	0.746352	-0.77603	0.898148	0.994349	-1.17181	0.185075	0.61145	-1.22279	0.131716	0.284004
REACTOME BINDING AND UPTAKE OF LIGANDS BY SCAVENGER RECEPTORS	-1.66425	0.0106048	0.134948	1.68559	0.00602429	0.0405142	0.92168	0.598756	0.835165	1.26285	0.142336	0.544974	1.82086	0.00516504	0.0639103	1.56651	0.0250257	0.121251	-0.740101	0.830821	0.935582	-1.21005	0.175141	0.355332	1.76929	0.000638983	0.00904161	-0.909118	0.584906	0.836273	-0.863991	0.643312	0.947004	-1.1609	0.257703	0.700749	-1.75551	0.00177379	0.0187657
REACTOME BIOLOGICAL OXIDATIONS	-1.46645	0.0123628	0.139407	-1.28844	0.0451264	0.171272	-1.44037	0.000741964	0.0159592	-1.09087	0.21608	0.666333	1.42443	0.0209184	0.142752	0.779478	0.863704	0.996877	-1.02608	0.401799	0.640367	1.68833	0.000426552	0.00326255	-1.65144	0.000435739	0.0070359	1.25823	0.0787546	0.350816	0.993688	0.447552	0.850422	0.817195	0.853723	0.960765	1.6199	0.00122013	0.0145388
REACTOME CDT1 ASSOCIATION WITH THE CDC6 ORC ORIGIN COMPLEX	0.65257	0.979911	1	-1.84564	0.000463536	0.00512563	-1.48024	0.0118968	0.0935214	0.741693	0.913824	1	-1.14413	0.249064	0.548848	1.1097	0.309883	0.611087	-1.59175	0.0134296	0.0929523	1.53905	0.0103596	0.0435953	-1.14396	0.241509	0.464157	-1.63382	0.0132064	0.170293	-0.971599	0.460177	0.858044	0.791672	0.798193	0.957344	-1.27854	0.107468	0.246763
REACTOME CELL CELL COMMUNICATION	-0.709297	0.958855	1	1.83982	0.000189045	0.00255766	-1.55314	0.00230029	0.033194	0.942143	0.566845	0.885842	0.901418	0.64823	0.846565	1.64518	0.00237246	0.0184089	1.63202	0.0115942	0.0870911	1.34221	0.0619112	0.173046	1.11387	0.216092	0.439766	0.878148	0.680451	0.88034	-0.750305	0.900922	0.994349	-0.897118	0.673846	0.928747	-0.902608	0.666667	0.80713
REACTOME CITRIC ACID CYCLE TCA CYCLE	1.2151	0.189076	0.528455	0.805132	0.760593	0.912127	-1.77322	0.00131136	0.0233585	-1.27161	0.157563	0.572176	0.792588	0.755556	0.893475	-0.667684	0.899791	1	-0.92673	0.550167	0.764867	-0.759519	0.817102	0.909458	-1.74839	0.0037109	0.031529	2.06737	1.76544e-05	0.000697633	1.8712	0.00073172	0.0431715	0.864204	0.642741	0.916754	1.29695	0.13843	0.29506
REACTOME CLASS I MHC MEDIATED ANTIGEN PROCESSING PRESENTATION	-1.20015	0.0746501	0.359375	-1.21832	0.0467938	0.175286	-1.31767	0.00266087	0.0360725	0.895507	0.805349	0.991805	-1.14546	0.135957	0.415658	1.51407	0.00165032	0.0137559	-0.858859	0.813202	0.928142	1.56926	5.94832e-05	0.000590658	-1.0106	0.422777	0.624783	-1.43613	0.00305063	0.0655618	-1.27694	0.0671463	0.518851	0.96205	0.571247	0.890758	-1.21955	0.0531108	0.163178
REACTOME COPI MEDIATED ANTEROGRADE TRANSPORT	-1.46765	0.0294851	0.223384	-1.03376	0.372792	0.624791	-1.49949	0.00741976	0.0699052	0.730854	0.958042	1	-0.692127	0.959615	0.979845	1.04822	0.386581	0.686665	1.32166	0.0949868	0.272314	0.660569	0.974531	0.994742	1.58734	0.00182307	0.018592	-1.74413	0.00109233	0.0304114	-1.71619	0.010767	0.227033	1.12112	0.276786	0.717254	-1.82067	0.000156123	0.00373207
REACTOME COSTIMULATION BY THE CD28 FAMILY	-0.766277	0.865108	0.986888	-1.20365	0.156863	0.383799	-1.66046	0.00157282	0.0261043	1.55591	0.0118482	0.190031	0.888065	0.651316	0.846565	1.85617	0.000774231	0.00781064	1.65597	0.0222938	0.114908	1.7719	0.000116093	0.00103478	1.10168	0.304255	0.526461	-1.74195	0.00342774	0.0723962	0.974997	0.485401	0.871749	0.635528	0.962406	0.983407	-1.29397	0.100365	0.235712
REACTOME CROSS PRESENTATION OF SOLUBLE EXOGENOUS ANTIGENS ENDOSOMES	0.929233	0.589912	0.862992	-1.59976	0.00895737	0.0539318	-1.76057	0.00175914	0.0282453	0.656857	0.971377	1	-0.790459	0.802682	0.909276	1.39247	0.0841924	0.300646	-1.51605	0.0212825	0.114571	1.73789	0.000713229	0.00489318	-1.11429	0.296992	0.521233	-1.89992	0.00135282	0.0338206	-1.06997	0.353846	0.826499	-0.675015	0.964809	0.983407	-1.22989	0.173752	0.339303
REACTOME DAP12 INTERACTIONS	0.906308	0.610278	0.877875	-0.971345	0.496241	0.733843	-0.784043	0.817416	0.945885	1.4467	0.0491803	0.394987	1.18096	0.229339	0.533544	1.84862	0.0011481	0.0105789	1.7144	0.0246908	0.121449	1.94621	9.29388e-07	1.57025e-05	1.60894	0.0094976	0.058115	-1.26924	0.153061	0.475888	-1.13324	0.286316	0.8025	-1.32739	0.110215	0.492621	-1.65446	0.00634989	0.0410747
REACTOME DDX58 IFIH1 MEDIATED INDUCTION OF INTERFERON ALPHA BETA	-0.953639	0.543796	0.83694	-1.13501	0.220803	0.463364	-0.958475	0.513846	0.781712	1.05218	0.337545	0.763539	1.50186	0.0385588	0.205053	1.72243	0.00160966	0.0137287	1.33977	0.114213	0.293561	1.6223	0.00254474	0.0141208	1.7338	0.00042999	0.0070359	-1.50178	0.0217121	0.197018	-1.40083	0.0835165	0.547497	-0.768855	0.873874	0.962524	-1.7548	0.000920008	0.0119325
REACTOME DEFECTIVE CFTR CAUSES CYSTIC FIBROSIS	-0.600614	0.990859	1	-1.62275	0.00498424	0.0356017	-1.78393	0.000119911	0.00455663	-1.12014	0.254005	0.686448	0.700335	0.920259	0.965189	1.08545	0.344371	0.645462	-1.55965	0.0248529	0.121629	1.70963	0.000721314	0.00491607	-1.0959	0.307832	0.528478	-1.74993	0.00379139	0.0774076	-1.18925	0.218062	0.754707	-0.972208	0.488372	0.857175	-1.34546	0.0679785	0.190004
REACTOME DOWNSTREAM SIGNALING EVENTS OF B CELL RECEPTOR BCR	0.679188	0.984683	1	-1.78666	0.000249245	0.00325718	-1.66969	0.000910719	0.0182144	0.86199	0.763668	0.975516	-0.966097	0.510516	0.760372	1.5483	0.0110031	0.0620501	-1.30393	0.102073	0.280735	1.68648	0.00207641	0.0118115	0.945826	0.55157	0.726696	-1.54301	0.0234344	0.205051	-1.22222	0.173611	0.72694	1.06527	0.363095	0.775352	-1.34324	0.0573477	0.171594
REACTOME ELASTIC FIBRE FORMATION	-1.19602	0.200371	0.534105	2.19181	2.85496e-06	6.84002e-05	-0.970521	0.5	0.774457	1.405	0.0583942	0.416104	1.90507	0.00144908	0.0332993	1.77739	0.00171526	0.0141612	0.7105	0.892421	0.958709	-1.59571	0.00816309	0.0355408	-1.19044	0.220974	0.445694	0.65038	0.958095	0.980507	0.685963	0.908582	0.994349	-0.87988	0.644385	0.916754	1.05394	0.342672	0.527045
REACTOME FC EPSILON RECEPTOR FCERI SIGNALING	-1.18769	0.129433	0.454525	-1.45987	0.00733401	0.0463412	-1.47935	0.0051693	0.0541426	0.943878	0.585198	0.886714	1.17453	0.176211	0.466857	1.4385	0.0395137	0.180434	-1.37309	0.0466165	0.174407	1.78477	3.38112e-05	0.000368022	1.24181	0.0729412	0.242851	-1.45697	0.0270168	0.22514	-1.09632	0.252358	0.769845	0.867393	0.729577	0.954083	-1.49443	0.00866553	0.0503045
REACTOME FORMATION OF FIBRIN CLOT CLOTTING CASCADE	-2.00811	0.000366684	0.0190676	-1.30579	0.123389	0.332868	-1.5118	0.0144233	0.103412	-0.556412	0.993506	1	1.73351	0.00915077	0.089598	1.83129	0.000667216	0.00688567	1.47989	0.0565623	0.199305	1.562	0.0116971	0.0469543	0.842369	0.694387	0.826694	1.23083	0.168856	0.505081	-1.71672	0.0239047	0.340594	-1.455	0.077957	0.436601	-1.26686	0.159533	0.322485
REACTOME GENERATION OF SECOND MESSENGER MOLECULES	1.881	0.00130009	0.041314	-1.4873	0.0546139	0.195657	-1.05197	0.373762	0.678486	1.19822	0.231203	0.681633	1.06155	0.374194	0.680682	1.9401	5.21112e-05	0.000802668	1.76181	0.0195385	0.111369	1.8763	4.07152e-05	0.000426756	-1.05424	0.386139	0.599383	-1.31641	0.158763	0.487785	-0.868511	0.624473	0.947004	-1.85525	0.00144698	0.0307205	-0.953297	0.513619	0.673715
REACTOME GROWTH HORMONE RECEPTOR SIGNALING	-0.756782	0.820952	0.970271	0.889505	0.621053	0.834358	-0.860168	0.67	0.873216	-0.901604	0.602083	0.903524	1.76098	0.00735079	0.0795864	1.2446	0.217476	0.515012	1.61673	0.0452537	0.169964	1.61579	0.0142423	0.0539732	1.63293	0.0102387	0.061324	-0.78758	0.744856	0.897897	-0.834875	0.69958	0.966289	-0.686489	0.8775	0.962982	-1.59174	0.0182694	0.0817431
REACTOME HIV LIFE CYCLE	0.836831	0.852459	0.985607	-1.39929	0.0205475	0.0977222	0.810608	0.874835	0.959862	-1.12932	0.197647	0.641235	-1.0086	0.421338	0.715576	-0.995485	0.444776	0.735591	-1.01354	0.422088	0.658511	-1.42676	0.0120187	0.0479283	1.26262	0.0700483	0.235996	-1.04206	0.345572	0.698558	-1.07483	0.290398	0.803475	1.6736	0.0004184	0.013899	-1.44848	0.00888513	0.0510557
REACTOME HOST INTERACTIONS OF HIV FACTORS	0.57147	1	1	-1.40834	0.0170942	0.0869835	-1.54763	0.00158934	0.0261043	0.766782	0.932174	1	-0.922109	0.610075	0.816945	1.07611	0.332322	0.635104	-1.21593	0.146379	0.342534	1.62742	0.000466854	0.00351117	1.18898	0.10514	0.300205	-1.45384	0.0282308	0.229025	-1.10641	0.253488	0.769845	1.19914	0.165007	0.582278	-1.66591	0.000520983	0.00807909
REACTOME HSP90 CHAPERONE CYCLE FOR STEROID HORMONE RECEPTORS SHR IN THE PRESENCE OF LIGAND	-1.64965	0.0100203	0.134948	-1.72694	0.00266429	0.0222025	-1.62292	0.00778874	0.0716062	-0.909273	0.62931	0.923571	0.905213	0.595041	0.814885	0.643973	0.936508	1	0.757737	0.836983	0.9361	0.789968	0.773273	0.890637	1.60276	0.00494072	0.0377899	1.05814	0.348231	0.700105	-0.800288	0.751648	0.994349	1.57808	0.0100979	0.109295	-1.64079	0.00738944	0.0447318
REACTOME INACTIVATION OF CSF3 G CSF SIGNALING	-1.21238	0.212524	0.548625	-1.2723	0.156425	0.383799	1.19457	0.240066	0.531409	0.707723	0.889961	1	1.41394	0.083871	0.312711	1.72729	0.00509958	0.0346235	1.67887	0.0175956	0.1086	1.55385	0.0163832	0.0600188	1.53041	0.0257041	0.111483	-1.30601	0.162887	0.495645	1.15093	0.28463	0.8025	1.73951	0.00398519	0.0602692	-1.57487	0.019881	0.0872296
REACTOME INFECTION WITH MYCOBACTERIUM TUBERCULOSIS	-1.48959	0.0532475	0.316219	-0.827119	0.73823	0.902673	-1.54495	0.0151699	0.105449	-1.27439	0.130165	0.528592	0.964934	0.505376	0.758691	1.67464	0.0108311	0.0614156	1.70323	0.0278211	0.127102	1.81303	0.00018124	0.00148985	1.54778	0.0141599	0.0750667	1.02888	0.429126	0.752045	1.19969	0.234962	0.762822	0.835601	0.688418	0.936888	-1.66273	0.011513	0.0606172
REACTOME INTERLEUKIN 1 FAMILY SIGNALING	0.94608	0.577626	0.855898	-1.13743	0.197441	0.437373	-1.12004	0.178988	0.447411	0.760385	0.943201	1	1.50981	0.0188651	0.134444	1.81742	0.000149477	0.0020568	-1.143	0.230075	0.445886	1.90702	3.34484e-07	6.76136e-06	1.37676	0.0194002	0.093055	-1.52195	0.0153068	0.172827	-0.928824	0.565012	0.920796	-1.10067	0.25	0.691185	-1.54413	0.00404193	0.0305031
REACTOME INTERLEUKIN 2 FAMILY SIGNALING	1.12833	0.278586	0.628605	0.929275	0.594771	0.81427	1.11616	0.302892	0.605784	1.32477	0.113761	0.515703	1.9091	0.00201543	0.0364945	1.81118	0.00126827	0.0112832	2.05425	2.83184e-05	0.000762236	1.91943	1.14446e-05	0.00014722	1.38781	0.0831601	0.265175	-1.37249	0.0909091	0.377504	-0.777693	0.772727	0.994349	0.636802	0.94795	0.983407	-1.59073	0.0254024	0.101609
REACTOME IRE1ALPHA ACTIVATES CHAPERONES	-1.08817	0.306422	0.657686	1.63949	0.00430739	0.0321656	1.15257	0.220312	0.505149	0.878737	0.693405	0.962028	1.25378	0.149068	0.427102	0.773385	0.802102	0.963521	0.870079	0.667482	0.834862	0.812469	0.750374	0.873892	1.94282	3.6655e-05	0.0011526	-1.30617	0.108511	0.404242	-2.04365	0.00158375	0.0818253	0.63262	0.966767	0.983407	-1.84396	0.000348672	0.00616713
REACTOME METABOLISM OF POLYAMINES	1.0181	0.405765	0.733489	-1.86301	0.000170933	0.00239723	-1.79863	0.000557488	0.0132856	0.847287	0.725177	0.962028	0.85804	0.690171	0.865372	0.954664	0.503356	0.78826	-1.50878	0.031028	0.133627	1.63426	0.0025721	0.014203	-1.10174	0.295539	0.519591	-1.74525	0.00473894	0.092146	-0.873806	0.605263	0.944723	0.639791	0.974398	0.984121	-1.11146	0.278777	0.458907
REACTOME MYD88 INDEPENDENT TLR4 CASCADE	-1.1602	0.182301	0.516471	0.740022	0.966443	0.990892	-0.846688	0.859779	0.959049	0.911829	0.64991	0.938023	1.45437	0.0390965	0.206679	1.70533	0.000828795	0.00814587	1.16071	0.22043	0.432382	1.64145	0.00135634	0.00827054	1.77165	5.25693e-05	0.00145143	-1.14585	0.213693	0.549945	-1.00794	0.392694	0.832911	0.931116	0.577941	0.893623	-1.60265	0.00314944	0.0266057
REACTOME NEDDYLATION	-0.914685	0.695364	0.929499	-1.12297	0.176367	0.411075	-1.52169	0.000239802	0.00700959	-0.957756	0.560209	0.88524	-1.46018	0.00683672	0.0769815	-0.933293	0.701068	0.910296	-1.57455	0.000796351	0.011348	-1.00967	0.427673	0.615153	-1.13743	0.172859	0.375579	-1.42373	0.00853785	0.12601	-1.16843	0.176201	0.72694	1.5057	0.00272247	0.0455395	-1.01831	0.413008	0.591804
REACTOME PEROXISOMAL PROTEIN IMPORT	1.23659	0.131696	0.457798	-1.34956	0.0784314	0.249891	-1.55241	0.00639909	0.0628876	-1.46082	0.033041	0.313911	0.847916	0.711828	0.872164	-1.66544	0.00457252	0.0313923	-1.53742	0.0203788	0.11284	-1.1138	0.264516	0.461375	-1.60696	0.00755253	0.0491349	-1.18119	0.184486	0.521088	1.40617	0.0639854	0.518851	0.998674	0.454273	0.824864	1.86879	0.00038767	0.00664913
REACTOME PROGRAMMED CELL DEATH	-1.10475	0.237937	0.584119	-0.98842	0.463415	0.708679	-1.46224	0.00240714	0.0334652	1.09635	0.241722	0.681633	1.13869	0.161074	0.442364	1.60515	0.00209274	0.0164863	1.12041	0.196923	0.40771	1.70251	1.90055e-05	0.000226466	-0.923786	0.651316	0.800109	-1.47657	0.00629937	0.109782	0.918218	0.612789	0.946544	0.950831	0.565737	0.889706	-1.48695	0.00199495	0.0203449
REACTOME PURINERGIC SIGNALING IN LEISHMANIASIS INFECTION	0.797312	0.772632	0.953871	-0.715569	0.880819	0.956508	-0.911662	0.589873	0.828042	1.34436	0.10325	0.49569	1.75603	0.00792471	0.0812367	1.91251	0.000188902	0.00253178	1.80482	0.0111928	0.0854	2.0176	4.69619e-08	1.32902e-06	1.47488	0.0259713	0.112212	-0.9176	0.566191	0.835279	1.45507	0.0530303	0.518851	-1.49787	0.0657895	0.396894	-1.06294	0.373541	0.555648
REACTOME PYRUVATE METABOLISM AND CITRIC ACID TCA CYCLE	0.809107	0.825607	0.970271	0.843585	0.754923	0.911935	-2.16377	2.56631e-07	4.17942e-05	-1.25012	0.112867	0.515638	0.833407	0.722222	0.87641	-1.07913	0.335766	0.637442	-0.970814	0.539629	0.754546	-1.27635	0.115152	0.273848	-1.57012	0.0058857	0.0418291	2.03146	9.9359e-05	0.00366887	1.9744	0.000321552	0.0291871	0.988653	0.481873	0.847774	1.22215	0.157328	0.320844
REACTOME REGULATION OF PTEN STABILITY AND ACTIVITY	0.638995	0.991111	1	-1.50282	0.0122928	0.0679651	-1.59198	0.0033204	0.0411441	0.673937	0.980216	1	-1.05363	0.35649	0.664582	0.941074	0.547812	0.816968	-1.57433	0.0132365	0.092943	1.46872	0.0138801	0.0532618	-0.940778	0.564899	0.740123	-1.58075	0.031221	0.239036	-0.953549	0.47973	0.871258	-0.832758	0.766272	0.956829	-1.32985	0.0688468	0.191485
REACTOME RESOLUTION OF SISTER CHROMATID COHESION	-1.69511	0.00109457	0.0379451	-1.10811	0.252688	0.511807	-1.56434	0.00156964	0.0261043	0.74476	0.951957	1	1.09934	0.283582	0.590228	-0.66888	0.991826	1	-0.953624	0.535433	0.750023	-1.43623	0.0113783	0.046499	0.836943	0.832184	0.91816	-0.911262	0.632035	0.855624	-1.06171	0.309633	0.812106	1.20086	0.180207	0.606427	-1.53143	0.00761998	0.0451613
REACTOME RHOA GTPASE CYCLE	-1.1614	0.158261	0.484043	1.48301	0.00384062	0.0296424	1.14464	0.200528	0.480255	1.43371	0.0133533	0.201724	1.6305	0.00183162	0.0364676	1.43935	0.0233528	0.114762	1.55549	0.0127384	0.0900986	1.44316	0.0170094	0.0613204	1.32585	0.0257027	0.111483	-1.24386	0.100213	0.390959	0.918295	0.582011	0.932912	-1.42871	0.023472	0.205659	-1.29768	0.0453782	0.147186
REACTOME RHO GTPASES ACTIVATE WASPS AND WAVES	0.759926	0.852391	0.985607	-0.765812	0.840741	0.940517	-1.45115	0.0266109	0.148985	-1.23821	0.155361	0.56782	-0.985737	0.478764	0.745623	1.89402	0.000412088	0.00467335	1.73629	0.00557761	0.0551501	1.56485	0.00832813	0.0359826	1.49081	0.0531697	0.202654	-0.79811	0.743041	0.897897	-0.730902	0.815846	0.994349	-0.9443	0.548128	0.879555	-1.72001	0.00270372	0.0242905
REACTOME RNA POLYMERASE III TRANSCRIPTION INITIATION FROM TYPE 1 PROMOTER	1.52526	0.0301401	0.225361	-1.35617	0.0994475	0.288072	0.799916	0.783961	0.933872	-0.730591	0.916129	1	-1.72362	0.00956252	0.0919013	-1.60123	0.0106222	0.0605641	-1.14497	0.30678	0.533697	-1.67619	0.00371765	0.0191459	0.650389	0.964435	0.985354	1.634	0.0158632	0.173503	0.793107	0.745731	0.994307	1.73435	0.00180391	0.0362093	-0.814361	0.763158	0.869867
REACTOME SCAVENGING BY CLASS A RECEPTORS	-1.00678	0.452794	0.771976	1.81323	0.00435032	0.0322765	-1.28041	0.154217	0.422296	1.82303	0.00278918	0.0765041	NA	NA	NA	NA	NA	NA	NA	NA	NA	-1.24565	0.162844	0.339705	1.6393	0.00904299	0.056212	-1.28078	0.178054	0.515641	-1.11029	0.328358	0.823415	0.858606	0.653659	0.91869	-1.79369	0.000927618	0.0119325
REACTOME SIGNALING BY MODERATE KINASE ACTIVITY BRAF MUTANTS	-1.72963	0.00567962	0.0984468	1.29056	0.100218	0.288755	-0.957751	0.512676	0.781712	0.944852	0.540441	0.879965	1.09061	0.33682	0.646098	1.05422	0.386243	0.686665	1.76754	0.005722	0.0554462	1.52024	0.0149833	0.0558119	1.45569	0.0239179	0.106177	0.851201	0.689189	0.880351	0.986611	0.465328	0.860123	-1.18942	0.201681	0.634153	-1.74866	0.00143463	0.0165714
REACTOME SIGNALING BY ROBO RECEPTORS	0.637047	1	1	-2.09578	6.67164e-10	2.55746e-08	-1.17642	0.0646667	0.263286	-1.28072	0.0309339	0.31016	0.884551	0.727862	0.878749	1.35545	0.0630499	0.252084	-1.01905	0.416923	0.652892	1.66769	8.46221e-05	0.000804976	0.916597	0.696891	0.827787	2.08741	3.37651e-09	2.43307e-07	0.796534	0.900722	0.994349	1.82802	1.54581e-06	8.53285e-05	-1.29507	0.039253	0.131961
REACTOME SIGNALING BY VEGF	-1.02885	0.385841	0.724292	-0.815002	0.86631	0.948816	-1.34836	0.0368395	0.179558	1.06839	0.31283	0.744221	1.18586	0.177966	0.469403	1.65555	0.00178463	0.0143886	1.48449	0.0297193	0.131042	1.72727	0.000168502	0.00143166	1.8689	5.15235e-06	0.000306971	1.03428	0.374046	0.724715	-0.630916	0.983871	0.998338	1.1842	0.184862	0.61145	-1.63235	0.00168518	0.0185206
REACTOME THE ROLE OF GTSE1 IN G2 M PROGRESSION AFTER G2 CHECKPOINT	-1.69326	0.0030544	0.0698848	-1.7855	0.000286267	0.00365786	-1.54201	0.00697343	0.0679463	0.807173	0.862745	1	-0.870787	0.652416	0.846565	1.15514	0.252893	0.551766	-1.58242	0.016718	0.105193	1.54396	0.0100463	0.0425931	0.85376	0.732584	0.852148	-1.63068	0.0115067	0.154897	-0.923868	0.525959	0.899447	0.994306	0.457271	0.828945	-1.39131	0.0447504	0.146409
REACTOME TRANSCRIPTIONAL REGULATION OF GRANULOPOIESIS	-0.948029	0.530909	0.83213	-1.48212	0.0263766	0.114898	0.840728	0.738725	0.911718	-0.996809	0.447598	0.845215	1.90252	0.00202386	0.0364945	1.2265	0.212066	0.511336	1.43873	0.0992736	0.278778	1.54615	0.010092	0.0426276	1.52591	0.0212617	0.0982786	-0.787655	0.850211	0.937451	-0.839999	0.668845	0.964838	1.30525	0.136292	0.526105	-1.53775	0.0245143	0.0991078
REACTOME TRANSLATION	1.23096	0.0685457	0.348517	-2.63054	3.73812e-27	4.29884e-24	-0.965602	0.615385	0.841258	-1.18215	0.0862534	0.476667	-1.25137	0.0688406	0.284446	0.825736	0.843707	0.984363	-1.25118	0.101025	0.280496	-1.05038	0.266129	0.463474	-1.26193	0.0411141	0.163302	2.2867	4.15185e-14	5.65113e-12	0.791776	0.924269	0.994349	2.0761	7.65972e-12	8.45633e-09	-1.49805	0.000659361	0.00956919
REACTOME TRNA PROCESSING	1.58274	0.00428613	0.0819991	-1.2963	0.0683453	0.231168	0.984145	0.501374	0.774824	0.786234	0.917108	1	-0.97014	0.487805	0.749128	-1.60029	0.00610528	0.0396268	-1.37357	0.0505529	0.182103	-1.68981	0.000776665	0.00517167	0.82965	0.842342	0.924861	-0.943281	0.546025	0.823226	-1.68549	0.0138794	0.255902	1.66469	0.00154226	0.0321257	-1.34378	0.0437231	0.143462
REACTOME NERVOUS SYSTEM DEVELOPMENT	NA	NA	NA	NA	NA	NA	-1.01033	0.431818	0.735834	-0.88911	0.919094	1	-1.12648	0.131673	0.412454	1.39494	0.00600002	0.0394396	1.40868	0.00705746	0.0651302	1.21618	0.0579557	0.164426	1.10123	0.142857	0.348522	NA	NA	NA	NA	NA	NA	1.44605	0.000522162	0.0151702	-1.28362	0.0117319	0.0614838
HALLMARK BILE ACID METABOLISM	-1.03257	0.399645	0.730517	0.836351	0.864253	0.948495	-1.88932	6.92616e-06	0.000493489	-0.854771	0.816514	0.996969	1.43238	0.030587	0.17938	-0.958992	0.540761	0.81435	-1.26064	0.109399	0.288064	0.952117	0.53562	0.71332	-1.84263	1.57655e-05	0.000637378	-1.32015	0.0628931	0.318094	1.35053	0.0793651	0.529101	-0.736016	0.953488	0.983407	1.65085	0.000841166	0.0112024
HALLMARK DNA REPAIR	0.863672	0.799065	0.963257	-1.62339	0.000308383	0.00381334	1.47161	0.00586619	0.0590201	1.0635	0.317949	0.74875	0.812255	0.873894	0.945016	0.59954	0.997037	1	-0.821641	0.831307	0.935582	-0.828224	0.935961	0.975697	-0.960336	0.569948	0.745013	1.18853	0.148496	0.470046	0.973014	0.475439	0.867106	1.62886	0.00115853	0.0275224	-1.09868	0.237856	0.415514
HALLMARK ESTROGEN RESPONSE EARLY	-1.29048	0.0486577	0.297671	1.49665	0.00217928	0.0187028	-1.24098	0.0407119	0.192579	0.965312	0.551053	0.882027	1.73345	0.000114747	0.00445535	1.06605	0.336207	0.637442	1.13736	0.214925	0.428524	1.37253	0.0236521	0.0813805	1.01672	0.390547	0.599383	1.07806	0.273056	0.626393	-0.983483	0.45805	0.858044	-1.21639	0.111554	0.4945	-1.17451	0.127063	0.277674
HALLMARK HEME METABOLISM	-1.45594	0.00580635	0.0991413	0.87846	0.803612	0.926265	-1.35034	0.00492165	0.0534351	-1.06168	0.293506	0.728126	1.58724	0.00279009	0.0430362	-1.02526	0.386364	0.686665	-1.08804	0.290749	0.515056	1.2083	0.132442	0.297999	1.25801	0.0360795	0.147978	1.34588	0.0286249	0.229907	0.889042	0.673647	0.965861	1.13808	0.207672	0.640419	-1.04822	0.340357	0.52491
HALLMARK MYOGENESIS	-1.16012	0.148087	0.479322	2.29655	5.48828e-13	3.71266e-11	1.18951	0.125165	0.38031	0.970482	0.556122	0.883132	1.8041	6.05648e-05	0.00299261	1.24433	0.134006	0.405405	1.46631	0.0320891	0.135612	1.21063	0.123337	0.286102	1.56466	0.000367958	0.00612542	1.24236	0.0824373	0.361263	1.1617	0.190563	0.72694	-0.804413	0.915194	0.978674	-0.917948	0.6771	0.811947
HALLMARK REACTIVE OXYGEN SPECIES PATHWAY	1.69013	0.00656681	0.108137	-1.49226	0.0167617	0.086112	1.27863	0.11094	0.357264	0.751477	0.88587	1	1.05087	0.379747	0.682936	1.77293	0.00195582	0.0155262	0.976139	0.449761	0.680966	1.94057	3.66098e-06	5.67703e-05	0.989132	0.446764	0.640985	1.41722	0.0545113	0.313504	1.25328	0.17963	0.72694	1.06616	0.371166	0.787867	0.865498	0.723542	0.844381
HALLMARK UV RESPONSE UP	-1.65897	0.000838546	0.029978	0.716223	0.995485	0.99722	0.828021	0.831579	0.947768	1.11421	0.22335	0.67662	1.09715	0.258134	0.552584	1.60447	0.00370353	0.0263589	1.31207	0.069221	0.225084	1.70175	0.000187223	0.00152173	1.24754	0.0772947	0.252154	1.50958	0.00778828	0.117786	1.30884	0.0912281	0.568815	0.947963	0.559275	0.885877	1.23615	0.0620347	0.179141
KEGG ADHERENS JUNCTION	-1.01648	0.420578	0.746818	1.25033	0.100437	0.288755	-1.88332	3.54298e-05	0.00183591	-1.04695	0.340858	0.763539	-0.923873	0.594646	0.814885	1.65246	0.00456054	0.0313923	1.41796	0.0745501	0.233768	1.15416	0.238364	0.428979	1.46647	0.0143721	0.0753207	0.812318	0.809701	0.927112	-0.980491	0.443439	0.84955	-1.09296	0.284848	0.721268	-1.37537	0.0643726	0.184015
KEGG ADIPOCYTOKINE SIGNALING PATHWAY	0.69933	0.961798	1	1.03546	0.372247	0.624791	-1.48413	0.00790454	0.0720894	-1.14992	0.226966	0.681633	1.5009	0.016819	0.127102	1.08518	0.344371	0.645462	1.30961	0.120907	0.302351	1.59168	0.00378522	0.0191459	1.71173	0.00148753	0.0157372	1.13321	0.255238	0.597833	1.03279	0.395985	0.833482	-1.05902	0.35905	0.771505	-1.02073	0.402504	0.582568
KEGG APOPTOSIS	1.10737	0.246667	0.596371	-1.0098	0.421147	0.669874	-0.97443	0.506993	0.778938	1.10382	0.253546	0.686448	1.22502	0.145228	0.424753	1.73835	0.0017398	0.0142498	1.28874	0.109333	0.288064	1.5594	0.00642216	0.0293141	1.33355	0.0568182	0.210879	-1.2311	0.143154	0.462699	1.05577	0.357651	0.826499	-0.930772	0.598784	0.905265	-1.47843	0.0207494	0.089917
KEGG CARDIAC MUSCLE CONTRACTION	-1.57939	0.0153969	0.161596	1.16656	0.183807	0.419402	0.73119	0.925	0.978529	0.686254	0.956204	1	-1.6454	0.00793523	0.0812367	-0.724913	0.892857	1	-1.57943	0.0137964	0.093367	-1.00223	0.421538	0.611375	-0.979226	0.477695	0.667594	1.88718	0.00016207	0.00551488	1.59392	0.0234864	0.340594	1.58409	0.0130145	0.135548	0.901815	0.643498	0.789209
KEGG ENDOCYTOSIS	-1.21947	0.0865052	0.382092	1.2797	0.0534035	0.194019	0.969327	0.552258	0.805082	1.17995	0.12272	0.51918	-1.04272	0.355717	0.664241	1.32531	0.0694645	0.271543	1.61819	0.00273939	0.0310439	1.442	0.00694435	0.0311945	1.55834	0.000741101	0.0100197	-1.07881	0.280269	0.633449	-0.898085	0.630588	0.947004	0.821517	0.845745	0.957344	-1.32528	0.0534701	0.163486
KEGG GLUTATHIONE METABOLISM	1.79513	0.00283334	0.0693168	-1.76443	0.00123449	0.0117273	-0.984563	0.456825	0.749331	-1.04387	0.361233	0.781353	1.66574	0.0175371	0.129913	0.847326	0.673759	0.890441	-0.932346	0.557627	0.769716	1.52949	0.0197148	0.0695239	-1.19839	0.215238	0.439008	1.49591	0.0322989	0.239244	1.36787	0.0932836	0.572511	0.968439	0.502326	0.858232	1.44488	0.0585042	0.173368
KEGG GLYCOSAMINOGLYCAN DEGRADATION	-0.882189	0.631985	0.887728	0.670129	0.910448	0.972099	-1.44081	0.0545051	0.23185	1.35376	0.126953	0.528592	1.76443	0.00914276	0.089598	NA	NA	NA	NA	NA	NA	1.7587	0.00058429	0.00418618	1.30855	0.14257	0.348522	1.43457	0.0878906	0.369986	1.09728	0.377111	0.826499	-1.40373	0.108527	0.489362	1.6439	0.0101916	0.0562774
KEGG HEMATOPOIETIC CELL LINEAGE	-0.942304	0.570916	0.854879	-1.23602	0.125912	0.335888	1.26417	0.0978102	0.328919	0.863548	0.732975	0.966281	1.54765	0.014487	0.114876	2.21416	1.21622e-08	5.02054e-07	1.93739	0.00185334	0.0222282	1.8769	2.65534e-05	0.000297609	1.43157	0.0480981	0.188398	-1.18476	0.181628	0.521065	1.14465	0.242215	0.764206	-0.774905	0.839763	0.957344	-1.28709	0.103825	0.241831
KEGG INSULIN SIGNALING PATHWAY	-1.12647	0.215929	0.552624	1.06054	0.306167	0.572906	-1.34559	0.0140503	0.101375	-1.24078	0.0771028	0.464667	1.22309	0.119826	0.389982	1.0305	0.403349	0.698513	0.953086	0.553936	0.766805	1.49248	0.00746288	0.0332597	1.75841	4.04499e-05	0.00123755	1.34127	0.0465549	0.297619	1.03049	0.380952	0.826918	-1.28795	0.0814167	0.442778	-1.53487	0.00536606	0.0369651
KEGG MAPK SIGNALING PATHWAY	-1.40515	0.00966299	0.134927	1.18359	0.0815851	0.254411	1.02603	0.39899	0.703012	0.985489	0.501629	0.867356	1.19968	0.107692	0.370203	1.70031	0.000155615	0.00211309	1.2449	0.177138	0.378911	1.64913	6.89028e-05	0.000672396	1.76636	1.32957e-06	0.000125422	1.01192	0.403285	0.743927	0.80728	0.889081	0.994349	0.870415	0.768	0.956829	-1.23042	0.0800654	0.208378
KEGG METABOLISM OF XENOBIOTICS BY CYTOCHROME P450	1.15109	0.253638	0.601996	-1.57401	0.0180466	0.0901456	-1.45818	0.0179037	0.114664	-1.42867	0.0281795	0.292911	1.51582	0.0542299	0.260953	0.998829	0.463551	0.746311	-1.20508	0.244482	0.466319	1.71992	0.0011479	0.00717916	-1.83215	0.000744288	0.0100197	1.21872	0.149909	0.473294	-1.12355	0.29011	0.803475	1.03323	0.424242	0.807573	1.4503	0.0531915	0.163178
KEGG NITROGEN METABOLISM	-1.24904	0.175238	0.507525	-1.37126	0.110251	0.310758	-1.65767	0.00519231	0.0541426	1.34645	0.138132	0.540092	-0.786715	0.753623	0.893475	0.937328	0.543689	0.81435	NA	NA	NA	-0.623764	0.939252	0.975697	-1.23877	0.168627	0.372632	0.808723	0.707364	0.88874	1.88434	0.000265407	0.0260984	1.74461	0.00250032	0.0431305	1.01711	0.444219	0.617759
KEGG PANCREATIC CANCER	0.979006	0.449664	0.770084	1.19161	0.157428	0.383799	-1.36746	0.0352161	0.17608	0.916406	0.624101	0.923115	1.17466	0.182008	0.473898	1.59607	0.0102734	0.0595138	1.18416	0.204134	0.417313	1.51137	0.0137053	0.0527702	1.41059	0.0277362	0.119382	0.926443	0.567164	0.835279	-0.704362	0.912162	0.994349	1.07055	0.334828	0.759035	-1.88308	0.000115641	0.00311679
KEGG PATHWAYS IN CANCER	-1.14845	0.152597	0.483577	1.52451	0.000237104	0.00313413	-0.975876	0.549669	0.803362	0.955193	0.585404	0.886714	1.14038	0.158351	0.441356	1.39072	0.0231149	0.114137	1.25555	0.071524	0.228735	1.10314	0.236095	0.425573	1.53394	9.46469e-05	0.00223209	0.862773	0.856881	0.94032	-1.03235	0.348668	0.825245	1.08425	0.263505	0.709512	-1.62066	2.98883e-05	0.00120834
KEGG T CELL RECEPTOR SIGNALING PATHWAY	-1.19635	0.135957	0.459109	-1.08147	0.293907	0.56145	-1.08157	0.266423	0.56454	1.00101	0.463458	0.848592	0.826077	0.810345	0.912448	1.91897	3.31609e-05	0.000543207	1.40256	0.0733879	0.232395	1.98231	2.25252e-07	4.81104e-06	1.64118	0.000716049	0.00988497	-0.720429	0.945833	0.975622	-1.03042	0.340326	0.823415	-1.03626	0.382263	0.787867	-1.44253	0.0256505	0.101758
KEGG VEGF SIGNALING PATHWAY	-0.988262	0.474638	0.793838	0.892716	0.695364	0.872649	-0.856806	0.769939	0.928815	1.14453	0.216606	0.666333	-0.828421	0.765714	0.895206	1.6088	0.0153093	0.0801991	1.1762	0.206897	0.418544	1.6394	0.00363976	0.0189872	1.71582	0.00174392	0.0181111	0.916525	0.59176	0.836273	-0.795537	0.756757	0.994349	1.2271	0.171946	0.591365	-1.42792	0.0357968	0.125906
REACTOME ACTIVATION OF GENE EXPRESSION BY SREBF SREBP	-1.54321	0.0317246	0.226831	1.68174	0.00387196	0.029685	-1.79262	0.000643456	0.0146708	-0.858576	0.753304	0.97346	1.17438	0.232218	0.537106	-0.986734	0.493056	0.776995	1.66356	0.0220117	0.114674	-0.568957	0.997041	0.999691	0.886102	0.660944	0.80364	-0.566814	0.983471	0.996486	-1.37884	0.108225	0.617333	-1.12893	0.268698	0.714158	-1.55094	0.0156535	0.0741411
REACTOME ACTIVATION OF IRF3 IRF7 MEDIATED BY TBK1 IKK EPSILON	-1.05466	0.38343	0.724292	-0.576205	0.953096	0.989224	0.974269	0.504259	0.776831	0.697583	0.895669	1	NA	NA	NA	NA	NA	NA	NA	NA	NA	1.57263	0.0114988	0.0466547	1.57997	0.0131222	0.0713347	-1.34354	0.139059	0.461591	NA	NA	NA	0.760814	0.759473	0.956616	-1.70944	0.0052137	0.0368869
REACTOME ANTIGEN PRESENTATION FOLDING ASSEMBLY AND PEPTIDE LOADING OF CLASS I MHC	-1.35822	0.108365	0.427481	-0.741552	0.832392	0.936644	-1.65897	0.00539123	0.0553694	1.60924	0.0232498	0.266081	NA	NA	NA	1.77161	0.00338119	0.0245731	1.625	0.0348224	0.143587	1.9627	2.85061e-07	5.86707e-06	1.1499	0.281124	0.507775	-1.54801	0.0325495	0.239244	-1.72363	0.00667265	0.167526	-1.13052	0.275064	0.717254	-1.56858	0.0310563	0.114142
REACTOME APOPTOSIS	-1.06814	0.311419	0.659746	-0.892671	0.75	0.90981	-1.56713	0.000175719	0.00556443	1.08883	0.266223	0.703959	1.16772	0.153509	0.435393	1.31793	0.0776978	0.286372	-0.975494	0.505327	0.735049	1.52113	0.0042189	0.0207612	-0.964662	0.548495	0.724773	-1.4589	0.0113163	0.154028	0.924871	0.589255	0.934571	0.974671	0.505992	0.858232	-1.49153	0.00305105	0.0261651
REACTOME ASPARAGINE N LINKED GLYCOSYLATION	-1.19153	0.1133	0.436864	-0.939954	0.660345	0.853255	-1.76078	8.35349e-08	1.9046e-05	-1.18642	0.0756303	0.462495	-1.03892	0.373626	0.680682	-1.02782	0.375494	0.675104	0.811886	0.942492	0.988275	0.868363	0.78653	0.898204	1.45641	0.000884617	0.01109	-1.164	0.129103	0.445459	-1.73674	0.00710204	0.174592	0.986244	0.517555	0.860007	-1.64248	2.52745e-05	0.00110041
REACTOME CELLULAR RESPONSE TO HYPOXIA	-0.701652	0.947653	1	-1.48246	0.0112924	0.0639715	-1.48394	0.0135227	0.0988195	-0.990114	0.440092	0.839435	-0.938138	0.537736	0.777711	0.937398	0.550987	0.818408	-1.64299	0.00504221	0.0519776	1.11059	0.302098	0.505133	-0.950009	0.557971	0.731892	-1.47671	0.0290816	0.229907	-1.14543	0.260181	0.772318	1.30394	0.104948	0.482161	-1.23427	0.127013	0.277674
REACTOME CELL JUNCTION ORGANIZATION	0.843306	0.811111	0.965568	2.06147	1.47631e-05	0.000308683	-1.51402	0.00799626	0.072322	0.860432	0.764388	0.975516	1.00781	0.419624	0.715576	1.57803	0.00606084	0.0395873	1.10345	0.26817	0.493088	0.748879	0.878187	0.949753	0.89508	0.610989	0.776731	0.757706	0.896282	0.95641	-0.70024	0.943128	0.994349	-0.725725	0.901163	0.976333	-0.793818	0.858131	0.924267
REACTOME CLASS A 1 RHODOPSIN LIKE RECEPTORS	1.07053	0.300716	0.654048	-0.724399	0.984099	0.993009	0.848821	0.788079	0.934871	1.24959	0.0787671	0.466151	-0.983804	0.506494	0.758691	1.95432	5.65668e-06	0.000108105	1.88141	0.00140779	0.0177162	1.8407	3.93926e-06	5.9147e-05	0.999866	0.438356	0.636407	-0.799886	0.947484	0.976171	0.738176	0.97582	0.998338	-1.20932	0.142857	0.547619	-0.970399	0.532995	0.691915
REACTOME CLASS I PEROXISOMAL MEMBRANE PROTEIN IMPORT	-0.844296	0.678095	0.92152	-1.30838	0.144213	0.366912	-1.56164	0.0150535	0.105449	-0.811344	0.741803	0.967697	-1.00744	0.427788	0.720885	-1.61174	0.0129155	0.0701516	-1.36677	0.123333	0.306923	-0.999407	0.491647	0.674599	-1.80745	0.00070142	0.00980255	-1.1617	0.255102	0.597833	0.811761	0.701657	0.966289	-0.685848	0.8775	0.962982	1.74844	0.00246581	0.0228795
REACTOME CLEC7A DECTIN 1 SIGNALING	0.702638	0.97254	1	-1.67085	0.0016946	0.0149907	-1.44388	0.0146951	0.104052	0.957894	0.525573	0.871129	0.903032	0.632911	0.833905	1.52118	0.0137611	0.0732036	-1.28532	0.105754	0.284288	1.84015	1.68552e-05	0.000203949	1.21644	0.126126	0.329206	-1.37563	0.0516529	0.309067	-1.10318	0.246544	0.767603	-0.905333	0.639241	0.916069	-1.40084	0.0301209	0.112531
REACTOME COLLAGEN BIOSYNTHESIS AND MODIFYING ENZYMES	-1.27339	0.120287	0.442524	2.58984	6.3242e-12	3.46325e-10	1.52788	0.0116564	0.0935214	1.56091	0.0121623	0.190031	-0.595041	0.99434	0.996996	0.740451	0.842809	0.984363	0.646804	0.933824	0.98356	-2.42833	2.31451e-12	1.54119e-10	-0.979523	0.473585	0.66431	1.25706	0.131429	0.448468	-0.867509	0.620087	0.947004	-1.57466	0.0209078	0.193624	0.676781	0.975717	0.992236
REACTOME COLLAGEN CHAIN TRIMERIZATION	-1.44929	0.0519481	0.312782	2.6081	1.14247e-11	5.71237e-10	1.57084	0.0131173	0.0971023	1.29367	0.142593	0.544974	-0.730424	0.873805	0.945016	-0.669244	0.928251	1	-0.771229	0.762144	0.893008	-2.35012	1.33894e-11	7.57838e-10	-1.41789	0.0633397	0.21994	0.822267	0.73166	0.897897	1.00404	0.449627	0.851617	-1.34129	0.118598	0.503558	1.0468	0.36887	0.551591
REACTOME COLLAGEN DEGRADATION	-1.63744	0.0120431	0.137773	2.65294	4.20992e-13	3.2276e-11	-0.938646	0.543909	0.798592	0.986257	0.460145	0.848592	0.865769	0.683871	0.863272	1.27874	0.154116	0.434632	1.19489	0.217918	0.430943	-1.76009	0.00094863	0.00612632	-1.49947	0.0167344	0.0823623	0.962022	0.541667	0.823226	1.02904	0.398577	0.833482	-1.51842	0.0325324	0.262159	1.30904	0.0799136	0.208378
REACTOME COLLAGEN FORMATION	-1.16218	0.202555	0.534105	2.63472	7.96813e-14	6.54525e-12	1.26598	0.0939306	0.320756	1.63712	0.00384144	0.0946163	1.16986	0.20332	0.496611	1.50593	0.0213203	0.108387	0.879867	0.647922	0.825015	-2.16465	5.22445e-08	1.44246e-06	-1.0321	0.378378	0.596298	1.17074	0.202358	0.54124	0.707354	0.927176	0.994349	-1.39821	0.0350573	0.270652	0.71005	0.979405	0.992236
REACTOME COOPERATION OF PREFOLDIN AND TRIC CCT IN ACTIN AND TUBULIN FOLDING	-1.84073	0.00421339	0.0819991	-1.69038	0.00692277	0.0444759	-0.901754	0.60567	0.83896	0.742305	0.866667	1	-0.923412	0.543478	0.780557	0.537071	0.98088	1	-1.33213	0.151007	0.348394	0.691976	0.902156	0.959812	0.744631	0.864017	0.934161	1.29144	0.140927	0.461591	0.876561	0.631481	0.947004	1.39433	0.0938511	0.466216	-1.72598	0.00525594	0.0369548
REACTOME CROSSLINKING OF COLLAGEN FIBRILS	-0.766696	0.788054	0.962149	2.04352	8.5651e-05	0.00133106	1.08386	0.362098	0.661478	1.81212	0.00282785	0.0765041	0.994448	0.480435	0.746165	NA	NA	NA	NA	NA	NA	-2.05584	2.06484e-07	4.67479e-06	-1.45142	0.0618956	0.217487	1.10694	0.329412	0.681638	1.20109	0.270169	0.786247	NA	NA	NA	1.14658	0.291581	0.473558
REACTOME CYTOSOLIC SENSORS OF PATHOGEN ASSOCIATED DNA	1.12051	0.251685	0.601102	-1.13965	0.220217	0.462978	0.824447	0.786667	0.934167	0.702572	0.955197	1	1.01193	0.448352	0.734521	1.33685	0.116162	0.372427	1.49621	0.0337276	0.140568	1.24534	0.144509	0.314584	1.59064	0.00476169	0.0374322	1.09351	0.297143	0.651163	-0.761982	0.807018	0.994349	1.60723	0.00820156	0.0933456	-1.66005	0.00598514	0.0390414
REACTOME DAP12 SIGNALING	1.1826	0.202105	0.534105	-1.03909	0.388476	0.640957	-0.783366	0.83378	0.947768	1.33819	0.101504	0.491469	1.18085	0.235537	0.538009	1.85342	0.000574319	0.00604793	1.7144	0.0246908	0.121449	1.86114	5.91639e-05	0.000590658	1.52917	0.0236305	0.105913	-1.17188	0.253638	0.596855	-1.09514	0.306867	0.81189	-1.17576	0.213542	0.650154	-1.61592	0.020107	0.087881
REACTOME DECTIN 1 MEDIATED NONCANONICAL NF KB SIGNALING	0.783547	0.882609	0.991851	-1.79911	0.000970641	0.00954049	-1.45818	0.0122933	0.0935214	-0.610424	0.997712	1	-0.754072	0.842105	0.930258	1.29438	0.131092	0.400259	-1.46631	0.0409165	0.156768	1.72434	0.000533292	0.00384513	-1.00669	0.424408	0.624899	-1.58796	0.0179848	0.180193	-1.10042	0.298206	0.80673	0.69754	0.933131	0.980187	-1.32494	0.078712	0.207697
REACTOME DNA REPAIR	-0.828019	0.922705	1	-1.21447	0.0633803	0.218881	1.04894	0.353216	0.653784	1.06603	0.304747	0.739355	-1.07956	0.255083	0.550462	-1.7381	2.81351e-06	5.58374e-05	-1.53853	0.00088487	0.0124267	-1.34037	0.0058991	0.0272563	-1.2217	0.0506329	0.196289	-1.19237	0.111349	0.408391	0.808456	0.908304	0.994349	1.21881	0.0743155	0.427314	-1.23327	0.0636646	0.182451
REACTOME DNA REPLICATION	-1.02751	0.393728	0.728614	-1.87123	2.30535e-06	5.64074e-05	-1.13262	0.127049	0.381148	1.06955	0.302207	0.736346	-1.07336	0.297445	0.599299	-0.822661	0.877246	0.99762	-1.40295	0.0298868	0.131042	0.93983	0.589059	0.76619	-1.37953	0.0199562	0.0945208	-1.44987	0.0175144	0.180193	0.957582	0.519366	0.893818	1.069	0.331469	0.759035	-1.59858	0.00132172	0.0155853
REACTOME DNA REPLICATION PRE INITIATION	-0.795133	0.88968	0.994911	-1.92754	6.22907e-06	0.000137758	-1.52286	0.00445138	0.0499613	1.09016	0.27193	0.7099	-1.08751	0.290741	0.593824	0.768087	0.832551	0.979695	-1.38698	0.05939	0.206919	1.2725	0.106809	0.259212	-1.14519	0.224561	0.448331	-1.56622	0.00774513	0.117786	-0.792417	0.826389	0.994349	1.13639	0.240822	0.685226	-1.6246	0.00237917	0.0224435
REACTOME E3 UBIQUITIN LIGASES UBIQUITINATE TARGET PROTEINS	-1.01578	0.409091	0.733489	-1.49398	0.0205641	0.0977222	-1.21785	0.147309	0.414852	-0.890756	0.673333	0.953608	-1.6577	0.010583	0.0945752	-1.21213	0.201389	0.503228	-0.845738	0.6914	0.844095	-1.17605	0.221239	0.411236	-1.10176	0.302804	0.525864	-1.3373	0.0889371	0.372629	1.26366	0.177239	0.72694	1.61203	0.0071354	0.0874544	-1.09095	0.321101	0.50606
REACTOME ECM PROTEOGLYCANS	-1.24921	0.135036	0.458403	2.55628	1.07719e-11	5.63077e-10	1.30719	0.0759878	0.287794	1.55869	0.0117143	0.190031	0.894228	0.655172	0.846565	1.59906	0.0152333	0.0801991	1.02034	0.392344	0.630923	-1.85018	0.000213091	0.00169872	-0.807842	0.8051	0.895259	1.12525	0.249042	0.59009	1.26247	0.133452	0.678557	-0.82886	0.744118	0.954267	1.09555	0.278912	0.458907
REACTOME EGR2 AND SOX10 MEDIATED INITIATION OF SCHWANN CELL MYELINATION	-0.836556	0.69697	0.929499	2.04959	0.000151124	0.00222811	-1.69799	0.00451404	0.0499613	0.819852	0.733205	0.966281	0.858978	0.659091	0.846565	0.964019	0.51434	0.796996	1.32363	0.152174	0.348597	-1.7646	0.0016538	0.00975052	-1.13848	0.294574	0.519404	0.88348	0.610895	0.844621	-1.15117	0.259574	0.772318	0.958665	0.499192	0.858232	-1.39057	0.0860421	0.217896
REACTOME EXTRA NUCLEAR ESTROGEN SIGNALING	-1.61777	0.0114569	0.135998	0.83812	0.820961	0.934757	-1.58721	0.00329652	0.0411441	0.915548	0.621864	0.923115	-0.786978	0.832046	0.926691	-0.900382	0.657568	0.879229	0.953946	0.510152	0.736718	0.929144	0.589816	0.76619	1.51615	0.0126509	0.0695184	-1.16831	0.2079	0.54718	0.738354	0.866071	0.994349	0.724279	0.895137	0.971712	-1.78212	0.000598944	0.00900341
REACTOME FCERI MEDIATED CA 2 MOBILIZATION	-0.762763	0.840077	0.980964	-0.890478	0.633459	0.843145	-0.933377	0.56546	0.813845	1.23189	0.195572	0.636838	1.41815	0.0826446	0.31123	1.66808	0.00801941	0.0489706	1.2	0.223301	0.436247	1.71905	0.00119352	0.00738284	1.64709	0.00685692	0.045659	0.917653	0.578154	0.836273	-0.978599	0.443478	0.84955	-1.16407	0.226562	0.665226	-1.56988	0.0308042	0.113584
REACTOME FCERI MEDIATED MAPK ACTIVATION	-1.73264	0.00693075	0.108613	-1.08004	0.343284	0.598117	-1.06744	0.348189	0.651925	1.19981	0.221402	0.672517	1.15608	0.247881	0.548848	1.28534	0.157221	0.439114	1.03565	0.399516	0.637777	1.73771	0.000939351	0.00611118	1.71268	0.00286257	0.0257177	-1.2717	0.156317	0.483556	-0.860273	0.644252	0.947004	0.746323	0.828843	0.957344	-1.54654	0.0217943	0.0920566
REACTOME FCERI MEDIATED NF KB ACTIVATION	-0.687124	0.97307	1	-1.70855	0.000448873	0.00501169	-1.45408	0.0194461	0.120389	-0.864069	0.771889	0.97934	0.963996	0.52686	0.76948	1.29761	0.118227	0.377739	-1.34027	0.0909091	0.267304	1.70769	0.00135894	0.00827054	-0.875879	0.680357	0.81753	-1.76747	0.00181272	0.0434204	-1.15967	0.213303	0.750241	0.798573	0.812779	0.957344	-1.29936	0.0938053	0.22787
REACTOME FCGR3A MEDIATED IL10 SYNTHESIS	-0.914487	0.594495	0.866185	0.824206	0.793103	0.926265	-0.785115	0.867978	0.959862	1.03982	0.389706	0.803166	0.90871	0.582645	0.807953	1.78467	0.00119119	0.0108788	1.61424	0.0290802	0.130457	1.85005	0.000106912	0.000975999	1.65116	0.00295202	0.0263125	0.887395	0.632812	0.855624	0.79076	0.731752	0.986195	-1.40938	0.0923913	0.463636	-1.19007	0.208255	0.382703
REACTOME FORMATION OF TUBULIN FOLDING INTERMEDIATES BY CCT TRIC	-1.9268	0.00229894	0.0597726	-1.50843	0.0407961	0.161222	-1.59217	0.0111747	0.0923128	0.68049	0.902724	1	NA	NA	NA	-0.423378	0.997947	1	NA	NA	NA	0.857845	0.684391	0.83409	0.794641	0.753012	0.862672	1.36347	0.122093	0.433519	-0.541297	0.974414	0.998338	1.26337	0.207578	0.640419	-1.64252	0.0110939	0.0595177
REACTOME GLYOXYLATE METABOLISM AND GLYCINE DEGRADATION	1.23286	0.156576	0.484043	-0.928259	0.568224	0.79207	-1.23467	0.167553	0.440117	0.566778	0.983547	1	1.05755	0.376344	0.681292	-1.68326	0.0054027	0.0362051	-1.68132	0.00540226	0.0545291	-1.56888	0.0134739	0.0522345	-1.45152	0.0518234	0.199538	1.70926	0.0119298	0.157966	1.73365	0.0127506	0.253106	1.20593	0.251981	0.691185	-0.614547	0.971805	0.991959
REACTOME GOLGI TO ER RETROGRADE TRANSPORT	-1.73712	0.000742471	0.0285879	-1.42645	0.0131869	0.0707116	-1.26315	0.0774687	0.290508	-1.09479	0.255814	0.687581	0.941548	0.557778	0.78704	0.974725	0.496183	0.779393	0.990194	0.445682	0.676797	0.877853	0.702381	0.840481	1.39982	0.0229238	0.104216	-1.48664	0.0165706	0.178061	-1.53751	0.0409412	0.45576	1.00562	0.438316	0.81781	-1.79554	5.28497e-05	0.00166183
REACTOME GPCR LIGAND BINDING	1.01246	0.426065	0.752189	1.15854	0.125581	0.335888	-0.87127	0.893023	0.959922	1.33661	0.0268653	0.286821	-1.02082	0.383636	0.682936	1.73458	0.000305386	0.00383725	1.88458	0.00117696	0.0156229	1.68442	8.34145e-05	0.000800214	0.854399	0.889447	0.946292	-0.678573	1	1	-0.568772	1	1	-1.26312	0.0475518	0.33652	-0.868821	0.80456	0.894118
REACTOME G ALPHA 12 13 SIGNALLING EVENTS	-1.02396	0.407609	0.733489	1.61999	0.00370602	0.0287968	1.3533	0.0478261	0.213811	1.63946	0.00339987	0.0856013	1.06095	0.341615	0.65086	1.13521	0.291181	0.596229	1.62303	0.0201914	0.11284	1.10742	0.307692	0.5056	1.04755	0.342222	0.56063	0.751773	0.889306	0.95641	0.807166	0.766423	0.994349	-1.6878	0.0043833	0.0628462	-0.848463	0.77102	0.876253
REACTOME HIV INFECTION	0.839518	0.909548	1	-1.52796	0.000442595	0.00499004	-1.09469	0.173469	0.4464	-0.866071	0.867925	1	-0.991601	0.471664	0.742788	0.844675	0.803867	0.963521	-1.15047	0.194729	0.405483	1.08511	0.299287	0.501174	1.12808	0.166227	0.371142	-1.37228	0.0307619	0.237002	-1.05009	0.316964	0.820215	1.44265	0.00693231	0.086969	-1.60929	8.86367e-05	0.00264044
REACTOME HIV TRANSCRIPTION INITIATION	1.40815	0.0810723	0.369603	-1.96569	7.29438e-05	0.00122791	1.21097	0.179289	0.447411	-0.82149	0.815385	0.996969	-1.2712	0.144788	0.424753	-1.11413	0.308046	0.610179	-1.0996	0.329352	0.560882	-1.69495	0.00247455	0.013799	-0.641648	0.962617	0.985354	-0.816577	0.751037	0.901016	1.22766	0.210721	0.746699	1.69057	0.00352581	0.0556071	-0.91564	0.592661	0.745435
REACTOME INTEGRIN CELL SURFACE INTERACTIONS	-1.5711	0.0110648	0.135998	2.23123	8.92134e-08	3.11845e-06	1.11275	0.268786	0.565344	1.47715	0.0206677	0.25179	1.37356	0.0520833	0.254982	2.0901	8.24111e-07	2.07435e-05	1.93741	0.000528795	0.00788312	1.08612	0.331006	0.528488	0.995912	0.456376	0.64739	0.823945	0.814313	0.927392	1.02224	0.410035	0.838664	-0.942727	0.540541	0.877583	-0.83196	0.79115	0.886715
REACTOME INTERLEUKIN 1 SIGNALING	1.18851	0.157895	0.484043	-1.41793	0.0262823	0.114898	-1.18839	0.107011	0.348697	-0.821768	0.857471	1	1.51865	0.0245648	0.153724	1.65883	0.00248333	0.0188863	-1.26056	0.11146	0.290335	1.78744	7.85207e-05	0.000759704	1.25738	0.0968468	0.286991	-1.60167	0.00710422	0.113259	-1.04298	0.327189	0.823415	0.756159	0.908029	0.978674	-1.42501	0.0236963	0.0964901
REACTOME INTERLEUKIN 37 SIGNALING	-1.16589	0.275472	0.62652	0.812851	0.704782	0.880763	0.765472	0.795262	0.938784	1.21147	0.199219	0.641235	1.27162	0.171111	0.458741	1.73327	0.00459325	0.0313923	1.63883	0.0338001	0.140568	1.77121	0.000471464	0.00351117	1.5782	0.0166732	0.0823623	-0.725046	0.832298	0.931961	0.998538	0.489871	0.872886	-1.57986	0.0222134	0.199379	-1.40278	0.0628684	0.180661
REACTOME INTERLEUKIN 6 FAMILY SIGNALING	1.18671	0.24477	0.595762	-0.941559	0.533849	0.760752	0.883823	0.618399	0.841258	0.756237	0.807087	0.992866	1.86832	0.00245822	0.0407053	NA	NA	NA	NA	NA	NA	1.66304	0.00276227	0.0149612	1.66137	0.0060939	0.0428466	0.742526	0.79845	0.926232	-0.918072	0.558635	0.919372	-0.717421	0.846348	0.957344	-1.29205	0.163776	0.327553
REACTOME INTRA GOLGI AND RETROGRADE GOLGI TO ER TRAFFIC	-1.44179	0.0105358	0.134948	-1.17554	0.121951	0.330764	-1.32123	0.0166402	0.111587	-1.21167	0.0846154	0.471902	-1.02243	0.398182	0.697283	0.911624	0.651429	0.875708	-0.808226	0.854651	0.945609	0.79288	0.891566	0.956638	1.54139	0.000943958	0.0113793	-1.60885	0.0012326	0.0328246	-1.50085	0.0235589	0.340594	0.854415	0.785714	0.956829	-1.65134	0.000175796	0.00406126
REACTOME ION CHANNEL TRANSPORT	-1.36831	0.024584	0.214687	1.50127	0.00422911	0.0317874	0.965315	0.562753	0.813103	-0.939973	0.609813	0.911502	0.834775	0.865772	0.944631	1.10047	0.302849	0.60828	1.40186	0.0654933	0.218086	1.55129	0.00176578	0.0103568	1.47916	0.00523514	0.038988	1.13651	0.172285	0.507329	-1.57448	0.0109669	0.227033	0.865514	0.74269	0.954267	0.863859	0.805353	0.894118
REACTOME L1CAM INTERACTIONS	-1.95235	2.00618e-05	0.00550882	1.14387	0.199105	0.437803	-1.32462	0.0388157	0.185924	0.821427	0.838261	1	-0.94077	0.565056	0.791586	1.1537	0.235669	0.541671	1.29754	0.105263	0.284123	1.31178	0.0753968	0.199881	1.4771	0.00812463	0.0519609	0.801932	0.855238	0.94032	-0.603066	0.993103	0.99903	0.753008	0.879285	0.963026	-1.48713	0.0165803	0.0759873
REACTOME MATURATION OF SARS COV 2 SPIKE PROTEIN	0.980367	0.492693	0.805862	0.742113	0.832244	0.936644	-1.618	0.00847735	0.0749161	-1.0998	0.286022	0.724972	0.863121	0.644628	0.844996	1.0174	0.435514	0.723643	1.30528	0.143204	0.33845	0.831169	0.729819	0.859736	1.70864	0.00354357	0.0308563	-0.892116	0.615702	0.844621	-1.60907	0.0358123	0.418401	-0.947805	0.518229	0.860007	-1.74543	0.00258042	0.0233683
REACTOME MHC CLASS II ANTIGEN PRESENTATION	-1.46996	0.0238791	0.210136	-1.36067	0.0485612	0.181316	-1.39874	0.0205679	0.12406	1.20425	0.135088	0.533291	1.30478	0.0810235	0.309079	1.9828	2.48789e-06	5.03433e-05	1.6825	0.00769889	0.0690762	1.89811	1.43124e-06	2.3826e-05	1.1434	0.187067	0.400302	-0.89434	0.671548	0.874226	-0.859539	0.68046	0.966289	-0.859681	0.726708	0.953574	-1.34374	0.0450751	0.146624
REACTOME MITOTIC G1 PHASE AND G1 S TRANSITION	-0.864159	0.793761	0.962833	-1.79131	2.42894e-05	0.000473437	-1.35317	0.0088072	0.0772323	0.819092	0.879252	1	-1.09811	0.248619	0.548848	-0.784621	0.926606	1	-1.21778	0.129518	0.31629	1.08467	0.320352	0.517787	-1.26367	0.0758621	0.248916	-1.01323	0.395299	0.739871	1.29738	0.0912281	0.568815	0.776383	0.920765	0.978674	-1.53176	0.00184267	0.0193139
REACTOME MITOTIC METAPHASE AND ANAPHASE	-1.3534	0.0233298	0.210118	-1.45135	0.00278467	0.0230387	-1.37786	0.00268962	0.0360725	0.82849	0.906149	1	0.935496	0.622222	0.826205	0.576989	1	1	-1.2398	0.110465	0.289299	-0.797552	0.993671	0.999691	-1.17718	0.11557	0.311488	-1.31338	0.0402957	0.269739	-1.11465	0.223714	0.762822	1.15039	0.202667	0.634153	-1.37315	0.00912327	0.0516377
REACTOME MOLECULES ASSOCIATED WITH ELASTIC FIBRES	-1.12713	0.277457	0.627293	2.08819	2.76067e-05	0.000520455	-1.19649	0.178862	0.447411	1.08039	0.342803	0.763539	1.73757	0.00969882	0.0919013	1.77946	0.00184934	0.0147947	0.824769	0.713936	0.860453	-1.35861	0.0934066	0.232899	-1.15637	0.257198	0.4789	0.665507	0.95122	0.978374	0.821035	0.717228	0.976242	-0.650098	0.940701	0.981601	1.15043	0.223881	0.400525
REACTOME MRNA SPLICING MINOR PATHWAY	1.77558	0.0029084	0.0693168	-1.66666	0.0033303	0.0265962	1.20432	0.166667	0.438799	-0.764037	0.90411	1	-0.963568	0.484848	0.746839	0.887993	0.624779	0.860421	-0.820532	0.733447	0.873544	-1.08572	0.307927	0.5056	1.29031	0.10661	0.300205	1.01908	0.404806	0.744281	0.736085	0.850091	0.994349	1.87813	0.00012196	0.0049868	-1.15295	0.236264	0.413782
REACTOME NEF MEDIATES DOWN MODULATION OF CELL SURFACE RECEPTORS BY RECRUITING THEM TO CLATHRIN ADAPTERS	-1.05435	0.398855	0.730517	0.649985	0.938947	0.984311	-1.18244	0.236318	0.526178	1.41425	0.0938697	0.479114	0.625472	0.922222	0.965189	1.10519	0.337891	0.63865	1.48167	0.0790123	0.242288	1.67535	0.00562197	0.0262978	1.65583	0.00769778	0.0497937	-1.25772	0.191358	0.53155	0.613813	0.926829	0.994349	-0.546961	0.97416	0.984121	-1.78263	0.00214387	0.0213355
REACTOME NEGATIVE EPIGENETIC REGULATION OF RRNA EXPRESSION	1.24055	0.131111	0.457798	-1.66472	0.00124411	0.0117273	1.13896	0.225997	0.5122	-1.25714	0.0982143	0.487499	-1.15405	0.235955	0.538009	-0.890784	0.643564	0.871599	-0.913116	0.607445	0.80783	-1.40418	0.0282236	0.0923385	0.83523	0.757447	0.864932	1.10219	0.276596	0.628627	0.937173	0.550542	0.914685	1.81698	0.000464406	0.0142418	-0.637408	0.994526	0.997027
REACTOME NEGATIVE REGULATORS OF DDX58 IFIH1 SIGNALING	-1.20491	0.196226	0.534105	-0.970256	0.489871	0.730586	-0.867651	0.662953	0.870698	1.38075	0.0811808	0.466893	0.826182	0.714286	0.874224	1.60372	0.0147711	0.0781734	0.907867	0.607748	0.80783	1.53536	0.0111421	0.0458648	1.30623	0.105809	0.300205	-1.62128	0.0354322	0.246616	-1.42772	0.0901288	0.568815	0.866902	0.658228	0.91869	-1.6291	0.010803	0.0590773
REACTOME NEURONAL SYSTEM	-1.25772	0.0629139	0.332262	1.30948	0.0108163	0.0615778	-0.929427	0.728814	0.90667	0.980705	0.5	0.867356	-2.03806	1.40331e-11	7.90063e-09	0.91855	0.626016	0.860421	1.60952	0.00624902	0.0587893	1.08877	0.281755	0.480342	0.856084	0.908136	0.957007	-0.761545	0.995643	0.999402	-0.864398	0.788462	0.994349	0.797934	0.899338	0.975313	-1.09083	0.235016	0.41295
REACTOME NR1H2 AND NR1H3 MEDIATED SIGNALING	0.806642	0.795207	0.962833	1.76451	0.00221042	0.0188295	1.09124	0.318818	0.627725	-1.22344	0.146552	0.549812	1.96071	0.000966576	0.0253108	-1.18459	0.221461	0.521327	1.37208	0.102871	0.280735	1.48566	0.0243376	0.0827333	1.2595	0.144681	0.349955	-0.952616	0.518908	0.816975	1.18821	0.246269	0.767603	-1.37248	0.0888889	0.460614	-1.1224	0.294776	0.476015
REACTOME NR1H3 NR1H2 REGULATE GENE EXPRESSION LINKED TO CHOLESTEROL TRANSPORT AND EFFLUX	1.06084	0.357602	0.700507	1.55972	0.0154415	0.080717	1.29351	0.122481	0.375006	-1.03767	0.404814	0.814785	1.84271	0.00333125	0.0468874	0.827498	0.711152	0.91624	1.21181	0.193627	0.404525	1.50591	0.0247437	0.0828695	1.30636	0.108108	0.301578	-1.05611	0.384289	0.736158	0.761444	0.787313	0.994349	-1.23291	0.192513	0.617391	-0.940649	0.549719	0.706361
REACTOME NRAGE SIGNALS DEATH THROUGH JNK	-1.03887	0.3902	0.727017	1.86691	0.000169256	0.00239723	1.52325	0.0107219	0.089875	1.76545	0.000977599	0.0381938	0.885986	0.657143	0.846565	0.904993	0.574431	0.836125	0.888103	0.630807	0.819217	1.02865	0.435935	0.622293	0.96047	0.495763	0.682966	-0.653751	0.969697	0.988252	0.730598	0.857407	0.994349	-1.27725	0.12426	0.511878	-0.82326	0.797814	0.890656
REACTOME NUCLEAR RECEPTOR TRANSCRIPTION PATHWAY	-1.24672	0.155844	0.484043	1.64828	0.00780325	0.0485067	0.762971	0.859351	0.959049	1.10467	0.288603	0.727892	0.667662	0.944444	0.974583	-1.58367	0.0131814	0.071221	-0.793089	0.767402	0.895593	0.866013	0.668168	0.823032	0.880479	0.685466	0.821008	1.37375	0.077634	0.348358	-0.786237	0.771242	0.994349	0.674776	0.927132	0.979243	1.70966	0.0039253	0.0300842
REACTOME NUCLEOTIDE EXCISION REPAIR	0.836658	0.849438	0.985555	-1.35202	0.0198846	0.0957354	0.862209	0.759134	0.923816	0.963634	0.52677	0.871286	-0.97186	0.484053	0.746634	-1.37433	0.033033	0.154955	-1.51613	0.014542	0.0958585	-1.20347	0.144033	0.314153	-1.02771	0.388502	0.599383	-0.78648	0.864017	0.94509	1.36558	0.0691489	0.518851	1.67237	0.000428049	0.013899	-1.19626	0.139028	0.29506
REACTOME N GLYCAN TRIMMING IN THE ER AND CALNEXIN CALRETICULIN CYCLE	-1.2775	0.142315	0.471908	0.44943	1	1	-1.69289	0.00188754	0.0294766	-1.58237	0.0175144	0.228089	1.26353	0.157025	0.440897	0.961754	0.523381	0.800278	0.56075	0.982716	0.999259	1.13304	0.286385	0.483862	1.7762	0.000465485	0.00720164	-1.10604	0.321199	0.67544	-1.72189	0.013628	0.255902	-0.93909	0.561497	0.885877	-1.89407	0.000223549	0.00466893
REACTOME ONCOGENIC MAPK SIGNALING	-1.34503	0.0605505	0.329856	1.49227	0.01322	0.0707116	-0.989775	0.452703	0.746917	1.03644	0.378092	0.79624	0.963506	0.50625	0.758691	1.03773	0.408867	0.705603	1.6563	0.00570921	0.0554462	1.45223	0.0412993	0.126696	1.18726	0.162896	0.366175	0.945932	0.548757	0.823808	1.0775	0.334495	0.823415	-1.06729	0.316923	0.759035	-1.45377	0.0234341	0.0957666
REACTOME ORC1 REMOVAL FROM CHROMATIN	-0.75832	0.884058	0.992063	-1.91418	7.41364e-05	0.00122791	-1.4206	0.0253293	0.143659	0.894708	0.661319	0.948615	-1.00037	0.43097	0.723208	0.905155	0.604538	0.850659	-1.63642	0.0081965	0.0706004	1.36495	0.0512091	0.149404	-1.36396	0.0620438	0.217487	-1.74417	0.00496719	0.0936271	-0.843314	0.683036	0.966289	0.834901	0.762048	0.956616	-1.4348	0.0306883	0.113527
REACTOME P75NTR SIGNALS VIA NF KB	0.837732	0.705882	0.929813	-0.951915	0.52919	0.756771	1.01077	0.460237	0.749967	-0.830226	0.702213	0.962028	1.82789	0.00421976	0.0554485	NA	NA	NA	NA	NA	NA	1.52359	0.0252131	0.0841925	1.61503	0.00908727	0.056212	-0.884104	0.625514	0.85045	0.987152	0.485929	0.871749	0.833164	0.668863	0.927298	-1.52511	0.0356313	0.125906
REACTOME PEPTIDE LIGAND BINDING RECEPTORS	1.11598	0.258581	0.609932	0.882149	0.718535	0.889273	-1.30833	0.0821479	0.299709	1.02973	0.390845	0.803166	-0.88516	0.725417	0.878301	2.15579	1.91324e-07	5.64132e-06	1.93596	0.0012665	0.0165843	1.97361	7.39788e-07	1.3085e-05	1.19296	0.193478	0.410145	-0.902246	0.691304	0.881687	0.793325	0.883681	0.994349	-1.32253	0.0852941	0.450378	-1.18726	0.183422	0.351921
REACTOME PHASE I FUNCTIONALIZATION OF COMPOUNDS	-1.54396	0.0143699	0.155087	-0.834894	0.803249	0.926265	-1.08866	0.247387	0.542677	-1.12457	0.237089	0.681633	1.18102	0.184946	0.47648	0.918209	0.57686	0.837765	-0.681481	0.94822	0.988275	1.71465	0.000259883	0.00204297	-1.79701	0.000296117	0.00523757	1.19248	0.185039	0.521088	1.14588	0.236655	0.762822	-1.08244	0.294833	0.734183	1.84636	0.000132075	0.00332241
REACTOME PLASMA LIPOPROTEIN ASSEMBLY REMODELING AND CLEARANCE	-1.42249	0.0544465	0.317038	0.844105	0.786364	0.923716	-1.36557	0.0357018	0.17773	-0.941231	0.566591	0.885842	1.91962	0.000270882	0.00871466	0.90567	0.579299	0.83784	1.64921	0.013994	0.0935187	1.53306	0.0129861	0.0510425	1.27902	0.115217	0.311279	-0.924111	0.590129	0.836273	0.924091	0.566308	0.920796	-1.00761	0.450746	0.822562	1.15252	0.193103	0.364622
REACTOME PLATELET AGGREGATION PLUG FORMATION	-1.79375	0.00430065	0.0819991	1.34131	0.0863931	0.260794	1.03167	0.423197	0.729045	1.16271	0.242259	0.681633	1.79884	0.00623629	0.0739165	1.25867	0.180851	0.474907	1.7376	0.00548837	0.0548271	1.1299	0.274295	0.474734	1.17378	0.205394	0.426197	-0.727136	0.851153	0.937646	0.62397	0.944444	0.994349	0.667545	0.919304	0.978674	-1.14876	0.245318	0.424618
REACTOME PROTEIN UBIQUITINATION	-1.08141	0.326087	0.674581	-1.33931	0.064632	0.222535	-1.58155	0.00373918	0.0444028	-1.06256	0.32287	0.751755	-1.7654	0.00295298	0.0437507	-0.954624	0.522613	0.800278	-0.865705	0.671164	0.834862	-1.34115	0.0469107	0.140113	-1.27047	0.108059	0.301578	-1.36543	0.0554371	0.3144	1.12637	0.251799	0.769845	1.71339	0.0011717	0.0275224	-0.985059	0.490435	0.651611
REACTOME PYROPTOSIS	-0.764849	0.785171	0.96068	-1.42078	0.0716981	0.238548	0.769613	0.807692	0.942649	1.24879	0.180422	0.608303	0.847336	0.669565	0.853546	1.68878	0.00903355	0.0532966	1.49659	0.0806846	0.24586	1.59842	0.00863308	0.0371584	0.806051	0.776876	0.878105	-1.47317	0.0597938	0.317149	0.985754	0.495256	0.872886	0.784985	0.76252	0.956616	-1.61653	0.0119757	0.0616207
REACTOME REGULATED NECROSIS	-0.898892	0.627523	0.886279	-1.44657	0.0285716	0.120357	0.877511	0.671296	0.873216	0.958159	0.535461	0.876701	1.30413	0.138075	0.415658	1.97563	3.9968e-05	0.000644483	1.79478	0.00890437	0.0743822	1.65682	0.00300362	0.0159629	0.905848	0.616379	0.779641	-1.40017	0.0649351	0.318094	0.761716	0.819521	0.994349	0.902406	0.625749	0.916069	-1.35528	0.0669145	0.189278
REACTOME REGULATION OF HMOX1 EXPRESSION AND ACTIVITY	0.751743	0.913333	1	-1.88179	8.048e-05	0.00128544	-1.48617	0.0122534	0.0935214	-0.759566	0.917411	1	0.745558	0.88172	0.947345	0.971755	0.489149	0.774235	-1.53619	0.0203125	0.11284	1.61753	0.00264914	0.0145574	-1.0659	0.339928	0.5593	-1.62326	0.0141226	0.170823	-0.944247	0.490909	0.872886	0.92312	0.581465	0.89656	-1.1084	0.267016	0.446992
REACTOME REGULATION OF MRNA STABILITY BY PROTEINS THAT BIND AU RICH ELEMENTS	-0.77429	0.894454	0.995486	-1.50156	0.00790888	0.048899	-1.3838	0.0309976	0.162844	-0.663236	1	1	0.991982	0.467078	0.742355	1.01943	0.420128	0.715704	-1.36235	0.0696921	0.225105	1.47258	0.0133902	0.0521339	-0.878861	0.706306	0.832143	-1.71292	0.00507075	0.0936271	-0.980814	0.441805	0.84955	1.01296	0.448225	0.822562	-1.32628	0.0647986	0.184766
REACTOME REGULATION OF RAS BY GAPS	-0.616275	0.989071	1	-1.43698	0.0194844	0.0949453	-1.30215	0.0610174	0.252028	0.907689	0.647482	0.935711	-1.15614	0.241636	0.541996	0.957028	0.517355	0.798652	-1.63698	0.00965363	0.0766751	1.48529	0.0122368	0.0486038	-1.10116	0.291971	0.518042	-1.54467	0.0333048	0.239244	-0.925005	0.527027	0.899447	-0.98826	0.48048	0.847774	-1.26964	0.116638	0.262183
REACTOME REGULATION OF RUNX2 EXPRESSION AND ACTIVITY	-0.765762	0.869565	0.986888	-1.5661	0.00652169	0.0425786	-1.43494	0.0172239	0.113061	-0.905365	0.661435	0.948615	-1.23823	0.1527	0.435292	0.799315	0.762542	0.940195	-1.63015	0.00720158	0.0658333	1.56746	0.00406548	0.0200966	-1.00366	0.438757	0.636407	-1.14551	0.221748	0.563572	0.882751	0.642218	0.947004	0.779635	0.84006	0.957344	-1.02618	0.409639	0.589213
REACTOME RHO GTPASES ACTIVATE NADPH OXIDASES	-1.4653	0.0643939	0.334848	-1.24937	0.191729	0.432297	-1.5277	0.0210271	0.125472	0.767963	0.795113	0.985332	1.27329	0.168889	0.454949	1.9723	2.21135e-05	0.000380352	1.79232	0.0154612	0.0998558	1.9127	1.03148e-05	0.000134211	1.38359	0.0945674	0.284958	-1.2382	0.203742	0.543052	-0.826586	0.705757	0.966289	-1.08851	0.323907	0.759035	-1.41367	0.0797665	0.208378
REACTOME RHO GTPASES ACTIVATE PAKS	0.43128	0.997904	1	1.07522	0.343158	0.598117	-1.28342	0.1475	0.414852	-0.810666	0.75625	0.97346	-1.20274	0.239488	0.53963	1.06971	0.396857	0.694156	0.86015	0.614428	0.812318	1.7035	0.00289199	0.0155153	1.61429	0.0136765	0.0733734	0.774087	0.761165	0.906149	0.974163	0.515654	0.893497	-0.901386	0.570707	0.890758	-1.56415	0.0222973	0.092796
REACTOME RNA POLYMERASE II TRANSCRIBES SNRNA GENES	1.20407	0.145089	0.47696	-1.59826	0.00349078	0.0276065	1.22899	0.116212	0.363468	-1.38892	0.0351152	0.320492	-0.905698	0.600379	0.816945	-1.43325	0.054986	0.231615	-1.27212	0.12945	0.31629	-1.61168	0.00375597	0.0191459	0.772739	0.908889	0.957007	-0.800832	0.820084	0.928468	-0.863242	0.640798	0.947004	1.54613	0.00763595	0.0896817	-1.02905	0.404293	0.583007
REACTOME RNA POLYMERASE I TRANSCRIPTION	1.21914	0.152125	0.483577	-1.55966	0.0065493	0.0425786	1.20049	0.160584	0.427724	-0.889755	0.698661	0.962028	-0.876027	0.657993	0.846565	-0.903065	0.607843	0.853461	-1.01756	0.431208	0.666412	-1.56846	0.0114524	0.0466335	0.844989	0.734914	0.852753	-0.863089	0.716024	0.890487	0.989445	0.466071	0.860123	1.77833	0.00141421	0.0307205	-0.644074	0.989209	0.996452
REACTOME ROS AND RNS PRODUCTION IN PHAGOCYTES	-0.812631	0.754753	0.950922	-1.09167	0.332717	0.59047	0.707959	0.898058	0.961302	1.24159	0.177449	0.607471	0.984214	0.479079	0.745623	1.93103	0.000197144	0.00257535	1.75231	0.0243926	0.121449	1.87244	3.68889e-05	0.000397697	1.77115	0.00163176	0.0171032	-1.35724	0.0963597	0.386059	0.660948	0.90824	0.994349	-0.886514	0.611979	0.915481	0.733562	0.882979	0.936768
REACTOME SCF SKP2 MEDIATED DEGRADATION OF P27 P21	-0.833186	0.767824	0.953871	-1.76156	0.00087432	0.00881989	-1.57482	0.00288778	0.0378398	-0.821589	0.819222	0.996969	-0.863169	0.682746	0.862819	1.09951	0.32437	0.626754	-1.49467	0.041093	0.156768	1.45637	0.0240644	0.0820509	-1.11749	0.273224	0.501186	-1.58485	0.0170662	0.179992	-0.745245	0.841758	0.994349	0.787737	0.799387	0.957344	-1.31321	0.0896057	0.221471
REACTOME SIGNALING BY ALK IN CANCER	-0.935682	0.561694	0.852133	-0.840374	0.754682	0.911935	-1.33784	0.0874636	0.311242	-0.997948	0.451467	0.848279	1.99591	0.000223184	0.00761531	1.34695	0.108291	0.356246	1.09427	0.298289	0.524576	1.62536	0.0026969	0.0147483	1.23968	0.157113	0.362962	-1.49811	0.0335918	0.239244	-1.04821	0.367033	0.826499	-0.700904	0.932353	0.980187	-1.58682	0.00679758	0.0427492
REACTOME SIGNALING BY BRAF AND RAF1 FUSIONS	-1.27021	0.116576	0.441822	1.40095	0.0436596	0.169624	0.771513	0.88	0.959862	0.896832	0.670251	0.952816	1.09996	0.290323	0.593824	1.06833	0.364393	0.668329	1.76539	0.0111369	0.0854	1.50545	0.0143039	0.0539732	1.17766	0.197309	0.416706	0.88969	0.634286	0.855727	0.85482	0.687956	0.966289	-0.908573	0.610465	0.914455	-1.56202	0.0112369	0.0595197
REACTOME SIGNALING BY NTRKS	-1.68248	0.000475666	0.0217665	1.30022	0.0550661	0.196665	-0.924429	0.685824	0.878471	0.917541	0.645724	0.934362	1.29151	0.0641593	0.279995	0.765206	0.867896	0.996877	1.55347	0.019378	0.111108	1.43463	0.0182853	0.0655031	1.8286	1.36298e-05	0.000571442	1.30194	0.0651769	0.318094	-0.746627	0.916279	0.994349	0.979076	0.494334	0.858232	-1.23945	0.097973	0.23361
REACTOME SYNTHESIS OF DNA	-0.969986	0.517921	0.824064	-1.82603	2.40952e-05	0.000473437	-0.966151	0.555556	0.806794	1.05495	0.344291	0.763539	-0.918105	0.610169	0.816945	0.66641	0.980243	1	-1.48912	0.0169743	0.106117	0.98573	0.489418	0.673173	-1.45295	0.0131704	0.0713347	-1.49289	0.0188996	0.182299	1.04871	0.358289	0.826499	0.858389	0.738944	0.954267	-1.5508	0.00367215	0.0292738
REACTOME THE NLRP3 INFLAMMASOME	-0.967802	0.507605	0.815363	0.565049	0.974522	0.991321	0.522787	0.974619	0.991652	1.01309	0.431683	0.830999	NA	NA	NA	1.85066	0.000524574	0.0056121	NA	NA	NA	1.81909	5.49272e-05	0.000560158	1.60168	0.0106676	0.0628498	-0.950369	0.530864	0.819813	1.28169	0.178236	0.72694	-1.41506	0.0987342	0.476536	-1.00277	0.458574	0.629983
REACTOME THE ROLE OF NEF IN HIV 1 REPLICATION AND DISEASE PATHOGENESIS	-0.888422	0.61553	0.881333	-0.613716	0.963168	0.990892	-1.38974	0.0677083	0.269886	1.6143	0.0169556	0.226111	1.02491	0.425926	0.720468	1.43043	0.0803738	0.292063	1.61877	0.0268479	0.124477	1.82471	0.000169472	0.00143166	1.71597	0.00314177	0.0277851	-1.23584	0.208678	0.54718	0.548441	0.972015	0.998338	0.560654	0.967374	0.983407	-1.85884	0.000861708	0.0113425
REACTOME TRANSCRIPTIONAL REGULATION BY THE AP 2 TFAP2 FAMILY OF TRANSCRIPTION FACTORS	-1.27783	0.136882	0.459217	-1.0135	0.439926	0.682746	0.863848	0.677578	0.876186	-1.29742	0.101075	0.491469	1.71852	0.0113038	0.0974423	0.891957	0.599638	0.850659	-0.818846	0.686242	0.843017	1.03046	0.422886	0.611375	1.78854	0.000920884	0.0113309	0.996248	0.456075	0.770609	-1.31271	0.1606	0.718681	1.4914	0.0333293	0.263941	-1.69793	0.00720582	0.0445294
REACTOME TRANSCRIPTION COUPLED NUCLEOTIDE EXCISION REPAIR TC NER	0.961909	0.519016	0.824658	-1.38191	0.0535714	0.194019	0.924088	0.612903	0.841258	1.03883	0.379433	0.79624	-1.09927	0.294007	0.597568	-1.20979	0.146982	0.429206	-1.62793	0.00763299	0.0690762	-1.43736	0.0168402	0.0609989	0.90546	0.645598	0.798813	0.767307	0.886792	0.95641	1.56026	0.0322172	0.39192	1.57085	0.00858453	0.0967073	-1.30454	0.0800712	0.208378
REACTOME TRANSCRIPTION OF THE HIV GENOME	1.1998	0.15894	0.484043	-1.78244	0.000283176	0.00365786	1.36864	0.0423358	0.197125	-1.21709	0.129545	0.528592	-1.01146	0.431734	0.723412	-1.14635	0.226131	0.526787	-1.22507	0.178105	0.379304	-1.64081	0.00222302	0.0125197	1.03602	0.38326	0.598414	-1.00995	0.436441	0.759435	0.911631	0.583181	0.932912	1.76237	0.000746878	0.0209452	-1.19429	0.181818	0.349437
REACTOME INTERLEUKIN 20 FAMILY SIGNALING	NA	NA	NA	NA	NA	NA	1.11089	0.333333	0.639731	NA	NA	NA	1.81478	0.0047933	0.0606433	NA	NA	NA	NA	NA	NA	1.67515	0.00425498	0.0207612	1.44025	0.0843621	0.266754	-0.976683	0.444898	0.759435	-1.2673	0.193206	0.72694	NA	NA	NA	-1.68845	0.00542068	0.0369651
HALLMARK ANDROGEN RESPONSE	0.841002	0.805869	0.964345	-1.15635	0.197133	0.437373	-2.0849	2.63812e-08	7.51863e-06	-1.48249	0.0100335	0.176582	1.38026	0.0685026	0.284446	0.871185	0.669826	0.889653	1.24171	0.151762	0.348476	1.5711	0.00346285	0.0182323	-0.929305	0.600358	0.767049	1.27795	0.0990476	0.389902	-1.02986	0.344828	0.823415	1.10706	0.290087	0.727856	-1.41209	0.0278705	0.107677
HALLMARK ESTROGEN RESPONSE LATE	-1.50923	0.0021981	0.0584797	0.950278	0.596288	0.815376	-1.2151	0.0378964	0.182286	1.01944	0.409241	0.814785	1.12516	0.191209	0.480583	0.983064	0.487699	0.773127	1.08558	0.290419	0.515056	1.45568	0.00594583	0.0273605	-0.91	0.695868	0.827439	1.29422	0.0610413	0.317149	1.07083	0.299115	0.80673	-1.12715	0.215385	0.653165	1.0588	0.313472	0.497685
HALLMARK KRAS SIGNALING DN	-1.31003	0.0678571	0.346556	1.37966	0.0222926	0.102615	-0.999525	0.437037	0.740019	-0.997273	0.457471	0.848592	-0.821599	0.888087	0.951461	-1.29788	0.0590792	0.242801	-0.579784	0.988581	0.999259	0.968516	0.509881	0.688766	-1.41739	0.0159354	0.0805904	0.940669	0.582577	0.836273	0.858011	0.772563	0.994349	0.789569	0.822917	0.957344	1.56473	0.0045506	0.0334498
HALLMARK MITOTIC SPINDLE	-1.36798	0.0208204	0.198487	1.54596	0.0010915	0.0105481	0.985652	0.501887	0.774824	-1.18595	0.10101	0.491469	1.27043	0.0580645	0.268835	1.15068	0.205307	0.506883	0.934188	0.646875	0.825015	-0.803211	0.982456	0.998331	1.06566	0.287565	0.514255	0.862856	0.8	0.927112	-0.847619	0.753456	0.994349	-1.53289	0.003438	0.055606	-1.20975	0.0918033	0.224452
HALLMARK MYC TARGETS V2	1.90102	0.000251916	0.0144096	-1.2753	0.113309	0.31551	1.29859	0.0835866	0.302504	-1.72239	0.00250317	0.0748151	-1.10247	0.286506	0.592059	-1.04072	0.371007	0.673494	-0.968498	0.511438	0.737475	-1.11211	0.274691	0.474734	1.16719	0.209957	0.431345	1.149	0.228519	0.576678	0.990163	0.46	0.858044	0.805936	0.774096	0.956829	-1.18641	0.21544	0.391457
HALLMARK SPERMATOGENESIS	-1.46007	0.0307776	0.226449	-1.04842	0.358025	0.615204	1.1599	0.199158	0.47798	-0.771253	0.906178	1	-1.09023	0.282609	0.589291	-1.36841	0.055914	0.233617	-1.58964	0.0119025	0.0879998	-1.6978	0.000952502	0.00612632	0.950148	0.542601	0.71966	1.3349	0.0583804	0.317149	-0.863283	0.670616	0.965372	-1.42012	0.0402098	0.299943	-1.30012	0.0752688	0.200954
HALLMARK UV RESPONSE DN	-1.44168	0.0170423	0.171021	1.77534	4.69076e-05	0.000856249	-1.47581	0.00442387	0.0499613	1.21091	0.110919	0.511535	1.07298	0.296537	0.599299	1.35035	0.070901	0.271589	0.91107	0.654762	0.829442	-1.15734	0.124378	0.287255	-0.859387	0.78157	0.878105	1.04156	0.32833	0.681638	0.912886	0.612847	0.946544	-1.04984	0.325175	0.759035	1.02266	0.380145	0.561049
KEGG AMINO SUGAR AND NUCLEOTIDE SUGAR METABOLISM	-1.02689	0.393321	0.728614	-0.779278	0.839925	0.940517	-0.844992	0.757746	0.923816	1.04028	0.389706	0.803166	-1.29433	0.133843	0.41316	-0.931976	0.574371	0.836125	1.30134	0.145278	0.342516	1.56852	0.0105291	0.0439815	1.35467	0.093617	0.284878	1.53241	0.052534	0.309067	-0.861227	0.641304	0.947004	0.653548	0.934884	0.981095	-1.69469	0.00431849	0.0319512
KEGG AUTOIMMUNE THYROID DISEASE	-0.79577	0.758491	0.952484	-1.51845	0.0358911	0.146364	0.575266	0.978333	0.993464	2.08946	3.61463e-05	0.00294505	1.64096	0.0215812	0.143789	NA	NA	NA	NA	NA	NA	1.95425	1.49223e-06	2.44812e-05	-0.863835	0.680392	0.81753	-1.66506	0.017191	0.179992	0.895935	0.607664	0.945554	-1.43315	0.101523	0.47673	-1.29703	0.141454	0.298186
KEGG BASAL CELL CARCINOMA	-0.910411	0.591575	0.864319	1.85802	0.00106994	0.0104274	1.00647	0.43865	0.740019	1.37873	0.0693431	0.462151	-0.857064	0.681564	0.862294	-1.29726	0.150327	0.43218	-0.696388	0.858347	0.945609	-1.67311	0.00297118	0.015865	0.774333	0.867521	0.937056	0.988502	0.444649	0.759435	-1.63195	0.0277842	0.36087	0.989234	0.465927	0.836396	1.30622	0.0991379	0.234977
KEGG BASAL TRANSCRIPTION FACTORS	0.588781	0.985201	1	-1.79489	0.00133771	0.0122093	1.06811	0.372019	0.676398	-1.15715	0.251064	0.686251	-0.921997	0.548263	0.784888	-1.28659	0.156863	0.439114	-1.04932	0.410866	0.648419	-1.56078	0.0113399	0.046499	0.608087	0.966667	0.985354	-0.769849	0.779193	0.917891	0.714311	0.853383	0.994349	1.5721	0.0198289	0.187104	-1.03612	0.401887	0.582568
KEGG BETA ALANINE METABOLISM	1.23397	0.211864	0.548625	1.35275	0.116424	0.322696	-1.75615	0.00121711	0.0227459	-1.73096	0.00846564	0.171278	1.11928	0.308026	0.607421	-1.21156	0.196755	0.498313	NA	NA	NA	1.10404	0.332762	0.530544	-1.50127	0.0366918	0.149946	-1.25233	0.191358	0.53155	1.7	0.0190435	0.312101	0.803088	0.721951	0.95166	1.85888	0.000487383	0.00777068
KEGG BIOSYNTHESIS OF UNSATURATED FATTY ACIDS	0.949831	0.544304	0.83694	-0.832091	0.719925	0.889273	-1.75827	0.00207642	0.0311463	-1.54205	0.037196	0.329243	-1.08765	0.345455	0.652853	-1.52231	0.037042	0.170658	-1.51517	0.0501994	0.181504	-1.15698	0.258907	0.457942	-1.63012	0.0164747	0.0817957	-1.22933	0.2079	0.54718	1.25064	0.197719	0.727686	0.585328	0.954693	0.983407	1.54491	0.0363442	0.125906
KEGG BLADDER CANCER	-0.810585	0.790741	0.962833	1.18481	0.190265	0.429873	0.911991	0.613707	0.841258	-0.962097	0.517621	0.869382	-0.940498	0.541985	0.779406	-0.657579	0.961276	1	-1.32278	0.118044	0.298654	0.673096	0.915535	0.966939	1.6649	0.00452311	0.0368357	0.834653	0.708812	0.888839	-1.10407	0.305857	0.811036	1.29603	0.130094	0.51641	-1.85365	0.000255219	0.00498116
KEGG CELL CYCLE	-1.04247	0.358929	0.701635	-1.49791	0.00417817	0.0317874	-0.896921	0.750958	0.91954	-0.984135	0.502347	0.867356	-0.871408	0.739051	0.883409	0.643024	0.976959	1	-0.898225	0.645609	0.825015	-1.08035	0.256098	0.455106	-1.42298	0.0212032	0.0982786	0.759141	0.924528	0.968817	0.980892	0.463458	0.858525	1.13901	0.235043	0.677512	-1.20783	0.128814	0.28038
KEGG CHRONIC MYELOID LEUKEMIA	-0.786286	0.84767	0.984502	1.01501	0.41048	0.661138	-1.3115	0.0917722	0.318329	-1.14423	0.19863	0.641235	1.21584	0.165289	0.448472	1.2957	0.128039	0.393262	0.933976	0.552699	0.766805	1.31597	0.090268	0.228142	1.63236	0.00248843	0.0227169	-0.847488	0.736052	0.897897	-1.03717	0.377528	0.826499	-0.881163	0.66568	0.925581	-1.7959	0.000345625	0.00616713
KEGG DILATED CARDIOMYOPATHY	-1.57963	0.0072833	0.111095	1.75568	0.000630072	0.00660235	0.795408	0.835799	0.947768	1.56501	0.00880069	0.171917	-0.969458	0.476099	0.744567	1.5922	0.00968523	0.0564698	1.16509	0.216749	0.430388	1.33304	0.0747283	0.198574	1.03435	0.390909	0.599383	-0.631736	0.995927	0.999402	0.98823	0.468641	0.860123	-0.779142	0.829412	0.957344	-0.822777	0.805654	0.894118
KEGG DORSO VENTRAL AXIS FORMATION	-1.31542	0.129524	0.454525	1.23577	0.187368	0.424997	-0.979962	0.486352	0.769817	-1.01913	0.420082	0.822541	-0.602467	0.948812	0.977458	-0.502252	0.991837	1	NA	NA	NA	0.979175	0.500858	0.682823	1.60393	0.0145733	0.0756053	1.26521	0.195736	0.536414	0.690337	0.847985	0.994349	-0.994696	0.439276	0.81781	-1.68316	0.00658798	0.0418966
KEGG EPITHELIAL CELL SIGNALING IN HELICOBACTER PYLORI INFECTION	0.535567	1	1	-1.15438	0.217082	0.461449	-0.895696	0.684848	0.878471	0.864083	0.700885	0.962028	0.943905	0.552301	0.784888	1.44821	0.0468227	0.203886	1.0659	0.318296	0.54636	1.65244	0.00145124	0.00869208	1.85072	0.000121625	0.0026996	-0.97931	0.480932	0.789735	-0.830134	0.70045	0.966289	0.788178	0.802413	0.957344	-1.26507	0.123214	0.272952
KEGG ERBB SIGNALING PATHWAY	-1.08866	0.313514	0.659839	1.1598	0.178733	0.412312	0.732706	0.954674	0.98407	-0.918768	0.633641	0.923571	-0.937084	0.559259	0.787495	1.01028	0.4336	0.7229	0.891631	0.644385	0.825015	1.17534	0.217274	0.407884	1.78483	0.000272245	0.00497066	0.922219	0.591876	0.836273	-0.772527	0.820513	0.994349	-0.782842	0.867692	0.961969	-1.64408	0.00222903	0.0217523
KEGG GAP JUNCTION	-1.6875	0.0042759	0.0819991	1.14207	0.213656	0.45691	-0.951354	0.544304	0.798592	1.38835	0.0399316	0.33836	-0.955384	0.520076	0.763502	1.2936	0.116203	0.372427	-0.840017	0.724919	0.865082	0.929362	0.59021	0.76619	1.17582	0.188889	0.402678	1.25621	0.125	0.4375	0.779254	0.821053	0.994349	-1.10654	0.273273	0.717144	-1.52481	0.0127167	0.0639791
KEGG GLIOMA	-1.0074	0.444646	0.768391	0.897193	0.685144	0.868705	-1.17797	0.180233	0.447873	1.24603	0.132855	0.53099	0.791741	0.809013	0.912083	1.41918	0.0682196	0.268096	1.18675	0.210526	0.42236	1.31556	0.0881057	0.224646	1.7903	0.000268038	0.00497066	-1.08584	0.338298	0.689542	-1.15861	0.237251	0.762822	0.752636	0.864048	0.961969	-2.03173	4.16478e-06	0.000314302
KEGG GLYCINE SERINE AND THREONINE METABOLISM	-1.66308	0.0148759	0.157574	-0.643859	0.949533	0.988201	-1.45342	0.0250684	0.14289	-1.16009	0.242553	0.681633	1.33396	0.118012	0.388816	-0.836038	0.720879	0.918453	-1.13369	0.330523	0.561889	-0.950815	0.522959	0.702242	-1.81055	0.00121708	0.0135547	1.05348	0.372361	0.724715	1.94387	0.000422385	0.0311509	-0.714259	0.875	0.962524	1.42022	0.0702128	0.194502
KEGG GLYCOLYSIS GLUCONEOGENESIS	-1.57366	0.0145528	0.155593	-0.742194	0.894834	0.962923	-1.8362	0.000218502	0.00655507	-0.778994	0.886621	1	1.61017	0.01678	0.127102	1.0322	0.426288	0.716497	1.44416	0.0681265	0.223022	1.62059	0.00534213	0.0253025	-1.07792	0.335835	0.556911	1.43205	0.0659341	0.319544	1.7524	0.0057527	0.150849	-0.785681	0.831429	0.957344	0.979057	0.494624	0.65487
KEGG GLYCOSYLPHOSPHATIDYLINOSITOL GPI ANCHOR BIOSYNTHESIS	0.751333	0.868476	0.986888	-0.755429	0.834275	0.936754	0.725657	0.876442	0.959862	0.891648	0.629063	0.923571	-0.750736	0.812386	0.913833	-1.69194	0.00444881	0.0310886	-1.63059	0.0192098	0.111108	-1.72511	0.00287777	0.0155126	0.895939	0.592593	0.76141	-0.829762	0.684536	0.88034	0.760441	0.775322	0.994349	0.74348	0.830343	0.957344	0.893133	0.626305	0.776866
KEGG GNRH SIGNALING PATHWAY	-1.15936	0.19115	0.53084	1.60464	0.00350483	0.0276065	0.971507	0.521246	0.7829	1.29104	0.0809859	0.466893	0.897302	0.646186	0.846053	1.24281	0.180354	0.47481	-0.829881	0.751204	0.886622	1.07784	0.354533	0.545287	1.55349	0.00439901	0.0363481	1.23225	0.143137	0.462699	-0.858493	0.65977	0.9576	-0.911095	0.626866	0.916069	-1.35101	0.0566372	0.170969
KEGG HISTIDINE METABOLISM	-1.3343	0.108159	0.427481	-0.733954	0.860335	0.948495	-1.03212	0.404639	0.708585	0.497727	0.992352	1	1.1297	0.301518	0.60411	-1.4015	0.068323	0.268096	-1.40307	0.0830508	0.249153	1.00285	0.458824	0.642013	-1.80727	0.0011702	0.0133805	-1.65269	0.0202465	0.187894	1.43681	0.0645161	0.518851	-1.25694	0.181347	0.606427	1.9137	0.000341826	0.00616713
KEGG MELANOMA	1.08188	0.3	0.654048	1.07118	0.324263	0.583401	-1.17068	0.186589	0.45843	0.966276	0.510753	0.868893	-0.892174	0.630597	0.83253	1.17044	0.251256	0.550881	-0.860545	0.675127	0.83657	1.0853	0.360414	0.550726	1.64112	0.00634547	0.0438424	-1.02156	0.416667	0.749832	-1.06791	0.343681	0.823415	0.686893	0.918429	0.978674	-1.82955	0.000295938	0.00558337
KEGG NON SMALL CELL LUNG CANCER	0.725108	0.946429	1	1.04084	0.371795	0.624791	-1.30298	0.0962099	0.325458	0.955671	0.539146	0.879965	-1.00509	0.428305	0.720885	1.26402	0.165821	0.451675	1.2695	0.150852	0.348394	1.2956	0.117385	0.277411	1.55484	0.00625116	0.043681	-1.00943	0.411255	0.746352	0.737687	0.842779	0.994349	-1.1866	0.200581	0.632691	-1.85005	0.00015825	0.00373207
KEGG NOTCH SIGNALING PATHWAY	-1.14528	0.240367	0.587564	1.54193	0.014037	0.0740482	1.18919	0.208075	0.490653	0.69722	0.939338	1	1.58642	0.0186618	0.134123	-0.974765	0.493151	0.776995	-0.709549	0.878583	0.951139	-0.909488	0.612426	0.780705	-0.844042	0.742537	0.858582	1.07072	0.344894	0.698339	-1.04222	0.367965	0.826499	0.946082	0.538222	0.877583	1.66519	0.00725472	0.0445294
KEGG P53 SIGNALING PATHWAY	-1.11236	0.287823	0.640602	-1.59786	0.00615059	0.0411231	-1.0735	0.333333	0.639731	0.934793	0.580935	0.886714	0.810679	0.781116	0.896571	1.61365	0.0126579	0.0694837	-0.54252	0.995041	0.999259	1.00706	0.478708	0.661657	1.21476	0.181015	0.391049	-1.03429	0.402954	0.743927	-1.17892	0.224719	0.762822	-0.989871	0.479412	0.847774	-1.42651	0.0320632	0.116038
KEGG PENTOSE PHOSPHATE PATHWAY	-1.36625	0.102273	0.420863	0.609323	0.968153	0.990892	-1.24502	0.188119	0.459219	-0.462899	1	1	1.87917	0.00140658	0.0332993	1.41848	0.108738	0.356246	1.56169	0.0477703	0.178036	1.41124	0.0687285	0.186126	0.889984	0.592292	0.76141	1.77551	0.00293888	0.0654569	1.48722	0.0453606	0.49106	0.770986	0.786753	0.956829	-1.1797	0.238921	0.416455
KEGG PHENYLALANINE METABOLISM	-1.42173	0.0733591	0.355605	-0.832906	0.715631	0.888742	1.00433	0.472081	0.754213	-1.67424	0.0168464	0.226111	NA	NA	NA	NA	NA	NA	NA	NA	NA	0.84646	0.689338	0.83409	-1.61129	0.00786202	0.0505671	1.51067	0.0565302	0.316208	0.810562	0.681733	0.966289	NA	NA	NA	1.75872	0.00300881	0.0259998
KEGG PORPHYRIN AND CHLOROPHYLL METABOLISM	-1.76932	0.0048507	0.0880826	-1.2531	0.175141	0.409647	-1.63099	0.00389694	0.0457991	-1.15513	0.242888	0.681633	1.26747	0.178022	0.469403	-0.827344	0.730612	0.921713	-1.07375	0.387755	0.625183	1.17016	0.248722	0.445496	-0.838912	0.70297	0.831518	1.1431	0.26177	0.605035	-1.8154	0.00432213	0.128265	0.566207	0.982595	0.988865	-0.970101	0.488327	0.651248
KEGG PROSTATE CANCER	1.06778	0.31377	0.659839	-0.942157	0.559649	0.782013	-1.13925	0.174825	0.446774	-1.2389	0.0976744	0.487499	0.898832	0.641189	0.84175	0.93899	0.541009	0.81435	0.785093	0.863517	0.945609	0.803627	0.813859	0.909458	1.75402	0.000536951	0.00810438	-0.852697	0.737395	0.897897	-1.32461	0.113164	0.629875	-0.765569	0.906061	0.978674	-1.96323	8.75687e-06	0.000495639
KEGG PROTEIN EXPORT	-0.74913	0.813688	0.965997	-1.57679	0.0190538	0.0932421	-1.54295	0.0182387	0.116157	0.473039	0.99812	1	-1.16952	0.26691	0.56808	-0.670669	0.893878	1	-1.17945	0.283305	0.508938	-1.22825	0.190361	0.372819	0.474106	0.993964	0.998374	-1.05357	0.374486	0.724715	-1.54995	0.0563798	0.518851	1.57216	0.0225892	0.201117	-1.66175	0.00745816	0.0447506
KEGG PROXIMAL TUBULE BICARBONATE RECLAMATION	-1.53891	0.0334422	0.234711	1.74613	0.00702255	0.0448663	-1.64972	0.00761428	0.0711499	-0.979026	0.449393	0.847191	0.776443	0.773333	0.896254	0.557243	0.964844	1	NA	NA	NA	0.821526	0.719081	0.856842	-0.611675	0.956349	0.985066	1.5647	0.0263758	0.221304	1.53724	0.0504914	0.518851	NA	NA	NA	-0.823442	0.730845	0.850077
KEGG RETINOL METABOLISM	-1.96776	0.000428498	0.0204251	-1.40996	0.0855019	0.260794	-1.65767	0.00522429	0.0541426	-1.05017	0.363436	0.781353	1.1227	0.334783	0.644714	NA	NA	NA	-0.627895	0.916388	0.971532	1.29606	0.13799	0.304492	-1.03508	0.40396	0.610525	1.34845	0.0808271	0.357448	-1.17327	0.237179	0.762822	1.10042	0.327613	0.759035	1.16534	0.260246	0.440558
KEGG RIG I LIKE RECEPTOR SIGNALING PATHWAY	-0.673653	0.96357	1	-1.1803	0.19633	0.437373	0.905428	0.631008	0.848659	0.993887	0.450805	0.848279	1.23122	0.173077	0.461812	1.46563	0.0627119	0.252084	-1.03717	0.415959	0.652892	1.48844	0.0221516	0.0771559	1.66437	0.00196598	0.0196946	-1.47144	0.0472608	0.297619	-1.80052	0.0107867	0.227033	0.638328	0.963746	0.983407	-1.52502	0.0360497	0.125906
KEGG STARCH AND SUCROSE METABOLISM	-1.55508	0.0425886	0.280545	0.70055	0.893709	0.962923	-1.80856	0.000573868	0.0133512	-1.22697	0.145652	0.548252	1.65619	0.0202465	0.140592	-0.897307	0.630832	0.863419	1.07285	0.358354	0.594597	1.39176	0.0789916	0.204619	1.45027	0.0582121	0.215079	-0.953917	0.506198	0.813216	-1.31378	0.137339	0.678557	0.683543	0.912908	0.978674	-1.67563	0.00876149	0.0506021
KEGG VIBRIO CHOLERAE INFECTION	-0.701446	0.924908	1	0.752983	0.899142	0.964564	-1.31142	0.0878187	0.311242	-0.921291	0.608889	0.911322	1.21799	0.167742	0.454032	1.17548	0.250842	0.550881	1.73384	0.0125544	0.0894504	1.2011	0.211712	0.40211	1.84346	0.000175135	0.00354024	-1.30092	0.107759	0.404242	-0.641925	0.96044	0.998036	-0.995674	0.425	0.807573	-0.98167	0.489982	0.651611
REACTOME ABC FAMILY PROTEINS MEDIATED TRANSPORT	0.64346	0.993166	1	-1.04821	0.344704	0.598117	-1.29916	0.06491	0.263336	-1.27509	0.0748299	0.462495	-0.806994	0.824074	0.921268	-0.974049	0.494652	0.778173	-1.48374	0.0236036	0.118507	1.52749	0.00899394	0.0384194	-1.42914	0.0149071	0.076704	-1.16725	0.201245	0.54124	-1.00553	0.399083	0.833482	-0.978687	0.504732	0.858232	-0.94325	0.564322	0.719621
REACTOME ABC TRANSPORTER DISORDERS	-0.586426	0.996416	1	-1.17053	0.198529	0.437373	-1.41889	0.0286954	0.15652	-1.15783	0.204082	0.653177	0.947611	0.552463	0.784888	0.962865	0.510708	0.794726	-1.42941	0.0494418	0.180637	1.60756	0.00383934	0.0191459	-1.09367	0.297834	0.521901	-1.81605	0.00184315	0.0434204	-1.0701	0.336449	0.823415	-0.86109	0.697674	0.941035	-1.20074	0.165493	0.328663
REACTOME ACTIVATION OF ATR IN RESPONSE TO REPLICATION STRESS	-0.988683	0.485549	0.800416	-1.67287	0.00663059	0.0428381	0.819797	0.746082	0.917333	1.30676	0.13211	0.53099	-1.20745	0.19112	0.480583	-1.40165	0.0717489	0.271589	-1.18428	0.245315	0.466319	-1.38065	0.0906593	0.228567	-1.00166	0.45	0.641562	-1.16996	0.245203	0.588967	1.07194	0.355805	0.826499	1.37505	0.0793651	0.437709	-1.94482	0.000140621	0.00346049
REACTOME ACTIVATION OF THE PRE REPLICATIVE COMPLEX	-0.570649	0.985102	1	-1.62812	0.00720582	0.0457828	0.752953	0.845182	0.95445	1.36326	0.0925926	0.479029	-0.837994	0.698842	0.866625	-1.50029	0.0258231	0.123377	-0.965755	0.507666	0.735319	-1.10255	0.315104	0.511162	-1.29543	0.151341	0.355432	-1.0113	0.42029	0.750003	1.08058	0.356473	0.826499	0.893836	0.606973	0.911698	-2.01577	4.40392e-05	0.00151068
REACTOME AMYLOID FIBER FORMATION	-1.36001	0.0701107	0.351526	-0.965079	0.520871	0.752014	-0.829594	0.827273	0.947768	1.05536	0.35009	0.767218	1.69459	0.00971248	0.0919013	1.38406	0.0899471	0.315733	1.15732	0.250608	0.474296	1.85128	4.27938e-05	0.000440387	0.99222	0.444676	0.639611	0.985653	0.472763	0.781282	-0.778197	0.8	0.994349	-0.895637	0.620588	0.915948	-0.867948	0.692022	0.819424
REACTOME ANTIVIRAL MECHANISM BY IFN STIMULATED GENES	-1.23194	0.134058	0.457798	-0.712868	0.969424	0.990892	-1.29974	0.096082	0.325458	0.870916	0.718584	0.962028	-1.24756	0.143389	0.424753	0.950343	0.526756	0.800607	1.52442	0.0358515	0.146583	1.2561	0.128671	0.292822	1.49374	0.0118271	0.0667509	-1.53699	0.0278955	0.229025	-1.22259	0.196429	0.727686	0.865907	0.688525	0.936888	-1.98573	4.83481e-06	0.000342063
REACTOME APC C CDH1 MEDIATED DEGRADATION OF CDC20 AND OTHER APC C CDH1 TARGETED PROTEINS IN LATE MITOSIS EARLY G1	0.671019	0.982143	1	-1.67385	0.00128925	0.0119568	-1.07425	0.29	0.590357	0.570899	1	1	-0.818203	0.761194	0.893475	1.02024	0.434853	0.723643	-1.42444	0.0494418	0.180637	1.105	0.309091	0.5056	-1.66715	0.00140344	0.0149877	-1.50297	0.0219279	0.197513	-0.923442	0.529545	0.901226	0.795774	0.814093	0.957344	-0.965325	0.536673	0.695892
REACTOME APC C MEDIATED DEGRADATION OF CELL CYCLE PROTEINS	-0.791185	0.871199	0.98757	-1.69455	0.000541678	0.0058134	-1.0765	0.264605	0.561731	0.754121	0.933566	1	-1.00695	0.418605	0.715576	0.89254	0.630673	0.863419	-1.45945	0.0264898	0.12444	1.01455	0.428378	0.615386	-1.70105	0.000793122	0.0104348	-1.52703	0.0143849	0.170823	-0.997405	0.40367	0.837136	-1.14422	0.224242	0.665226	-1.04756	0.360771	0.543075
REACTOME ARACHIDONIC ACID METABOLISM	-1.32405	0.107607	0.427481	-1.3851	0.079096	0.249891	0.700683	0.944359	0.981818	-0.991016	0.461707	0.848592	1.86214	0.00222719	0.0391847	1.57154	0.022966	0.114137	0.765984	0.819951	0.931352	1.62395	0.00566124	0.0263226	-1.39437	0.0599251	0.216473	-0.771479	0.835141	0.933011	1.41119	0.0820896	0.541149	-1.14965	0.271233	0.717144	0.898296	0.648707	0.794736
REACTOME ASSEMBLY AND CELL SURFACE PRESENTATION OF NMDA RECEPTORS	-1.92449	0.000774673	0.0285879	-1.00427	0.430939	0.675785	-0.628789	0.951899	0.98407	1.20374	0.232246	0.681633	-1.91795	0.00259016	0.0417606	-0.83608	0.716356	0.91722	NA	NA	NA	0.739175	0.834711	0.924151	0.863765	0.672996	0.813922	0.946514	0.525234	0.816975	-1.06913	0.349036	0.825245	1.43869	0.0747967	0.427853	-1.17503	0.230189	0.409064
REACTOME ASSEMBLY OF COLLAGEN FIBRILS AND OTHER MULTIMERIC STRUCTURES	-1.32428	0.105263	0.427025	2.63996	7.25702e-13	4.42613e-11	1.20915	0.148837	0.414852	1.59588	0.0145862	0.215986	1.29934	0.124731	0.400135	1.57015	0.0216437	0.109492	0.768174	0.830882	0.935582	-2.00784	8.32287e-06	0.000113512	-1.22408	0.166979	0.371357	0.853137	0.73546	0.897897	1.06461	0.354779	0.826499	-1.24707	0.158333	0.580085	0.650666	0.982796	0.992236
REACTOME AUF1 HNRNP D0 BINDS AND DESTABILIZES MRNA	-0.703417	0.933213	1	-1.70743	0.00301934	0.0248017	-1.47058	0.0157336	0.10805	-0.673534	0.975225	1	-0.803685	0.780534	0.896571	1.15545	0.26431	0.567822	-1.55682	0.0164671	0.104292	1.68097	0.00118494	0.00737004	-0.904432	0.639098	0.795884	-1.66949	0.0123244	0.160611	-1.01359	0.417582	0.838664	0.746071	0.864048	0.961969	-1.1126	0.268382	0.448096
REACTOME BASE EXCISION REPAIR	-0.784908	0.841727	0.981585	-1.47008	0.0281049	0.11945	0.859517	0.719457	0.901298	1.31985	0.0845324	0.471902	-0.878865	0.661049	0.846565	-1.26358	0.139364	0.414478	-1.60571	0.00845867	0.0712735	-1.47125	0.0244934	0.0828695	-1.15508	0.229446	0.45396	-1.33673	0.0686695	0.323539	1.08719	0.320513	0.821202	1.26163	0.158683	0.580085	-1.1095	0.276438	0.457344
REACTOME BASE EXCISION REPAIR AP SITE FORMATION	0.949974	0.542017	0.83694	-1.53996	0.0234978	0.105264	0.71639	0.88835	0.959862	0.675902	0.916821	1	-0.716114	0.874517	0.945016	-1.43751	0.0632653	0.252084	-1.67662	0.00596434	0.0572222	-1.4689	0.0225461	0.0780494	-1.12259	0.301961	0.525864	-1.30705	0.119835	0.428281	0.641856	0.92963	0.994349	1.39771	0.0906149	0.463143	0.86234	0.655172	0.798337
REACTOME CALNEXIN CALRETICULIN CYCLE	-1.32923	0.113636	0.436864	0.549563	0.985011	0.993009	-1.50935	0.017362	0.113061	-1.5725	0.0221118	0.260966	1.03177	0.408389	0.705482	0.997034	0.478011	0.763634	0.59557	0.949398	0.988275	0.966147	0.510744	0.689108	1.78253	0.00115084	0.0132934	0.72322	0.857143	0.94032	-1.71476	0.0206737	0.325266	-1.07751	0.326425	0.759035	-1.85261	0.000460456	0.00755414
REACTOME CD28 CO STIMULATION	-0.753091	0.84486	0.9826	-0.934065	0.552632	0.776816	-1.40794	0.0395303	0.188555	1.38276	0.0833333	0.471902	0.7137	0.864407	0.944056	1.32898	0.137112	0.408957	1.20667	0.206311	0.418232	1.4758	0.0196979	0.0695239	1.27808	0.13278	0.338529	-1.63196	0.0328786	0.239244	0.963353	0.519626	0.893818	0.667055	0.915873	0.978674	-1.53215	0.021352	0.0911793
REACTOME CELLULAR RESPONSE TO CHEMICAL STRESS	-1.14442	0.165232	0.490976	-1.58468	0.000631529	0.00660235	-1.24722	0.0518349	0.224684	0.911889	0.679117	0.957015	1.15748	0.187364	0.477311	1.32872	0.0797637	0.29087	-1.29241	0.0743551	0.233768	1.59213	0.00103473	0.00650727	-1.0226	0.391823	0.599383	1.01937	0.4	0.742312	-0.954045	0.511521	0.890257	1.01805	0.412634	0.799303	-1.04004	0.362295	0.544645
REACTOME CELL CELL JUNCTION ORGANIZATION	1.01038	0.431072	0.755354	1.99193	8.88657e-05	0.00136261	-1.83517	0.000559392	0.0132856	0.680701	0.959781	1	-1.2206	0.180297	0.471032	1.19274	0.239859	0.54918	0.780788	0.787654	0.906457	-0.852561	0.730769	0.859736	1.11387	0.275641	0.503267	-0.751703	0.870968	0.947545	0.741015	0.845588	0.994349	-0.708218	0.888579	0.96909	-1.04749	0.399628	0.582213
REACTOME CELL CYCLE CHECKPOINTS	-1.29949	0.0437601	0.281574	-1.5733	0.000290917	0.00367642	-1.16891	0.0641836	0.263199	0.829894	0.918269	1	0.903846	0.685714	0.86463	-0.71678	0.996047	1	-1.0777	0.295714	0.521944	-0.947047	0.659259	0.818389	-1.13885	0.156646	0.362962	-1.35089	0.0152962	0.172827	-0.932872	0.551963	0.91477	1.26366	0.0590551	0.378658	-1.71492	6.47693e-06	0.000423965
REACTOME CELL CYCLE MITOTIC	-1.24988	0.0286904	0.223384	-1.65385	1.40884e-07	4.37882e-06	-0.935721	0.848837	0.95445	0.944363	0.677698	0.957015	0.85991	0.913753	0.965189	-0.77219	1	1	-1.12417	0.175809	0.3769	-0.95924	0.7	0.839372	-1.19924	0.0513219	0.198281	NA	NA	NA	0.868219	0.841346	0.994349	1.0306	0.37841	0.787867	-1.55687	1.07378e-05	0.000571472
REACTOME CELL DEATH SIGNALLING VIA NRAGE NRIF AND NADE	-1.06666	0.351449	0.695602	1.61443	0.00527297	0.0372019	1.34518	0.0498575	0.21945	1.68726	0.00172443	0.0567843	1.17723	0.197531	0.488437	0.896472	0.590682	0.84547	0.99041	0.440415	0.673126	1.18533	0.193007	0.376575	0.955299	0.535556	0.718346	0.944725	0.537313	0.823226	0.754692	0.84029	0.994349	-1.30788	0.0892857	0.460614	-0.691932	0.969589	0.99059
REACTOME CHAPERONE MEDIATED AUTOPHAGY	-1.40852	0.0763359	0.359375	-1.29531	0.153551	0.383799	-1.18931	0.230769	0.518889	-0.964999	0.479508	0.859625	1.85725	0.00605071	0.0724798	NA	NA	NA	NA	NA	NA	1.54903	0.0194278	0.0689414	1.55394	0.0502008	0.195956	-0.705626	0.866255	0.94509	0.6485	0.900563	0.994349	-1.21498	0.232558	0.673869	-1.08505	0.373281	0.555648
REACTOME CHEMOKINE RECEPTORS BIND CHEMOKINES	-0.883361	0.626186	0.886279	-0.625124	0.964815	0.990892	-1.04036	0.398329	0.703012	1.26826	0.159774	0.577889	0.656187	0.931535	0.969761	1.95031	4.08874e-05	0.000649166	NA	NA	NA	1.92235	6.59848e-06	9.22158e-05	0.873274	0.66318	0.805233	-1.57515	0.0246693	0.212816	1.09203	0.309701	0.812106	-0.826087	0.696658	0.941035	-0.996579	0.451128	0.624299
REACTOME CHONDROITIN SULFATE DERMATAN SULFATE METABOLISM	0.904418	0.660832	0.908947	1.6032	0.00842226	0.0515192	-1.53824	0.0159061	0.10858	0.829169	0.75	0.972254	0.908691	0.598291	0.816945	0.980606	0.47695	0.763634	-0.851152	0.678392	0.839543	1.04536	0.411145	0.601558	1.54214	0.0117405	0.0667509	-0.905622	0.586134	0.836273	0.713044	0.868762	0.994349	0.677902	0.923795	0.978992	-0.924182	0.566667	0.720749
REACTOME CHROMOSOME MAINTENANCE	-0.97476	0.499118	0.808769	-1.5543	0.00572061	0.0391589	-0.925766	0.679104	0.87676	1.06336	0.328042	0.753898	-0.839051	0.751923	0.893475	-0.929916	0.599455	0.850659	-1.53839	0.0164497	0.104292	-1.25064	0.0818419	0.211037	-1.24254	0.105448	0.300205	-0.765709	0.915074	0.964355	1.35097	0.0777385	0.529101	1.59536	0.00407552	0.0608023	-1.16973	0.185059	0.352672
REACTOME CILIUM ASSEMBLY	-0.871522	0.785	0.96068	-1.126	0.181818	0.415688	1.02247	0.434501	0.738198	0.95277	0.583468	0.886714	-1.27226	0.0692168	0.284446	-1.4935	0.00550991	0.0366853	-0.937147	0.604755	0.806062	-1.32702	0.0108738	0.0450885	-1.02572	0.399674	0.607289	-1.26733	0.0723684	0.333276	0.796912	0.856643	0.994349	1.03298	0.389987	0.787867	-1.29022	0.0461285	0.147925
REACTOME COOPERATION OF PDCL PHLP1 AND TRIC CCT IN G PROTEIN BETA FOLDING	-0.56144	0.982922	1	-0.948702	0.521179	0.752014	-1.57197	0.00838059	0.0746396	0.866859	0.675926	0.956085	-0.60506	0.96332	0.979854	0.513309	0.990958	1	-0.890388	0.593645	0.802291	-0.726268	0.92011	0.967098	0.829876	0.753061	0.862672	0.940301	0.523452	0.816975	-0.735253	0.821888	0.994349	-0.648113	0.940701	0.981601	-1.6715	0.00705265	0.0438659
REACTOME COPI DEPENDENT GOLGI TO ER RETROGRADE TRAFFIC	-1.96153	9.1013e-05	0.00867657	-1.21075	0.142105	0.363967	-1.10422	0.216495	0.501634	-0.995909	0.478774	0.859625	1.21545	0.14862	0.427102	0.78021	0.797125	0.959049	0.770224	0.857909	0.945609	0.755536	0.881793	0.949753	1.274	0.103139	0.299368	-1.59637	0.00708136	0.113259	-1.51295	0.0593824	0.518851	-0.918897	0.600592	0.905265	-1.6449	0.0024297	0.0227308
REACTOME COPI INDEPENDENT GOLGI TO ER RETROGRADE TRAFFIC	-1.43047	0.0587156	0.328804	-1.56194	0.0125213	0.0688144	-1.17787	0.191549	0.464609	-1.13684	0.246725	0.681633	-1.06803	0.33908	0.648225	0.896188	0.603175	0.850659	1.16394	0.244444	0.466319	1.20085	0.206325	0.394527	1.34811	0.0879828	0.275891	-0.878824	0.639752	0.859981	-1.02274	0.371245	0.826499	1.4523	0.0532915	0.358818	-1.79996	0.000612423	0.00900341
REACTOME CYCLIN A CDK2 ASSOCIATED EVENTS AT S PHASE ENTRY	-0.805214	0.845173	0.9826	-1.41979	0.0184685	0.0907638	-1.43574	0.0145525	0.103686	-1.01792	0.438679	0.839282	-0.888749	0.67052	0.853546	0.865138	0.653355	0.875708	-1.36783	0.0563607	0.199305	1.26801	0.122476	0.284711	-1.01875	0.418018	0.619913	-1.32215	0.0831643	0.361263	1.03594	0.39547	0.833482	0.871954	0.697917	0.941035	-1.49448	0.0192577	0.0851552
REACTOME CYTOCHROME P450 ARRANGED BY SUBSTRATE TYPE	-1.35867	0.0814815	0.369603	-0.940917	0.52974	0.756771	1.19685	0.162791	0.430164	-1.02702	0.383747	0.798112	-0.743246	0.853282	0.936921	0.721244	0.844797	0.984363	-0.830192	0.720812	0.864523	1.48551	0.02894	0.0941382	-1.55537	0.0144656	0.075461	0.842833	0.754128	0.901016	1.04985	0.381387	0.826918	-0.867629	0.683333	0.934892	1.48639	0.0362244	0.125906
REACTOME DEGRADATION OF AXIN	0.753393	0.917411	1	-1.50366	0.0217127	0.101502	-1.55293	0.00728828	0.0696448	-0.674901	0.975225	1	-0.855784	0.678095	0.859837	1.07964	0.34687	0.648496	-1.5501	0.0201249	0.11284	1.59782	0.003802	0.0191459	-1.02102	0.390977	0.599383	-1.64352	0.0154259	0.172827	-1.03593	0.398678	0.833482	0.860049	0.696375	0.941035	-1.13287	0.253676	0.434738
REACTOME DEGRADATION OF DVL	0.71699	0.953846	1	-1.57248	0.0122464	0.0679651	-1.19192	0.174041	0.446774	-0.706426	0.961798	1	-1.26747	0.135238	0.415658	1.06234	0.365482	0.668755	-1.6538	0.00680671	0.0634202	1.41557	0.0502959	0.147119	-1.15665	0.238722	0.462514	-1.54867	0.0239047	0.207683	-1.09915	0.307692	0.812106	0.885948	0.6571	0.91869	-0.952928	0.541971	0.701155
REACTOME DETOXIFICATION OF REACTIVE OXYGEN SPECIES	1.47973	0.0461869	0.291922	-1.51267	0.0277722	0.118729	-0.928282	0.601124	0.835708	1.29491	0.132597	0.53099	1.61147	0.0200618	0.140308	1.66357	0.0105463	0.0604652	1.68288	0.0212429	0.114571	1.61138	0.00478903	0.0228742	-1.02495	0.415385	0.61952	1.27555	0.146341	0.468149	0.640163	0.923507	0.994349	0.937663	0.545741	0.879555	-1.04895	0.370787	0.553004
REACTOME DISORDERS OF TRANSMEMBRANE TRANSPORTERS	-0.951102	0.585366	0.859639	-0.992186	0.47585	0.71909	-1.71261	5.60176e-05	0.00252624	-0.998854	0.470732	0.850775	1.02405	0.386957	0.682936	0.857127	0.727273	0.919786	-1.06351	0.338906	0.570138	1.40515	0.0238378	0.0817707	-0.922191	0.65529	0.800109	-1.35304	0.0509927	0.309067	-1.13786	0.223005	0.762822	0.903521	0.646409	0.917269	-1.2939	0.0458404	0.147585
REACTOME EPH EPHRIN SIGNALING	-1.27799	0.0969479	0.406671	1.55067	0.00569449	0.0391589	-1.25896	0.0843405	0.304267	-0.745824	0.949425	1	-1.41259	0.0434019	0.222409	1.09694	0.306709	0.610179	1.73992	0.00490225	0.0510783	1.22309	0.150407	0.323674	1.0211	0.38041	0.596298	1.04445	0.358824	0.709591	0.807969	0.785461	0.994349	0.901785	0.627043	0.916069	-1.16671	0.175532	0.339662
REACTOME ER TO GOLGI ANTEROGRADE TRANSPORT	-1.32856	0.0434783	0.281574	-1.24893	0.0803571	0.252488	-1.67995	4.0954e-05	0.00194531	-0.826712	0.896471	1	-0.800398	0.877034	0.94592	0.782478	0.867069	0.996877	1.0057	0.451705	0.682842	0.706293	0.974457	0.994742	1.29361	0.038926	0.15745	-1.50617	0.0136994	0.170823	-1.68227	0.0131814	0.254985	0.919823	0.616783	0.915948	-1.50241	0.00487466	0.0351473
REACTOME ESR MEDIATED SIGNALING	-1.09002	0.264856	0.618343	-0.863504	0.830357	0.936644	-1.30732	0.0169462	0.112318	-0.908573	0.73913	0.967697	1.03773	0.338462	0.648142	0.835924	0.770803	0.944737	0.823684	0.841791	0.93866	0.975626	0.501259	0.682823	1.39168	0.0141911	0.0750667	0.871949	0.766727	0.909924	0.842847	0.789474	0.994349	1.32312	0.0566038	0.36779	-1.42852	0.0110387	0.059504
REACTOME ESTROGEN DEPENDENT NUCLEAR EVENTS DOWNSTREAM OF ESR MEMBRANE SIGNALING	-1.71925	0.0131814	0.144995	1.12905	0.276596	0.543735	-1.73169	0.0047446	0.0520081	-0.667504	0.920168	1	-0.873431	0.599634	0.816945	-0.608788	0.939457	1	-1.12373	0.333333	0.564685	-0.795123	0.771084	0.889773	1.27791	0.158954	0.36382	-0.949026	0.523909	0.816975	-0.739178	0.827368	0.994349	-0.726893	0.835476	0.957344	-1.6029	0.0161542	0.0752519
REACTOME FORMATION OF TC NER PRE INCISION COMPLEX	1.12746	0.220982	0.556892	-1.24744	0.123596	0.332868	-0.694713	0.965015	0.989213	-0.753012	0.940909	1	-1.28599	0.145833	0.424753	-1.24807	0.14951	0.43218	-1.52281	0.0218657	0.114674	-1.51322	0.0120244	0.0479283	0.974935	0.474468	0.664725	0.870055	0.687037	0.88034	1.36201	0.104478	0.610315	1.77388	0.00120632	0.0277453	-0.995732	0.465074	0.636594
REACTOME FORMATION OF THE CORNIFIED ENVELOPE	-2.07405	4.94389e-05	0.00628423	1.27836	0.154989	0.383799	-1.08335	0.327078	0.636295	0.968885	0.50647	0.867356	1.28467	0.129787	0.410507	0.51966	0.981308	1	1.54046	0.0621891	0.20924	1.50684	0.0246048	0.0828695	-0.87286	0.649621	0.800109	1.30291	0.0982659	0.389902	0.71052	0.922383	0.994349	0.943727	0.536977	0.877583	1.14818	0.254237	0.434738
REACTOME G1 S DNA DAMAGE CHECKPOINTS	-0.986381	0.483577	0.800416	-1.7184	0.000901642	0.00901642	-1.18926	0.163009	0.430164	-0.974075	0.506696	0.867356	-0.829304	0.729433	0.878749	1.06996	0.369565	0.672648	-1.38144	0.0603589	0.208142	1.41602	0.0274324	0.0902718	-0.903999	0.619048	0.781037	-1.46428	0.0633873	0.318094	-1.16752	0.237251	0.762822	0.83201	0.770615	0.956829	-1.36123	0.0591304	0.174767
REACTOME G2 M CHECKPOINTS	-1.17495	0.144852	0.47696	-1.8539	2.13355e-06	5.33388e-05	-1.15771	0.109312	0.353018	0.902557	0.696918	0.962028	-1.10608	0.240437	0.540384	-0.78033	0.932551	1	-1.40007	0.0400152	0.15635	0.934857	0.60077	0.772622	-1.22688	0.111111	0.304547	-1.5919	0.00692941	0.113259	0.852735	0.732297	0.986195	1.30939	0.0607345	0.382601	-1.66938	0.000386506	0.00664913
REACTOME G2 M DNA DAMAGE CHECKPOINT	-1.09615	0.307971	0.659647	-1.76989	0.000316247	0.00386898	-0.798068	0.880126	0.959862	0.874099	0.725979	0.962028	-1.05574	0.348315	0.654651	-1.00456	0.418953	0.715704	-0.812548	0.772876	0.897012	-1.08187	0.285714	0.483862	-0.921955	0.595628	0.762728	-1.29704	0.095339	0.385446	1.05191	0.364964	0.826499	1.3824	0.0612557	0.382601	-1.66884	0.00252171	0.0232079
REACTOME GAP JUNCTION TRAFFICKING AND REGULATION	-1.80941	0.00367555	0.0760693	-0.840523	0.715613	0.888742	-1.15638	0.24933	0.543472	0.881349	0.640977	0.931061	1.36799	0.108108	0.370203	0.748778	0.808471	0.967902	0.879248	0.591687	0.802291	1.30311	0.124595	0.287255	1.30217	0.133333	0.339145	-1.01776	0.420408	0.750003	-1.04525	0.375536	0.826499	0.756113	0.812398	0.957344	-1.64894	0.0159488	0.0752253
REACTOME GENE AND PROTEIN EXPRESSION BY JAK STAT SIGNALING AFTER INTERLEUKIN 12 STIMULATION	0.637113	0.952891	1	-1.4086	0.0755064	0.245984	-1.26938	0.134615	0.393491	1.21073	0.210332	0.666275	1.65147	0.0245739	0.153724	1.56314	0.0256429	0.123377	1.26581	0.158924	0.357303	1.61328	0.00379926	0.0191459	0.810991	0.782158	0.878105	1.24055	0.163227	0.495645	1.25413	0.191882	0.72694	1.90071	0.000234472	0.00924489	-1.47015	0.0377307	0.129435
REACTOME GLUTATHIONE CONJUGATION	1.69115	0.00873411	0.129764	-1.6448	0.0139653	0.0740099	1.10623	0.326531	0.636295	-0.791135	0.815385	0.996969	1.46281	0.0662252	0.28246	-0.83722	0.691983	0.904134	-0.967511	0.503344	0.734549	1.66308	0.00375235	0.0191459	-1.57305	0.0257003	0.111483	1.35286	0.0982659	0.389902	1.27522	0.158965	0.716329	1.36309	0.0917874	0.463636	1.33542	0.110638	0.250987
REACTOME GLYCOSAMINOGLYCAN METABOLISM	-0.857147	0.771277	0.953871	1.43175	0.0167731	0.086112	-1.50875	0.00772141	0.0715643	0.804377	0.888889	1	1.1531	0.205752	0.500311	1.15944	0.22807	0.530109	1.13531	0.240838	0.463039	1.11592	0.284392	0.482655	1.28843	0.0727273	0.242851	0.805836	0.844106	0.93324	-1.08366	0.285388	0.8025	-1.11744	0.2375	0.682813	-0.893135	0.683502	0.814316
REACTOME G ALPHA Q SIGNALLING EVENTS	1.1441	0.199063	0.534105	0.85616	0.847191	0.943125	0.868102	0.755047	0.923506	1.03868	0.391304	0.803166	-1.27341	0.0650995	0.279995	1.40603	0.0537634	0.228329	1.02433	0.372283	0.612465	1.15255	0.227451	0.417301	1.29856	0.0545135	0.206385	0.816339	0.898214	0.95641	0.7645	0.926573	0.994349	-1.47655	0.0072487	0.0874544	-1.4424	0.0214621	0.0911793
REACTOME HCMV EARLY EVENTS	-1.17635	0.201802	0.534105	-1.00589	0.430108	0.675785	-1.02375	0.353333	0.653784	0.783501	0.876761	1	0.652353	0.962637	0.979854	-0.667415	0.974747	1	-0.744379	0.860697	0.945609	-1.3039	0.0596292	0.167911	1.51605	0.0126509	0.0695184	-0.881185	0.686975	0.88034	-1.31616	0.117783	0.640478	1.4095	0.044843	0.323573	-1.73224	0.00118786	0.0143048
REACTOME HCMV INFECTION	-1.22371	0.123909	0.445704	-1.14396	0.211191	0.455496	-1.01799	0.418773	0.724432	-0.895171	0.696629	0.962028	0.933082	0.580042	0.807326	-0.774205	0.91989	1	-0.765328	0.866774	0.945837	-1.04708	0.368217	0.557248	1.54518	0.00435463	0.0362459	-1.0082	0.424893	0.750003	-1.3125	0.106481	0.616273	1.49507	0.0149387	0.148579	-1.72967	0.000691733	0.00991192
REACTOME HEDGEHOG LIGAND BIOGENESIS	-0.676705	0.95572	1	-1.49396	0.0168741	0.0862453	-1.42667	0.0208284	0.124971	-0.688193	0.982063	1	0.709507	0.920259	0.965189	1.24179	0.173109	0.462821	-1.46351	0.0301691	0.131094	1.57429	0.00537865	0.025356	-1.16904	0.219378	0.444251	-1.57987	0.0186618	0.181434	-1.21682	0.190367	0.72694	-1.13004	0.264535	0.709512	-1.13315	0.248214	0.427019
REACTOME HOMOLOGY DIRECTED REPAIR	-1.19669	0.129264	0.454525	-1.39274	0.0155731	0.0810365	1.0857	0.296247	0.597737	1.02997	0.408127	0.814785	-0.908332	0.608779	0.816945	-1.27958	0.0773333	0.286372	-1.28681	0.100946	0.280496	-1.30414	0.0434835	0.131613	-0.943281	0.575045	0.745649	-1.04833	0.343949	0.698287	1.27173	0.137809	0.678557	1.14746	0.235036	0.677512	-1.5272	0.0118305	0.0616207
REACTOME INHIBITION OF DNA RECOMBINATION AT TELOMERE	1.1279	0.267368	0.618343	-1.62922	0.0120125	0.0677177	0.633565	0.979624	0.993464	0.744763	0.874317	1	-1.15887	0.28702	0.592059	0.755316	0.80303	0.963521	-1.51535	0.0501994	0.181504	-0.728287	0.871537	0.945905	0.665062	0.940928	0.977756	0.666673	0.956767	0.979966	0.834393	0.705882	0.966289	1.85508	0.000293133	0.010881	0.75695	0.847458	0.919027
REACTOME INTEGRATION OF ENERGY METABOLISM	-1.01301	0.446018	0.769532	0.954472	0.545045	0.771923	-1.04154	0.336957	0.640896	1.22007	0.133568	0.53099	-1.02122	0.391714	0.69025	0.871935	0.663522	0.883554	1.61563	0.0109004	0.0844996	1.20254	0.170667	0.348098	0.997949	0.439815	0.636663	0.995293	0.425856	0.750003	1.12961	0.245583	0.767603	-1.27664	0.113772	0.497671	-1.52456	0.00819308	0.0478071
REACTOME INTEGRIN SIGNALING	-1.49769	0.0485822	0.297671	0.955593	0.525054	0.754766	0.905023	0.599018	0.835165	-1.1347	0.260215	0.693703	1.78619	0.0075371	0.0808264	1.37086	0.121377	0.386608	1.67573	0.0316407	0.135065	1.73834	0.000935052	0.00611118	1.43645	0.0606695	0.216618	0.835577	0.687379	0.88034	-0.795495	0.733766	0.986195	0.743225	0.834951	0.957344	-1.19559	0.212406	0.386565
REACTOME INTERACTIONS OF REV WITH HOST CELLULAR PROTEINS	0.768659	0.858051	0.986388	-0.97889	0.467772	0.710617	-1.14048	0.247911	0.542677	-0.707614	0.923913	1	-0.88906	0.612717	0.819381	-0.842563	0.738041	0.926592	1.11306	0.306173	0.5336	-0.778582	0.821429	0.912519	1.53038	0.0203305	0.0958924	-0.989817	0.473233	0.781282	-1.57907	0.032196	0.39192	1.29889	0.126183	0.514044	-1.61027	0.0133121	0.0660932
REACTOME KERATINIZATION	-2.07405	4.94389e-05	0.00628423	1.27836	0.154989	0.383799	-1.08335	0.327078	0.636295	0.968885	0.50647	0.867356	1.25985	0.144086	0.424753	0.51966	0.981308	1	1.54046	0.0621891	0.20924	1.50684	0.0246048	0.0828695	-0.87286	0.649621	0.800109	1.35753	0.0501931	0.307432	0.684717	0.950086	0.994349	0.943727	0.536977	0.877583	1.14818	0.254237	0.434738
REACTOME LAMININ INTERACTIONS	0.530876	0.993697	1	2.06238	9.20121e-05	0.00139229	0.787234	0.780604	0.932797	0.76145	0.849624	1	0.957051	0.534161	0.776085	1.06585	0.360507	0.664363	0.573002	0.953995	0.991137	-1.96588	4.02897e-05	0.000426756	-1.43539	0.0639535	0.220718	1.1241	0.288462	0.643653	0.79041	0.748614	0.994349	-0.905705	0.588542	0.900627	1.59062	0.0281707	0.108467
REACTOME MAPK6 MAPK4 SIGNALING	-0.985076	0.464991	0.78113	-1.18917	0.162162	0.389917	-1.44537	0.00948463	0.0812968	-1.21075	0.124413	0.524015	0.763513	0.904167	0.965016	1.05662	0.358974	0.662722	-1.35156	0.0741935	0.233768	1.43882	0.0308455	0.0986359	0.957197	0.529148	0.712242	-1.5136	0.0184018	0.181434	-0.861018	0.661215	0.958518	0.880606	0.675595	0.929996	-1.28804	0.0884956	0.22045
REACTOME MAPK FAMILY SIGNALING CASCADES	-1.29373	0.0250579	0.215536	1.07369	0.228637	0.475467	-1.16997	0.0873513	0.311242	0.983709	0.507764	0.867356	0.944746	0.603037	0.816945	1.26282	0.0740242	0.276786	1.12048	0.167742	0.369413	1.38146	0.00681696	0.0307442	1.25192	0.0286189	0.121335	-0.845107	0.90812	0.961492	0.806209	0.917808	0.994349	-1.10686	0.165975	0.582278	-1.36317	0.00895777	0.0512131
REACTOME METABOLISM OF CARBOHYDRATES	-1.15057	0.1473	0.479322	1.08864	0.211905	0.455496	-1.41709	0.00213656	0.0316322	0.967097	0.532488	0.876701	1.61657	0.000309034	0.0096659	0.83174	0.836265	0.982613	1.26989	0.0486586	0.180637	1.26454	0.0600462	0.168666	1.18048	0.0957447	0.285971	1.27176	0.0587156	0.317149	0.99685	0.430052	0.842908	-0.968095	0.556962	0.885877	-1.13144	0.1808	0.348071
REACTOME METABOLISM OF FAT SOLUBLE VITAMINS	-1.82527	0.00298857	0.069774	1.66755	0.0093445	0.0556797	-1.42465	0.0326608	0.169056	-1.10482	0.291028	0.727892	1.54048	0.0443491	0.225761	0.921989	0.5681	0.833968	0.965683	0.473558	0.702722	1.26125	0.149321	0.321965	1.28367	0.123173	0.323508	0.946873	0.522814	0.816975	-0.910964	0.534632	0.902526	0.607646	0.975194	0.984121	-1.12786	0.273234	0.452857
REACTOME METABOLISM OF STEROIDS	-1.76018	0.000323348	0.0176148	0.979256	0.502212	0.736737	-1.83285	1.28122e-05	0.000840381	0.93445	0.614983	0.915605	1.21062	0.136465	0.415658	-1.23518	0.0911765	0.318963	0.973228	0.508671	0.735674	0.865546	0.724543	0.858605	-1.23419	0.0966608	0.286991	-1.10185	0.270213	0.621033	-1.15195	0.218097	0.754707	-0.989058	0.44898	0.822562	-1.02447	0.403361	0.582568
REACTOME METAL ION SLC TRANSPORTERS	1.23013	0.154008	0.484043	-0.879845	0.644068	0.846589	-1.65047	0.00595378	0.0590201	-1.15156	0.237603	0.681633	-0.890889	0.586873	0.812815	1.15414	0.279159	0.581773	0.81542	0.705446	0.85638	1.2887	0.156357	0.330217	1.36483	0.0973631	0.287768	-1.4522	0.0721649	0.333276	-1.49902	0.0554371	0.518851	1.36515	0.118123	0.503558	-1.58636	0.0162868	0.0752519
REACTOME MET ACTIVATES PTK2 SIGNALING	-1.30528	0.114068	0.436864	2.58983	1.02023e-10	4.34542e-09	1.15305	0.278317	0.57271	1.51492	0.038073	0.329738	-1.08257	0.34556	0.652853	0.850355	0.674956	0.890734	-0.873016	0.623509	0.815811	-2.1831	6.86168e-08	1.84939e-06	-1.19924	0.23062	0.45458	1.02806	0.407692	0.745544	0.652987	0.919776	0.994349	-0.923862	0.556995	0.885877	0.618354	0.96383	0.990068
REACTOME MET PROMOTES CELL MOTILITY	-1.30377	0.11418	0.436864	2.26963	2.68396e-07	7.91424e-06	-1.11727	0.285714	0.584211	1.12747	0.275926	0.716073	-0.814576	0.760618	0.893475	-0.906319	0.615561	0.859619	0.793866	0.779951	0.899729	-2.0923	5.32121e-07	9.71549e-06	-1.04091	0.380497	0.596298	1.4215	0.0699029	0.328088	1.25418	0.191882	0.72694	-0.75593	0.81044	0.957344	0.94617	0.560345	0.715926
REACTOME MITOCHONDRIAL BIOGENESIS	-0.697919	0.961957	1	1.16771	0.177928	0.412312	0.804483	0.837307	0.947895	-0.859005	0.76484	0.975516	-1.21856	0.153398	0.435393	-1.27264	0.0989848	0.338253	-1.10791	0.311897	0.539693	-1.34986	0.0365769	0.114379	-1.01749	0.423423	0.624899	1.78499	0.00091856	0.0267147	1.19058	0.193896	0.72694	-0.738121	0.924012	0.978992	1.68237	0.00234024	0.0222617
REACTOME MITOTIC G2 G2 M PHASES	-1.44191	0.0105358	0.134948	-1.54603	0.000417213	0.00475044	0.787866	0.942675	0.981818	0.845003	0.874587	1	-1.10814	0.236036	0.538009	-0.785614	0.983498	1	-1.23137	0.123529	0.306923	0.758601	0.952899	0.984198	-0.964259	0.549342	0.724773	-1.42516	0.0119925	0.157966	-0.789339	0.861751	0.994349	0.846745	0.800525	0.957344	-1.48735	0.00229194	0.0219871
REACTOME MITOTIC PROMETAPHASE	-1.37967	0.0219642	0.207661	-1.26931	0.0454545	0.171386	-0.892627	0.855814	0.958512	0.792637	0.944535	1	1.06764	0.269488	0.571456	-0.750143	0.993377	1	-0.921635	0.62828	0.817186	-1.37099	0.00567377	0.0263226	-0.953664	0.584158	0.754011	-1.02608	0.397727	0.74045	-1.00864	0.4	0.833922	0.891041	0.701731	0.941035	-1.53284	0.00148772	0.016841
REACTOME MITOTIC PROPHASE	-1.02738	0.40885	0.733489	-1.50183	0.00980477	0.057236	-0.997402	0.476015	0.756844	1.41061	0.0395365	0.33836	1.23858	0.133056	0.412731	0.792345	0.788462	0.956116	0.973129	0.47644	0.705666	0.899212	0.650067	0.813123	1.17255	0.187919	0.401368	-1.34269	0.0589474	0.317149	-1.03896	0.32634	0.823415	1.36789	0.0488166	0.343271	-1.59603	0.00736545	0.0447318
REACTOME MUSCLE CONTRACTION	-1.42332	0.0161773	0.165249	1.96447	1.80533e-07	5.46351e-06	-0.928503	0.651515	0.862612	0.82609	0.841739	1	-1.13972	0.175407	0.466613	0.921933	0.593041	0.847052	1.14208	0.219321	0.431956	1.44498	0.0136263	0.052645	1.26903	0.0600962	0.216473	1.0637	0.293796	0.649638	0.785856	0.885965	0.994349	-0.91663	0.636923	0.916069	-0.916234	0.674917	0.811047
REACTOME M PHASE	-1.16032	0.111111	0.433826	-1.53103	7.44168e-05	0.00122791	-0.964499	0.614754	0.841258	0.921496	0.719403	0.962028	1.02741	0.370044	0.677386	0.61728	1	1	-1.07213	0.29745	0.524054	-0.803101	1	1	-1.14836	0.114907	0.311183	-1.38584	0.00705235	0.113259	-1.09413	0.232446	0.762822	1.09931	0.228792	0.669974	-1.49862	0.000418773	0.00697134
REACTOME NCAM1 INTERACTIONS	-1.25533	0.14684	0.479322	2.37494	8.94859e-08	3.11845e-06	1.55807	0.0301629	0.161435	0.996286	0.445076	0.841854	-1.26275	0.159091	0.441356	-0.712947	0.892377	1	-1.01767	0.445561	0.676797	-1.97255	2.26957e-05	0.000262158	-1.29245	0.15	0.354489	0.577155	0.986408	0.996988	0.825641	0.694444	0.966289	-1.03448	0.385417	0.787867	0.919792	0.597917	0.749548
REACTOME NCAM SIGNALING FOR NEURITE OUT GROWTH	-1.27843	0.121771	0.442524	2.19814	8.60592e-07	2.24927e-05	1.13725	0.268589	0.565344	0.937933	0.579323	0.886714	-1.3094	0.102421	0.357046	-0.83014	0.783455	0.95345	-0.62571	0.954315	0.991137	-2.00982	3.971e-06	5.9147e-05	-0.916683	0.589219	0.758813	0.891178	0.641651	0.859981	-0.721632	0.86031	0.994349	-1.1396	0.271709	0.717144	-0.785978	0.847584	0.919027
REACTOME NEGATIVE REGULATION OF NOTCH4 SIGNALING	0.628567	0.982418	1	-1.69611	0.00309932	0.0249697	-1.35112	0.0368566	0.179558	-0.923933	0.612613	0.913276	-0.896095	0.608863	0.816945	1.07179	0.357022	0.660299	-1.52742	0.0233367	0.118394	1.64728	0.00122737	0.00755102	-1.14242	0.244361	0.468048	-1.64086	0.0155891	0.172827	-0.773207	0.795604	0.994349	-0.762324	0.867647	0.961969	-1.21022	0.171533	0.338284
REACTOME NEGATIVE REGULATION OF THE PI3K AKT NETWORK	1.0988	0.268623	0.619028	1.26934	0.0808989	0.253498	-1.29539	0.0720192	0.282137	1.16375	0.171329	0.60266	1.36932	0.0533049	0.259821	1.17713	0.216641	0.515012	1.12193	0.259162	0.483881	1.40352	0.0301091	0.0971041	1.3956	0.0128072	0.0700372	-0.936875	0.582809	0.836273	0.591495	0.996497	0.999887	-0.918365	0.60961	0.914414	-1.37801	0.0424448	0.140939
REACTOME NGF STIMULATED TRANSCRIPTION	-2.17466	7.26646e-06	0.00415642	-0.965827	0.509328	0.741427	0.996089	0.456829	0.749331	0.822248	0.747715	0.971515	1.4351	0.0681818	0.284446	1.12277	0.31028	0.611087	1.05481	0.383495	0.624505	1.30622	0.121359	0.283255	1.55057	0.0197919	0.0941362	0.886835	0.608286	0.843818	-0.831619	0.693478	0.966289	0.797038	0.7589	0.956616	0.703724	0.911017	0.955532
REACTOME NOD1 2 SIGNALING PATHWAY	-1.06754	0.351248	0.695602	-0.727196	0.884972	0.958303	1.25122	0.148837	0.414852	-1.04589	0.389978	0.803166	0.509436	0.993802	0.996996	1.35684	0.111901	0.365447	1.59275	0.0189264	0.111108	1.52531	0.0128137	0.0505404	1.64452	0.00359864	0.0308611	1.05611	0.370093	0.721918	-1.51645	0.0639659	0.518851	-0.788527	0.767568	0.956829	-1.38519	0.0672897	0.189482
REACTOME NON INTEGRIN MEMBRANE ECM INTERACTIONS	-1.06337	0.334532	0.680049	2.44493	5.11331e-10	2.02769e-08	-1.02	0.375367	0.679129	1.53693	0.0149339	0.216925	1.20074	0.16886	0.454949	1.07662	0.354027	0.655935	0.875894	0.644068	0.825015	-2.15323	2.18693e-07	4.76077e-06	-0.791705	0.833333	0.918533	0.799942	0.82364	0.930521	0.676653	0.943739	0.994349	-1.06263	0.358824	0.771505	-0.597218	0.994614	0.997027
REACTOME NS1 MEDIATED EFFECTS ON HOST PATHWAYS	0.655396	0.956522	1	0.90001	0.611588	0.826445	-1.33403	0.0879121	0.311242	-0.631966	0.966887	1	-1.29378	0.137066	0.415658	-0.992812	0.460137	0.746311	1.18303	0.234568	0.453685	-0.802343	0.791209	0.898204	1.50635	0.0160184	0.0805904	-0.943224	0.554371	0.829187	-1.45462	0.0747863	0.519105	1.12235	0.308917	0.7512	-1.78858	0.00257558	0.0233683
REACTOME NUCLEAR EVENTS KINASE AND TRANSCRIPTION FACTOR ACTIVATION	-2.02994	3.00219e-05	0.00572418	0.904197	0.638581	0.845704	-0.799222	0.857143	0.958512	0.948759	0.566071	0.885842	1.40447	0.0623144	0.27598	1.33799	0.113274	0.367799	1.30259	0.132212	0.320282	1.43366	0.0416048	0.127288	1.58623	0.00452131	0.0368357	1.05567	0.348231	0.700105	-0.797115	0.736726	0.987834	0.797898	0.785928	0.956829	-0.782018	0.851718	0.919985
REACTOME ORGANELLE BIOGENESIS AND MAINTENANCE	-0.856594	0.826016	0.970271	-0.90438	0.762565	0.912127	0.958209	0.572781	0.816801	0.951183	0.584395	0.886714	-1.32868	0.0296265	0.174657	-1.49359	0.00110389	0.0102632	-1.05555	0.345768	0.579669	-1.39968	0.00229857	0.0128811	-1.07892	0.253226	0.476165	1.10772	0.210145	0.54718	1.06457	0.32	0.821202	0.971929	0.536745	0.877583	-0.85481	0.862715	0.926559
REACTOME OTHER INTERLEUKIN SIGNALING	-1.18366	0.247619	0.596371	0.840482	0.663918	0.853502	0.883297	0.626043	0.845604	1.51913	0.0527344	0.401699	0.931645	0.540659	0.778494	1.83486	0.00135989	0.0118933	NA	NA	NA	1.58809	0.0144656	0.0544023	1.11258	0.310976	0.529823	-1.56366	0.0572305	0.317149	1.00053	0.481685	0.871749	-0.996691	0.436548	0.81781	-1.354	0.0982318	0.23361
REACTOME OTHER SEMAPHORIN INTERACTIONS	-0.668136	0.908397	1	1.11105	0.301031	0.567517	0.624813	0.947189	0.981818	1.06983	0.362205	0.781353	1.14539	0.291111	0.593824	1.79613	0.00266082	0.0197551	NA	NA	NA	1.63228	0.00539824	0.025356	1.22533	0.232932	0.455129	-0.580232	0.955285	0.979267	1.11695	0.353933	0.826499	0.745993	0.786777	0.956829	-1.07002	0.387033	0.567515
REACTOME OVARIAN TUMOR DOMAIN PROTEASES	-1.49447	0.0464601	0.292035	0.829542	0.75974	0.912127	0.86388	0.673375	0.873216	-1.12445	0.270153	0.708683	0.952295	0.518595	0.763204	1.12375	0.305755	0.610179	1.4261	0.0827251	0.248946	1.54031	0.0108552	0.0450885	1.55173	0.0101227	0.0609518	-1.23118	0.184713	0.521088	-1.37164	0.1258	0.653936	1.01262	0.442675	0.820545	-1.26363	0.142056	0.298899
REACTOME O GLYCOSYLATION OF TSR DOMAIN CONTAINING PROTEINS	1.0118	0.443255	0.767146	1.3624	0.0649351	0.222829	1.74269	0.00157654	0.0261043	1.33412	0.111517	0.511535	0.796782	0.769874	0.895206	1.05304	0.372943	0.675104	NA	NA	NA	-1.64604	0.0067847	0.0307211	-0.971355	0.494141	0.682155	1.12496	0.285981	0.639283	0.710122	0.823204	0.994349	-1.39989	0.111979	0.4945	0.833003	0.771855	0.876253
REACTOME O LINKED GLYCOSYLATION	-0.952064	0.542342	0.83694	1.43538	0.0235243	0.105264	0.898922	0.672884	0.873216	1.02419	0.411348	0.814785	-1.2644	0.118095	0.388816	0.750963	0.828947	0.979262	1.46084	0.0748044	0.233768	-1.5663	0.00369212	0.0191459	-0.699147	0.962162	0.985354	0.823936	0.80117	0.927112	-0.819829	0.71236	0.973017	-1.6143	0.0047029	0.0665642	0.937443	0.558352	0.714186
REACTOME PCP CE PATHWAY	-1.03308	0.404594	0.733489	-1.02768	0.386243	0.63819	-1.30458	0.0490979	0.217944	0.648236	0.994755	1	-0.861776	0.722753	0.87641	1.59931	0.00921534	0.0540354	-1.07254	0.364366	0.601483	1.4583	0.0207584	0.072751	0.981819	0.482759	0.671861	-1.25335	0.131048	0.44842	-1.22016	0.171233	0.72694	1.09686	0.308824	0.7512	-0.940899	0.572174	0.726122
REACTOME PEROXISOMAL LIPID METABOLISM	1.63148	0.0107345	0.134948	-1.01699	0.4	0.648801	-1.47331	0.0329214	0.169056	-1.36771	0.0731183	0.462495	1.06596	0.367033	0.674924	-1.46891	0.0383797	0.176035	-1.07983	0.381113	0.622763	-0.853174	0.688608	0.83409	-1.76481	0.00267027	0.0241819	-1.28293	0.165289	0.499949	1.14768	0.278195	0.794844	0.578355	0.971014	0.984121	1.76101	0.00343048	0.0279374
REACTOME PHASE II CONJUGATION OF COMPOUNDS	-1.19094	0.181159	0.516471	-1.53907	0.0065534	0.0425786	-1.62281	0.0016029	0.0261043	-1.05654	0.34434	0.763539	1.28662	0.103297	0.357915	-0.849186	0.74813	0.933579	-1.28739	0.115824	0.294576	1.35883	0.0491329	0.144767	-1.17136	0.198543	0.41853	1.06119	0.333333	0.685123	-1.13421	0.251185	0.769845	1.24533	0.147321	0.560837	1.01482	0.419501	0.597327
REACTOME PI3K AKT SIGNALING IN CANCER	0.850881	0.795455	0.962833	1.19767	0.138889	0.360143	-0.986619	0.470588	0.75347	1.07838	0.301754	0.736346	1.14448	0.23431	0.538009	1.13844	0.251563	0.550881	0.986581	0.454545	0.684192	1.43722	0.0303545	0.0976173	1.70261	0.000545513	0.00812527	-0.882488	0.696203	0.881687	-0.993998	0.421296	0.838664	-1.05226	0.364742	0.777364	-1.37395	0.0562569	0.17036
REACTOME PI METABOLISM	1.21197	0.148796	0.479322	1.64232	0.00214701	0.0185644	0.876745	0.723464	0.904398	-0.841035	0.793103	0.985332	1.18242	0.179541	0.470146	1.18963	0.214168	0.512811	-0.790583	0.81068	0.927448	1.0765	0.354447	0.545287	1.52116	0.00685068	0.045659	-0.754897	0.89834	0.95641	-1.63521	0.0281356	0.36087	-1.05404	0.349544	0.77043	-1.25744	0.115453	0.260344
REACTOME PLASMA LIPOPROTEIN CLEARANCE	-0.905687	0.60076	0.868622	-0.680004	0.920074	0.974296	-1.26696	0.113821	0.362294	1.26318	0.164207	0.586896	1.91951	0.00155342	0.034297	1.27161	0.164557	0.451471	1.38848	0.0987654	0.278778	1.71817	0.000689012	0.00475586	1.28092	0.130705	0.334994	0.9054	0.6	0.84289	1.27199	0.166979	0.72694	-0.844281	0.686486	0.936812	1.14277	0.247917	0.427019
REACTOME PLASMA LIPOPROTEIN REMODELING	-1.74154	0.00501519	0.0896465	0.873602	0.659483	0.853099	-1.26401	0.125348	0.38031	-1.29884	0.117391	0.515703	1.75115	0.0100735	0.0931283	-0.852366	0.691111	0.904134	1.38589	0.102689	0.280735	1.42512	0.0540984	0.155825	0.70998	0.917695	0.962772	-0.691331	0.895966	0.95641	-1.14138	0.261803	0.772318	-1.03823	0.383784	0.787867	0.856936	0.691489	0.819424
REACTOME PROCESSING OF DNA DOUBLE STRAND BREAK ENDS	-1.25959	0.118492	0.442524	-1.77234	0.000372764	0.00437427	0.759622	0.904762	0.966662	0.848564	0.780749	0.983392	-1.20676	0.189139	0.479662	-1.18971	0.197007	0.498313	-1.31106	0.11784	0.298654	-1.22186	0.164516	0.342339	-0.703936	0.947177	0.980077	-1.10917	0.275934	0.628287	1.09619	0.292505	0.806438	1.47177	0.0272743	0.224708	-1.75312	0.00060576	0.00900341
REACTOME RECYCLING PATHWAY OF L1	-1.71788	0.00565815	0.0984468	-0.776549	0.830909	0.936644	-1.5347	0.0300476	0.161435	1.19249	0.216514	0.666333	1.42949	0.0648536	0.279995	1.08675	0.352734	0.654714	1.42821	0.0849515	0.253286	1.60433	0.00427329	0.0207612	1.43819	0.0584551	0.215079	-1.0848	0.320329	0.67544	-0.796914	0.737527	0.987834	0.996259	0.45873	0.830226	-1.37331	0.0687732	0.191485
REACTOME REGULATION OF HSF1 MEDIATED HEAT SHOCK RESPONSE	-0.687079	0.963303	1	-0.595875	0.994526	0.997127	-1.02647	0.357616	0.656493	-0.746616	0.942396	1	-0.911153	0.60381	0.816945	-1.11741	0.24557	0.550881	-0.860895	0.680445	0.839938	-1.47255	0.0149654	0.0558119	1.50362	0.00907562	0.056212	1.12968	0.23327	0.57861	-0.987428	0.443925	0.84955	1.33418	0.0809595	0.442472	-1.24286	0.125664	0.276754
REACTOME REGULATION OF RUNX3 EXPRESSION AND ACTIVITY	0.680662	0.971429	1	-1.61157	0.00841515	0.0515192	-1.40185	0.0272609	0.149547	0.654572	0.969534	1	-0.683507	0.936902	0.971411	1.01605	0.424242	0.716497	-1.39842	0.0674536	0.221568	1.77941	9.93895e-05	0.000914706	0.980946	0.478723	0.667757	-1.48964	0.0349721	0.244805	-1.15939	0.235683	0.762822	0.8291	0.741353	0.954267	-1.32704	0.0711679	0.196015
REACTOME RHOBTB1 GTPASE CYCLE	0.877211	0.647679	0.899205	-1.3299	0.118644	0.324735	1.22602	0.214047	0.499005	-1.82096	0.00250924	0.0748151	-1.02805	0.407678	0.705482	1.03095	0.421875	0.715704	-1.15005	0.300509	0.527525	0.640245	0.93299	0.975697	0.711485	0.88641	0.945471	1.48359	0.0633397	0.318094	-0.625262	0.936034	0.994349	1.11033	0.333333	0.759035	-1.71738	0.00346164	0.0279898
REACTOME RHOF GTPASE CYCLE	-0.892642	0.642726	0.896681	0.811437	0.810345	0.930036	0.81654	0.776417	0.93072	1.39921	0.0685185	0.462092	1.76323	0.00777425	0.0812367	0.947733	0.543517	0.81435	0.88186	0.623786	0.815811	0.853953	0.687783	0.83409	1.64446	0.00529628	0.0391855	1.04036	0.39272	0.739871	-0.711985	0.849785	0.994349	-1.24976	0.170732	0.590871	-1.26492	0.139405	0.29506
REACTOME RHO GTPASES ACTIVATE FORMINS	-1.54024	0.00372331	0.0760693	-0.817687	0.870438	0.950692	-1.27729	0.0301006	0.161435	0.713529	0.986135	1	1.16216	0.204348	0.498043	0.610234	0.992366	1	1.28533	0.110215	0.289299	-0.964031	0.531646	0.708861	1.09746	0.24228	0.46485	-0.867374	0.740506	0.897897	-0.933687	0.538991	0.905967	1.16603	0.213773	0.650154	-1.47983	0.00669305	0.042327
REACTOME RHO GTPASES ACTIVATE IQGAPS	-1.91054	0.000610219	0.0258552	0.810657	0.754839	0.911935	-1.72761	0.002577	0.035395	0.851703	0.657895	0.945932	0.726755	0.826374	0.921708	0.854829	0.636893	0.865973	1.72289	0.0212407	0.114571	1.43069	0.0645161	0.178563	1.18911	0.222222	0.445694	-0.845056	0.665988	0.870688	-0.776474	0.770042	0.994349	1.04458	0.395349	0.789778	-1.54497	0.0273183	0.106269
REACTOME RNA POLYMERASE III CHAIN ELONGATION	1.36698	0.105932	0.427481	-1.31368	0.138196	0.360143	0.99448	0.467005	0.749967	0.791353	0.755859	0.97346	NA	NA	NA	-1.32601	0.133466	0.405109	NA	NA	NA	-1.52821	0.0134019	0.0521339	0.739679	0.829317	0.91589	1.63677	0.0177476	0.180193	1.14449	0.314607	0.816785	1.86109	0.00105097	0.0257838	-1.00919	0.467583	0.637716
REACTOME RNA POLYMERASE III TRANSCRIPTION INITIATION FROM TYPE 3 PROMOTER	1.51857	0.0281892	0.223384	-1.4326	0.0669145	0.227668	1.23138	0.177994	0.447411	-0.893596	0.644252	0.934045	-1.56962	0.0364228	0.19812	-1.14721	0.288889	0.594006	-1.11814	0.337288	0.569394	-1.62485	0.00773519	0.0339389	0.598093	0.968815	0.985354	1.37807	0.0953307	0.385446	0.857237	0.67167	0.965372	1.62624	0.00797104	0.0926319	-0.76354	0.836466	0.91486
REACTOME RNA POLYMERASE III TRANSCRIPTION TERMINATION	1.07367	0.35654	0.700507	-0.819579	0.740113	0.902673	0.681372	0.923077	0.978529	0.735215	0.857965	1	-1.72705	0.0112598	0.0974423	-0.992528	0.463466	0.746311	-0.915205	0.561873	0.773373	-1.45059	0.0533372	0.154474	-0.79373	0.795678	0.887396	1.66326	0.0162243	0.175883	1.0576	0.414449	0.838664	1.82472	0.000867852	0.0233685	0.775189	0.811594	0.898069
REACTOME RNA POLYMERASE I PROMOTER ESCAPE	1.42626	0.0536246	0.316219	-1.7423	0.0012771	0.0119403	0.956163	0.532609	0.791622	-0.818352	0.803879	0.991805	-1.3877	0.0733591	0.29218	-0.852208	0.687215	0.901151	-1.0197	0.442373	0.675054	-1.38916	0.0706215	0.190342	0.951434	0.533742	0.717573	0.867519	0.6875	0.88034	1.1196	0.288321	0.803475	1.79468	0.00215508	0.0403255	-0.705361	0.921495	0.958441
REACTOME RNA POLYMERASE I TRANSCRIPTION INITIATION	1.37276	0.0592105	0.328804	-1.12129	0.266791	0.53174	1.40422	0.0496894	0.21945	-0.978982	0.491189	0.865595	-1.17533	0.229885	0.533713	-1.14739	0.247685	0.550881	-1.05187	0.387205	0.625183	-1.81402	0.000517321	0.00377811	0.846231	0.748936	0.861581	1.05439	0.358382	0.709591	0.912186	0.557407	0.919102	1.64404	0.00535887	0.0734747	-0.771288	0.855823	0.923319
REACTOME RNA POLYMERASE I TRANSCRIPTION TERMINATION	1.49322	0.0352823	0.243151	-1.18316	0.213755	0.45691	1.35099	0.0937997	0.320756	-0.924089	0.565957	0.885842	-1.20497	0.226691	0.530287	-1.12212	0.308889	0.610677	-1.10289	0.349745	0.584316	-1.54798	0.0126968	0.0502546	1.09316	0.320833	0.542065	1.14271	0.269231	0.619939	1.25781	0.164179	0.720191	1.66298	0.00738457	0.087662	-0.832926	0.754717	0.862969
REACTOME ROLE OF PHOSPHOLIPIDS IN PHAGOCYTOSIS	1.15712	0.247312	0.596371	-0.981662	0.466543	0.709877	1.03856	0.408163	0.711477	0.738055	0.87218	1	1.09915	0.320879	0.626187	1.81032	0.00151932	0.0130662	1.62804	0.0264776	0.12444	1.76394	0.000623429	0.0044385	1.36384	0.0884774	0.276675	1.03422	0.412451	0.747416	-0.967609	0.4859	0.871749	-1.51941	0.0651042	0.396839	-1.3311	0.120459	0.269485
REACTOME RRNA MODIFICATION IN THE NUCLEUS AND CYTOSOL	1.97089	0.00017	0.0114033	-1.60457	0.00623854	0.04147	0.887866	0.667171	0.87122	-1.51662	0.0327791	0.313911	-1.44044	0.0554493	0.261238	-1.10836	0.285012	0.590628	-1.23605	0.171141	0.372664	-1.05379	0.313665	0.511162	-0.885938	0.655738	0.800109	1.01587	0.405253	0.744281	-1.15439	0.248908	0.769845	1.34212	0.0844646	0.450378	-1.09439	0.296959	0.478176
REACTOME RUNX1 REGULATES TRANSCRIPTION OF GENES INVOLVED IN DIFFERENTIATION OF HSCS	-0.884573	0.670796	0.91465	-1.81321	7.47424e-05	0.00122791	-1.11164	0.224913	0.511779	-0.752711	0.947489	1	0.684649	0.959831	0.979845	1.02777	0.428339	0.717996	-1.47054	0.0409589	0.156768	1.65915	0.00146842	0.00874869	0.882684	0.676339	0.81554	-1.48967	0.0170579	0.179992	0.810166	0.787611	0.994349	0.936941	0.569909	0.890758	-1.13745	0.241197	0.419409
REACTOME SARS COV 2 INFECTION	1.03698	0.335556	0.680049	-0.656453	0.985428	0.993009	-1.18113	0.159091	0.425785	-1.53104	0.010598	0.176582	0.852959	0.730932	0.878749	0.997621	0.463211	0.746311	1.29892	0.133676	0.322219	1.10565	0.314085	0.511162	1.64979	0.00233957	0.0218607	-1.16995	0.201717	0.54124	-1.56149	0.0340347	0.409806	0.801835	0.813154	0.957344	-1.67644	0.00172553	0.0187481
REACTOME SARS COV INFECTIONS	-0.908592	0.679862	0.92152	0.746003	0.984375	0.993009	-1.08014	0.222222	0.5073	-1.35035	0.0166901	0.226111	1.01477	0.406926	0.705482	1.44319	0.022908	0.114137	1.36406	0.0346758	0.143587	1.16972	0.187894	0.371846	1.62497	0.000308987	0.00538113	-1.00389	0.426124	0.750003	-1.44262	0.0245343	0.340594	1.1043	0.280055	0.717356	-1.68194	0.00018789	0.00425382
REACTOME SENSORY PERCEPTION	-1.42373	0.0231069	0.210118	1.6401	0.000830769	0.00853021	-1.21901	0.0705827	0.277463	0.807879	0.895548	1	1.17318	0.136161	0.415658	0.959072	0.526475	0.800607	1.51497	0.0261711	0.12444	1.46286	0.00878287	0.0376599	1.13329	0.200935	0.419664	1.07077	0.281536	0.63438	-0.82818	0.790805	0.994349	0.814036	0.849218	0.957647	-1.0237	0.402707	0.582568
REACTOME SENSORY PROCESSING OF SOUND BY OUTER HAIR CELLS OF THE COCHLEA	0.84021	0.728448	0.936379	1.64907	0.0095452	0.0563034	-0.755391	0.884615	0.959862	1.25879	0.163934	0.586896	1.44482	0.0611814	0.274728	1.23618	0.189624	0.486797	1.79549	0.0093046	0.0751347	1.38488	0.0705329	0.190342	-0.834291	0.712092	0.83793	1.33893	0.0867052	0.369539	0.965018	0.513863	0.893017	-1.21651	0.192935	0.617391	0.843505	0.733475	0.850711
REACTOME SIGNALING BY BMP	1.29832	0.109474	0.430371	1.25035	0.172043	0.404499	-1.72941	0.00307883	0.0397672	-1.06068	0.345041	0.763539	-1.35171	0.131627	0.412454	-1.05171	0.396146	0.694156	-1.35396	0.130435	0.317566	-0.782647	0.797619	0.899954	-1.03494	0.394892	0.601639	1.32235	0.116732	0.421966	-0.414973	1	1	1.47149	0.0566343	0.36779	1.63865	0.0125601	0.0634735
REACTOME SIGNALING BY ERBB4	-0.952384	0.529091	0.83213	0.940436	0.553648	0.776816	-1.24517	0.127479	0.381432	1.1945	0.184783	0.618923	1.31886	0.0934783	0.33726	-0.936743	0.55	0.818408	-0.748537	0.845763	0.939844	0.728983	0.86727	0.944381	1.72358	0.000823733	0.0105962	0.961167	0.506518	0.813216	-1.24647	0.182418	0.72694	-1.03047	0.373529	0.787867	-1.57335	0.0119457	0.0616207
REACTOME SIGNALING BY MET	-1.21949	0.150183	0.479915	1.86971	0.000163303	0.00236599	-1.13356	0.208609	0.490653	1.20251	0.152212	0.561748	1.032	0.384134	0.682936	0.894636	0.6112	0.856134	1.43496	0.054415	0.193143	-1.70735	0.000680026	0.00472264	1.11193	0.246085	0.46897	1.42775	0.021312	0.19483	0.857426	0.696864	0.966289	1.0245	0.412294	0.799303	-1.21312	0.145133	0.304241
REACTOME SIGNALING BY NUCLEAR RECEPTORS	-1.16032	0.144518	0.47696	0.960139	0.558621	0.781525	-1.26695	0.0165786	0.111587	0.875168	0.792663	0.985332	1.43166	0.0102755	0.0933078	-0.82823	0.925	1	1.07211	0.288401	0.512879	1.15666	0.175418	0.355332	1.29707	0.0242129	0.106842	1.00494	0.424908	0.750003	1.14683	0.202797	0.731806	1.17764	0.162914	0.582134	-1.35119	0.0162299	0.0752519
REACTOME SIGNALING BY PDGF	-1.33179	0.0932358	0.400423	2.26018	1.13005e-07	3.67125e-06	0.622736	0.990895	0.996019	1.41351	0.046595	0.385344	1.29071	0.111588	0.376642	-0.797182	0.82716	0.979262	1.02835	0.404358	0.642333	-1.7076	0.000986459	0.00630888	0.888597	0.655319	0.800109	-0.939101	0.552688	0.827681	0.783245	0.791209	0.994349	-1.2031	0.186391	0.61145	-0.943481	0.554745	0.710529
REACTOME SIGNALING BY SCF KIT	-0.891564	0.644037	0.897415	0.898275	0.657205	0.85111	-0.812369	0.816901	0.945885	1.19514	0.189338	0.628692	1.54646	0.0249346	0.154266	0.852318	0.663121	0.883554	1.5522	0.0430079	0.162792	1.35799	0.0771558	0.202258	1.65649	0.00484612	0.037574	-1.09373	0.309917	0.66605	0.793092	0.729927	0.986195	-0.708333	0.890756	0.96909	-1.62057	0.0111793	0.0595197
REACTOME SIGNALLING TO ERKS	-0.602944	0.977654	1	0.909266	0.601293	0.820269	0.821242	0.745683	0.917333	-0.988336	0.454545	0.848592	1.11406	0.297521	0.599299	-1.2911	0.150342	0.43218	0.555885	0.975904	0.999259	1.0322	0.432956	0.620943	1.79389	0.000752362	0.0100197	1.11973	0.292871	0.648765	-0.890463	0.613883	0.946554	1.14164	0.296355	0.734743	-1.67588	0.0047181	0.0342365
REACTOME SIRT1 NEGATIVELY REGULATES RRNA EXPRESSION	0.852857	0.7119	0.932301	-1.93089	0.000366943	0.00435036	0.735241	0.85596	0.958512	-0.95987	0.513514	0.869382	NA	NA	NA	NA	NA	NA	NA	NA	NA	NA	NA	NA	NA	NA	NA	-0.769657	0.830579	0.931278	0.715326	0.842991	0.994349	1.68682	0.00539081	0.0734747	NA	NA	NA
REACTOME SMOOTH MUSCLE CONTRACTION	-1.15918	0.247601	0.596371	1.49475	0.0387257	0.155715	-1.08435	0.336043	0.640896	1.01177	0.405904	0.814785	1.41647	0.0854167	0.317423	1.67597	0.00747059	0.0461655	-0.826823	0.691652	0.844095	1.61132	0.00478903	0.0228742	1.26345	0.136929	0.342173	-0.757331	0.808102	0.927112	1.46102	0.0692884	0.518851	0.747834	0.844937	0.957344	-1.1164	0.277154	0.457344
REACTOME SNRNP ASSEMBLY	1.32273	0.0792952	0.369603	-1.10708	0.285185	0.551784	-0.85188	0.764873	0.926626	0.903669	0.652174	0.940093	-1.37022	0.0936902	0.33726	-1.3166	0.101852	0.343876	-0.888325	0.639316	0.8238	-1.54903	0.0104933	0.0439815	-0.890277	0.643123	0.797987	0.908141	0.594796	0.839429	-1.45605	0.07431	0.518851	1.75123	0.0021047	0.0403255	-1.1753	0.22119	0.397886
REACTOME SPHINGOLIPID METABOLISM	-1.05012	0.369091	0.713243	-0.917806	0.611314	0.826445	-1.61229	0.00417955	0.0486193	-0.900655	0.698157	0.962028	1.17604	0.192067	0.481197	1.27853	0.144928	0.426112	1.45922	0.0495867	0.180637	1.61195	0.00328456	0.0173744	1.09445	0.288591	0.514587	0.960729	0.509615	0.815623	1.45881	0.0511883	0.518851	-1.16661	0.191045	0.617391	-0.763089	0.897345	0.94757
REACTOME STABILIZATION OF P53	-0.59283	0.992687	1	-1.66061	0.00473153	0.0342217	-1.37753	0.0359676	0.178274	-0.842142	0.766292	0.975516	-0.906226	0.592734	0.814885	1.18146	0.242475	0.550881	-1.42276	0.0607083	0.208369	1.63809	0.00151285	0.00896618	-1.03898	0.37218	0.590352	-1.56153	0.02799	0.229025	-1.20149	0.201754	0.730277	0.668158	0.950151	0.983407	-1.21615	0.167883	0.332238
REACTOME SUMOYLATION OF CHROMATIN ORGANIZATION PROTEINS	0.594167	0.991071	1	-0.867102	0.706422	0.881112	0.809239	0.79879	0.938784	0.697693	0.956835	1	-1.74254	0.00731822	0.0795864	-1.20143	0.186275	0.483003	-0.964822	0.533557	0.750023	-1.80027	0.000327774	0.00254137	-0.744103	0.902072	0.95543	-0.812104	0.791398	0.924644	-1.13961	0.268398	0.785881	1.44125	0.0395137	0.296756	-0.946911	0.528029	0.687045
REACTOME SWITCHING OF ORIGINS TO A POST REPLICATIVE STATE	-0.714629	0.959507	1	-1.7695	0.000164591	0.00236599	-1.12563	0.202899	0.48289	0.874948	0.738516	0.967697	-1.00964	0.429119	0.721176	0.819652	0.751181	0.935125	-1.4793	0.0250182	0.121822	1.00414	0.454913	0.638118	-1.538	0.00642513	0.0438424	-1.60185	0.00735475	0.115507	-0.782892	0.817352	0.994349	0.827803	0.788774	0.956829	-1.42769	0.0325145	0.117218
REACTOME SYNDECAN INTERACTIONS	-1.23016	0.181644	0.516471	2.01281	0.000121789	0.00181893	-1.32416	0.104859	0.34549	1.42307	0.0651769	0.442188	1.25859	0.15735	0.440897	1.35981	0.125	0.388756	0.961784	0.507426	0.735319	-1.87345	0.000188199	0.00152173	1.10329	0.311715	0.529823	-0.607904	0.944559	0.975622	0.689619	0.874074	0.994349	-1.1199	0.286458	0.722032	-1.24558	0.172932	0.338684
REACTOME SYNTHESIS OF ACTIVE UBIQUITIN ROLES OF E1 AND E2 ENZYMES	-1.24497	0.15879	0.484043	-0.993513	0.464684	0.708736	-1.55831	0.0092836	0.0801766	-1.15974	0.242553	0.681633	-1.68158	0.0117115	0.0999024	0.648904	0.913958	1	-0.889035	0.595318	0.803108	-1.21771	0.197917	0.384951	-1.42407	0.0708812	0.238094	-1.09683	0.321577	0.67544	0.684935	0.881481	0.994349	1.62833	0.0105579	0.113164	-0.797002	0.79434	0.888736
REACTOME S PHASE	-1.02991	0.390119	0.727017	-1.61843	0.00054436	0.0058134	-1.22927	0.0423358	0.197125	0.693171	0.994924	1	-0.974781	0.5	0.755705	0.623926	0.997122	1	-1.4306	0.0181032	0.109403	0.813884	0.842236	0.928346	-1.33033	0.0328724	0.137312	-1.35095	0.0463835	0.297619	1.16739	0.194056	0.72694	0.924531	0.613728	0.915948	-1.67586	0.000126595	0.00325696
REACTOME TAK1 ACTIVATES NFKB BY PHOSPHORYLATION AND ACTIVATION OF IKKS COMPLEX	0.883093	0.658065	0.908701	-0.778582	0.801115	0.926265	0.992158	0.478537	0.759795	-0.931877	0.552743	0.882053	1.26854	0.156379	0.440897	1.46332	0.0672897	0.266065	1.57173	0.0368463	0.14815	1.48358	0.0279772	0.0917977	1.78296	0.000964562	0.0114935	-0.879297	0.621622	0.847663	-1.11261	0.290672	0.803475	-0.9721	0.492188	0.858232	-1.55506	0.0286512	0.109559
REACTOME TELOMERE EXTENSION BY TELOMERASE	0.720919	0.864979	0.986888	-0.921329	0.577068	0.798346	-0.858371	0.664179	0.87122	0.506285	0.994297	1	0.894875	0.609544	0.816945	-1.59731	0.0137528	0.0732036	-1.57286	0.0295144	0.131042	-1.45788	0.0286597	0.0934952	-1.19323	0.229703	0.45396	0.575313	0.953935	0.979267	0.777221	0.751381	0.994349	0.868615	0.641109	0.916069	-0.793958	0.774319	0.876253
REACTOME TELOMERE MAINTENANCE	-0.841317	0.765455	0.953871	-1.57891	0.00862539	0.0524825	-0.752412	0.94702	0.981818	1.17672	0.178253	0.607471	-0.730611	0.908752	0.965189	-0.990094	0.465823	0.748799	-1.50433	0.0267339	0.124477	-1.07328	0.308219	0.5056	-0.862005	0.701975	0.831209	-0.784006	0.866397	0.94509	1.2822	0.121951	0.648209	1.64341	0.00247253	0.0431305	-1.18479	0.204467	0.377581
REACTOME TGF BETA RECEPTOR SIGNALING IN EMT EPITHELIAL TO MESENCHYMAL TRANSITION	-1.29704	0.161597	0.489066	-0.849629	0.687382	0.870213	-1.08033	0.36253	0.661478	0.693939	0.887129	1	NA	NA	NA	NA	NA	NA	NA	NA	NA	1.49843	0.0310774	0.0990974	1.75377	0.00195623	0.0196946	0.720707	0.837209	0.933011	NA	NA	NA	1.07306	0.378913	0.787867	-0.97033	0.49711	0.655861
REACTOME TRAF6 MEDIATED NF KB ACTIVATION	1.09031	0.335443	0.680049	-1.01645	0.433962	0.677084	-0.89894	0.60396	0.837609	0.74543	0.840691	1	1.70233	0.0100076	0.0931283	1.59407	0.0249345	0.121251	1.48074	0.0771144	0.238734	1.47004	0.0533563	0.154474	1.72416	0.00472238	0.0374072	-1.00241	0.454357	0.769086	-1.04683	0.402985	0.837136	-1.23906	0.200514	0.632691	-1.29466	0.148649	0.30932
REACTOME TRANSCRIPTIONAL ACTIVATION OF MITOCHONDRIAL BIOGENESIS	-1.00321	0.427798	0.752924	1.74013	0.00187082	0.0162988	-0.946999	0.548105	0.802105	0.867633	0.71147	0.962028	-0.722324	0.892857	0.955663	-1.14594	0.264501	0.567822	-1.03701	0.392617	0.630923	-1.32959	0.0911854	0.228873	-0.785652	0.862524	0.934161	1.49663	0.0392571	0.268659	1.25477	0.181818	0.72694	-1.08418	0.331395	0.759035	1.5472	0.0100299	0.0556559
REACTOME TRANSCRIPTIONAL REGULATION OF WHITE ADIPOCYTE DIFFERENTIATION	0.909217	0.631347	0.887728	1.02269	0.400911	0.649363	0.661224	0.991597	0.996019	-1.04513	0.359447	0.781353	1.69873	0.00473529	0.0605902	-0.857557	0.773196	0.945424	-1.37222	0.0632091	0.211936	0.632729	0.981055	0.997803	1.44898	0.0164197	0.0817957	1.45663	0.0282141	0.229025	0.800436	0.795812	0.994349	-0.994962	0.473837	0.845822	-1.10299	0.272566	0.452857
REACTOME TRANSLATION OF SARS COV 2 STRUCTURAL PROTEINS	0.879693	0.699561	0.929499	0.592601	0.98927	0.994459	-1.15697	0.22067	0.505149	-1.29619	0.092511	0.479029	0.931932	0.555556	0.784888	1.18354	0.244248	0.550881	1.55415	0.0374959	0.150138	1.09381	0.342383	0.536444	1.61392	0.00405921	0.0340373	-1.05155	0.382979	0.735343	-1.45262	0.0714286	0.518851	0.88178	0.65	0.91869	-1.718	0.00299133	0.0259998
REACTOME TRANSLOCATION OF SLC2A4 GLUT4 TO THE PLASMA MEMBRANE	-1.33743	0.0729927	0.355335	-0.910979	0.630515	0.842151	-1.52606	0.0119875	0.0935214	-0.852837	0.803571	0.991805	-0.925992	0.553931	0.784888	-0.797367	0.844221	0.984363	1.56304	0.0231761	0.118198	1.41066	0.0313044	0.099541	0.836521	0.762332	0.866857	-1.39924	0.0605824	0.317149	1.1753	0.21755	0.754707	1.23815	0.162328	0.582134	-1.30878	0.0994764	0.235088
REACTOME TRANSPORT OF MATURE TRANSCRIPT TO CYTOPLASM	0.992984	0.451327	0.771612	-1.35355	0.0613718	0.214522	1.45799	0.0219346	0.128894	-1.27788	0.0802752	0.466893	-1.01263	0.409524	0.706162	-1.10438	0.258228	0.558682	-1.33521	0.082658	0.248946	-1.34895	0.0492054	0.144767	1.37704	0.035716	0.14702	0.65188	0.98088	0.995507	-1.24778	0.156542	0.713049	1.64619	0.001766	0.0361049	-1.5542	0.00902458	0.0513358
REACTOME TRANSPORT TO THE GOLGI AND SUBSEQUENT MODIFICATION	-1.21085	0.0951557	0.404677	-1.22627	0.0732143	0.241251	-1.73577	6.80044e-06	0.000493489	-1.02007	0.396594	0.807467	-1.0373	0.362637	0.670492	0.819199	0.792208	0.958451	1.04567	0.362832	0.600998	0.853556	0.762608	0.883174	1.25471	0.0547052	0.206385	-1.32652	0.0637116	0.318094	-1.6976	0.0107714	0.227033	0.991214	0.469003	0.839188	-1.47363	0.0057458	0.0382603
REACTOME TRANS GOLGI NETWORK VESICLE BUDDING	-0.72015	0.918033	1	-0.872358	0.693578	0.87171	-1.30539	0.0788644	0.293808	-1.16198	0.174107	0.604022	1.0592	0.340292	0.649439	0.994816	0.463211	0.746311	0.711904	0.913706	0.971532	1.59822	0.00383393	0.0191459	1.51616	0.0114582	0.0660879	-0.859214	0.718884	0.891494	-1.43226	0.0698198	0.518851	0.691522	0.940476	0.981601	-1.33881	0.0704467	0.194502
REACTOME TRIGLYCERIDE METABOLISM	-1.18388	0.231358	0.577889	0.837928	0.717622	0.889273	-1.74006	0.00193443	0.0298007	1.34968	0.0949721	0.482526	1.42752	0.08125	0.309079	-1.62882	0.0087801	0.0523761	-0.688289	0.874363	0.947953	-0.643891	0.952381	0.984198	1.52019	0.0242564	0.106842	-1.51787	0.0563408	0.316208	0.699573	0.866913	0.994349	-0.794318	0.755263	0.956616	-1.52773	0.0426735	0.140939
REACTOME TRNA MODIFICATION IN THE NUCLEUS AND CYTOSOL	1.59784	0.0106222	0.134948	-1.42766	0.0411563	0.161535	1.41975	0.0535988	0.229595	1.08542	0.311808	0.744221	-0.992009	0.467433	0.742355	-1.38963	0.0722348	0.272067	-1.57576	0.0193001	0.111108	-1.64447	0.00466116	0.0224644	-0.759102	0.859551	0.934161	-0.889794	0.613963	0.844621	-1.53237	0.0585683	0.518851	1.66526	0.00594341	0.0790544	-1.38236	0.0594796	0.175167
REACTOME TRP CHANNELS	-0.827513	0.70566	0.929813	0.65807	0.920998	0.974377	1.05519	0.402707	0.707375	NA	NA	NA	0.839196	0.688017	0.864915	1.82452	0.00146373	0.0126938	NA	NA	NA	1.4958	0.0255727	0.0848924	1.11998	0.309278	0.528478	-0.793375	0.765914	0.909924	-0.68846	0.872807	0.994349	NA	NA	NA	-0.919319	0.576699	0.730629
REACTOME UNFOLDED PROTEIN RESPONSE UPR	-1.27165	0.0938053	0.400423	1.24154	0.104167	0.295782	0.971559	0.516529	0.781712	-0.785311	0.899083	1	1.28965	0.100629	0.351889	1.14377	0.248438	0.550881	0.595676	0.991826	0.999259	0.902666	0.650067	0.813123	1.78595	0.000127048	0.00276574	-1.32004	0.0853659	0.367229	-2.03881	0.00368968	0.122518	1.32703	0.0691176	0.408053	-1.78742	0.000406434	0.00686691
REACTOME ZBP1 DAI MEDIATED INDUCTION OF TYPE I IFNS	-0.977456	0.48381	0.800416	-0.714561	0.848197	0.943125	0.946125	0.538206	0.794109	-0.983414	0.45625	0.848592	1.41037	0.0725275	0.291664	1.58607	0.0363314	0.168892	1.70394	0.0171985	0.106829	1.40799	0.077187	0.202258	1.74395	0.00212758	0.0202983	-1.71735	0.0141383	0.170823	-0.820347	0.699346	0.966289	-0.717855	0.848485	0.957647	-1.55769	0.022585	0.0935683
REACTOME ABC TRANSPORTERS IN LIPID HOMEOSTASIS	NA	NA	NA	NA	NA	NA	-0.931967	0.564904	0.813845	-0.900508	0.57438	0.886126	0.898213	0.59292	0.814885	NA	NA	NA	NA	NA	NA	0.861463	0.670391	0.823671	-1.6617	0.0119855	0.0671661	1.21032	0.23062	0.576923	NA	NA	NA	-1.20707	0.231738	0.67326	1.70311	0.00540577	0.0369651
REACTOME CYTOKINE SIGNALING IN IMMUNE SYSTEM	NA	NA	NA	NA	NA	NA	NA	NA	NA	NA	NA	NA	NA	NA	NA	2.32996	3.96697e-24	2.04696e-21	1.94038	2.78045e-10	5.3885e-08	NA	NA	NA	NA	NA	NA	NA	NA	NA	NA	NA	NA	NA	NA	NA	NA	NA	NA
HALLMARK ANGIOGENESIS	-1.05405	0.359404	0.701635	1.04522	0.378205	0.62943	0.542396	0.995146	0.996019	1.16978	0.245841	0.681633	0.929027	0.549587	0.784888	1.61998	0.0174055	0.0907198	-0.910261	0.59322	0.802291	-1.08153	0.328982	0.525999	-0.55722	0.982692	0.9934	1.30439	0.126177	0.43911	0.957017	0.518657	0.893818	1.41056	0.0762987	0.434195	-1.00974	0.442529	0.61765
HALLMARK GLYCOLYSIS	-1.21461	0.0837521	0.374738	0.848419	0.887588	0.959329	-1.38824	0.0059049	0.0590201	-0.925698	0.682051	0.958764	-0.865122	0.805861	0.911043	-1.02587	0.366337	0.669132	-0.853664	0.775785	0.897059	0.780713	0.917775	0.966939	1.08608	0.24505	0.46823	1.33283	0.0334406	0.239244	1.56055	0.00334877	0.122518	1.05929	0.337748	0.760968	-1.16871	0.138386	0.29506
HALLMARK PANCREAS BETA CELLS	1.10578	0.342437	0.683839	-1.57312	0.0181045	0.0901456	-1.3655	0.0939759	0.320756	1.06972	0.362205	0.781353	-0.944882	0.540385	0.778494	0.786029	0.72888	0.920691	0.741435	0.779951	0.899729	0.593337	0.955403	0.984824	0.871097	0.630522	0.786936	0.806405	0.747126	0.898165	0.739328	0.833955	0.994349	0.790064	0.733553	0.954267	-0.869729	0.653846	0.79758
HALLMARK PROTEIN SECRETION	-0.987341	0.484902	0.800416	-1.17921	0.172352	0.404499	-2.00254	4.63227e-07	5.86754e-05	-1.13266	0.21542	0.666333	1.0342	0.383795	0.682936	1.03653	0.379585	0.68009	0.604886	0.994609	0.999259	1.37871	0.0427236	0.130008	1.07723	0.276404	0.503848	-1.30902	0.0826446	0.361263	-1.61756	0.0249346	0.342126	1.35702	0.0499266	0.346873	-1.36673	0.0348144	0.124321
HALLMARK TGF BETA SIGNALING	-1.22359	0.158845	0.484043	1.10725	0.273504	0.539502	-1.07906	0.322581	0.632947	-0.989308	0.469526	0.850775	1.40533	0.0638298	0.279659	1.94322	6.28977e-05	0.000954566	1.60442	0.030769	0.133103	1.35252	0.0728083	0.19577	1.11418	0.278132	0.506182	1.19753	0.17033	0.505945	-1.06914	0.337691	0.823415	1.0161	0.429003	0.810992	1.11142	0.256125	0.43688
KEGG ACUTE MYELOID LEUKEMIA	0.846369	0.769401	0.953871	0.985136	0.492341	0.732461	0.728846	0.92006	0.977048	0.930777	0.580645	0.886714	1.35572	0.073913	0.29305	1.31256	0.128763	0.394311	1.38026	0.0913706	0.267304	1.37744	0.0633284	0.175705	1.45094	0.0391794	0.157833	0.905418	0.608775	0.843818	-1.00079	0.435165	0.845955	-0.807831	0.782353	0.956829	-1.54904	0.0109146	0.0594005
KEGG AMINOACYL TRNA BIOSYNTHESIS	0.963226	0.505263	0.814641	-0.603771	0.964618	0.990892	0.96132	0.516556	0.781712	-1.07649	0.326446	0.751755	-1.48413	0.0548446	0.261238	-1.34637	0.102296	0.343876	-1.43963	0.0702341	0.226103	-1.59768	0.013968	0.0534183	-0.913635	0.573643	0.745649	-0.915142	0.543568	0.823226	-1.30655	0.165605	0.723756	1.4142	0.0783034	0.436601	-1.13469	0.294455	0.476015
KEGG ARACHIDONIC ACID METABOLISM	-1.00178	0.435514	0.758818	-1.03584	0.408163	0.658328	0.958837	0.531153	0.790488	-1.15165	0.247265	0.681633	1.70745	0.0122266	0.10274	1.41567	0.072695	0.272805	0.920853	0.561743	0.773373	1.60592	0.00764198	0.0337489	-1.31525	0.122841	0.323385	-0.741124	0.893939	0.95641	1.14129	0.255941	0.772318	-1.23507	0.186486	0.61145	0.912291	0.594883	0.746571
KEGG ARGININE AND PROLINE METABOLISM	0.75915	0.87957	0.989569	-0.848381	0.734807	0.901844	-1.24381	0.153631	0.422296	0.669403	0.965328	1	1.53503	0.0434546	0.222409	0.739641	0.829825	0.979262	0.557931	0.995134	0.999259	1.13376	0.29003	0.488563	-1.5346	0.0109835	0.0637608	1.18207	0.210037	0.54718	1.36519	0.0960452	0.581197	-1.07139	0.34626	0.769158	1.50117	0.0362008	0.125906
KEGG ARRHYTHMOGENIC RIGHT VENTRICULAR CARDIOMYOPATHY ARVC	-1.59123	0.0180234	0.177748	1.77667	0.00086617	0.008815	-1.18152	0.172012	0.445667	1.1009	0.293594	0.728126	-0.951575	0.531549	0.773287	1.51607	0.0227554	0.114137	1.29775	0.132212	0.320282	1.13394	0.286119	0.483862	0.709339	0.96861	0.985354	0.84994	0.726592	0.896059	-0.623458	0.984615	0.998338	0.728616	0.860429	0.961969	1.04639	0.351981	0.534347
KEGG AXON GUIDANCE	-1.09264	0.276786	0.627293	1.67238	0.000545954	0.0058134	0.848995	0.778371	0.932083	0.947523	0.561837	0.885842	-1.32615	0.057971	0.268835	1.34545	0.0744681	0.277441	1.13914	0.226158	0.439173	0.978168	0.505291	0.686662	-0.861571	0.764085	0.867546	1.18074	0.158879	0.487785	1.13972	0.239787	0.764206	1.33135	0.0596798	0.378658	-0.830638	0.838983	0.91496
KEGG CALCIUM SIGNALING PATHWAY	0.853938	0.814988	0.966162	1.27977	0.044359	0.171184	0.880969	0.716216	0.898277	1.46675	0.0100077	0.176582	-1.27849	0.0558559	0.262057	1.66369	0.00123121	0.0111457	1.29864	0.108696	0.288064	1.15656	0.204108	0.39161	1.14741	0.156863	0.362962	1.08258	0.283859	0.635699	1.04394	0.367133	0.826499	-0.9743	0.507987	0.858232	-1.29913	0.0503356	0.157839
KEGG COLORECTAL CANCER	-1.36029	0.0707804	0.351526	1.12141	0.248337	0.50726	-1.39678	0.0190601	0.118735	1.03427	0.379496	0.79624	-0.758687	0.868914	0.944849	1.50137	0.0456853	0.201291	0.902356	0.595908	0.803108	1.32956	0.0679191	0.184375	1.21618	0.16777	0.372385	-0.726577	0.909677	0.961682	-0.62858	0.971366	0.998338	-0.845168	0.739255	0.954267	-1.73241	0.000776508	0.0106305
KEGG CYSTEINE AND METHIONINE METABOLISM	-1.24626	0.16888	0.495383	-1.31517	0.116451	0.322696	-1.32753	0.087766	0.311242	0.886786	0.628885	0.923571	0.603011	0.960744	0.979854	-1.02516	0.428571	0.717996	-0.514067	0.986418	0.999259	-1.09183	0.334184	0.532062	-1.46366	0.0523256	0.20011	0.943312	0.535509	0.822053	1.82619	0.00201488	0.0928328	-0.969613	0.492188	0.858232	1.3879	0.0808511	0.209306
KEGG DNA REPLICATION	-1.13576	0.267552	0.618343	-1.52138	0.0267849	0.116237	1.12394	0.283699	0.581685	1.44565	0.0648715	0.442188	0.999518	0.442827	0.734521	-0.628381	0.972973	1	-0.90592	0.614478	0.812318	0.411211	1	1	-1.13152	0.279297	0.506673	-1.05189	0.389722	0.737483	1.71795	0.00621937	0.15954	0.845876	0.707278	0.941035	-1.66734	0.0074716	0.0447506
KEGG ENDOMETRIAL CANCER	0.931916	0.571744	0.855	1.46623	0.0230795	0.104494	-1.34238	0.0690608	0.273366	1.06363	0.326203	0.751755	-1.05745	0.370577	0.677386	0.751955	0.815972	0.972383	0.759803	0.863081	0.945609	0.887379	0.630564	0.798278	1.33075	0.100213	0.29389	0.809139	0.789279	0.924644	-1.02328	0.386813	0.832136	-1.07488	0.329341	0.759035	-1.70802	0.00281799	0.0249216
KEGG ETHER LIPID METABOLISM	1.36965	0.0759494	0.359375	1.00464	0.433121	0.676752	0.629295	0.954849	0.98407	0.878304	0.629699	0.923571	1.17979	0.247934	0.548848	1.35826	0.125	0.388756	0.862867	0.628019	0.817186	1.5796	0.0142913	0.0539732	0.861214	0.656627	0.800109	-0.607491	0.954545	0.979267	0.976875	0.503788	0.88295	-1.14035	0.264781	0.709512	0.534523	0.983471	0.992236
KEGG FRUCTOSE AND MANNOSE METABOLISM	-1.14932	0.245283	0.595762	0.886427	0.631808	0.842649	0.785836	0.807154	0.942649	-1.08275	0.317391	0.74875	1.05933	0.347193	0.654305	-0.70017	0.915718	1	0.843321	0.68642	0.843017	1.08265	0.360502	0.550726	-0.955117	0.525	0.710457	1.81437	0.00303639	0.0655618	1.26766	0.162313	0.718681	0.635216	0.949206	0.983407	-1.03337	0.41573	0.593451
KEGG GALACTOSE METABOLISM	-1.21335	0.204545	0.535469	0.556368	0.980851	0.993009	-0.797929	0.763682	0.926167	0.939587	0.541825	0.879965	1.6973	0.00895541	0.089598	0.514099	0.978389	1	1.42676	0.105911	0.284288	1.09333	0.340716	0.53589	1.18445	0.237425	0.461149	-1.41695	0.093361	0.379958	-0.901305	0.598739	0.943333	0.796284	0.749175	0.956556	-1.39772	0.0856031	0.217271
KEGG HOMOLOGOUS RECOMBINATION	1.03772	0.383966	0.724292	-1.06841	0.344633	0.598117	1.5581	0.0127923	0.095315	1.07935	0.344762	0.763539	0.569298	0.975824	0.986866	-1.16746	0.258873	0.558905	-0.94664	0.52349	0.743418	-0.976775	0.498771	0.681895	1.03467	0.428274	0.627175	-0.731461	0.841141	0.933011	0.939946	0.551136	0.914685	0.652053	0.906149	0.978674	-1.404	0.07393	0.199259
KEGG HYPERTROPHIC CARDIOMYOPATHY HCM	-1.43486	0.0356801	0.244419	1.58896	0.00563036	0.0390055	-0.720489	0.967742	0.989213	1.19384	0.179078	0.607471	-0.824471	0.780115	0.896571	1.39128	0.0702341	0.271589	1.23114	0.179856	0.381358	1.31138	0.0881119	0.224646	1.06009	0.325843	0.545642	0.723077	0.926692	0.970254	0.881408	0.65331	0.955274	0.721172	0.872727	0.962524	0.98568	0.458432	0.629983
KEGG INOSITOL PHOSPHATE METABOLISM	0.976834	0.498896	0.808769	1.49936	0.017187	0.0870707	0.934482	0.582812	0.823739	-0.942986	0.564626	0.885842	0.960324	0.5141	0.761955	-0.810428	0.811275	0.967902	1.02826	0.385167	0.624505	0.991977	0.472511	0.656798	0.833904	0.760085	0.86561	1.288	0.112963	0.411959	-0.583663	0.980892	0.998338	-0.968628	0.461988	0.833391	1.01752	0.416481	0.593774
KEGG LONG TERM DEPRESSION	-1.08346	0.323105	0.669623	-0.799102	0.834862	0.936754	-1.17699	0.17847	0.447411	0.965505	0.516304	0.869382	-0.87705	0.657303	0.846565	1.21427	0.210438	0.509793	0.869516	0.6691	0.834862	1.43842	0.0445104	0.133649	1.49357	0.023765	0.105913	0.943986	0.546667	0.823226	-0.873001	0.620455	0.947004	0.72646	0.872868	0.962524	-1.66362	0.0047142	0.0342365
KEGG LYSINE DEGRADATION	1.275	0.112311	0.436864	1.23213	0.139785	0.360401	-0.973531	0.46648	0.749967	-1.61331	0.00869512	0.171917	0.69536	0.908142	0.965189	-1.32891	0.105747	0.349905	-1.36507	0.0998308	0.278778	-1.35294	0.085044	0.218299	-1.28973	0.131579	0.336224	-1.34369	0.0964361	0.386059	1.3952	0.0915888	0.568815	0.817579	0.752336	0.956556	1.60511	0.0144559	0.0696345
KEGG MTOR SIGNALING PATHWAY	0.942007	0.567329	0.853378	1.01317	0.448578	0.692435	-0.964288	0.495798	0.774457	-1.48611	0.0278614	0.292287	-0.817628	0.759082	0.893475	0.954465	0.50423	0.788433	-0.812342	0.759386	0.890853	1.29768	0.113095	0.269524	1.4529	0.0191847	0.092413	0.948645	0.52514	0.816975	-1.01637	0.393162	0.832911	1.06715	0.377273	0.787867	-1.51795	0.0388442	0.131961
KEGG NICOTINATE AND NICOTINAMIDE METABOLISM	1.1443	0.28903	0.641227	-1.01946	0.430189	0.675785	1.10985	0.343333	0.648013	-0.882289	0.644681	0.934045	0.96161	0.514286	0.761955	0.981415	0.479371	0.764623	-1.42692	0.0752508	0.233768	0.898515	0.624357	0.792345	-1.51906	0.0325156	0.136814	1.96413	0.000459655	0.0140769	0.841369	0.664825	0.960212	-1.08692	0.325758	0.759035	1.22874	0.195021	0.367327
KEGG PPAR SIGNALING PATHWAY	-1.01172	0.427788	0.752924	0.977318	0.496718	0.733843	-1.70889	0.000715664	0.0159264	-1.26797	0.0913242	0.479029	1.09972	0.306034	0.605615	-1.35318	0.0714286	0.271589	0.729148	0.884319	0.954237	1.19118	0.215339	0.405597	0.90074	0.606061	0.771722	-0.906355	0.611814	0.844621	1.08326	0.314947	0.816785	0.588004	0.989426	0.992122	1.42581	0.0287448	0.109559
KEGG PROPANOATE METABOLISM	1.65066	0.0116502	0.135998	1.16558	0.247845	0.507156	-2.04117	4.16855e-06	0.000339439	-0.873547	0.668132	0.950997	1.19219	0.213251	0.508729	-0.6885	0.901099	1	-0.876685	0.626486	0.817045	1.06799	0.37397	0.562197	-1.51729	0.037226	0.151582	-1.20109	0.23444	0.579856	1.73084	0.00445667	0.128265	0.87927	0.63233	0.916069	1.47519	0.0367871	0.12696
KEGG PURINE METABOLISM	0.935355	0.598152	0.866185	0.866105	0.803532	0.926265	1.05535	0.362652	0.661478	0.660602	0.994801	1	-1.18044	0.145985	0.424753	0.919712	0.602699	0.850659	-0.725751	0.944444	0.988275	0.832478	0.785623	0.898204	-1.09678	0.26146	0.482827	1.85167	5.32313e-05	0.00203776	1.46771	0.0279291	0.36087	0.823274	0.845619	0.957344	-0.840399	0.849498	0.919985
KEGG PYRUVATE METABOLISM	1.23128	0.154661	0.484043	0.817321	0.757447	0.912127	-1.96671	2.47381e-05	0.00141007	0.93282	0.540984	0.879965	1.4128	0.0931677	0.33726	-1.4331	0.0431017	0.192558	0.736036	0.862745	0.945609	0.842396	0.721003	0.857782	-1.29617	0.140115	0.345556	-1.25233	0.170576	0.505945	1.54396	0.0469305	0.503436	0.939774	0.540412	0.877583	0.811723	0.795309	0.888736
KEGG REGULATION OF AUTOPHAGY	0.628012	0.941423	1	0.678167	0.915464	0.972099	-1.41498	0.0645161	0.263286	-0.717607	0.862705	1	-1.20831	0.225092	0.528029	-0.698524	0.879592	0.99762	-1.62373	0.00928894	0.0751347	0.627617	0.933798	0.975697	1.35801	0.109756	0.302297	-1.22081	0.199575	0.539714	-1.33781	0.138947	0.678557	-0.915217	0.5475	0.879555	-0.968329	0.500982	0.658667
KEGG RNA DEGRADATION	0.455089	1	1	-1.43992	0.0330163	0.136089	-0.89931	0.656891	0.866577	-0.783916	0.875847	1	-0.98511	0.459963	0.742355	-0.656146	0.973105	1	-1.30804	0.112985	0.292733	-1.44682	0.0168556	0.0609989	-0.953475	0.536723	0.718346	0.744186	0.901852	0.958169	0.878678	0.636535	0.947004	1.39108	0.0737952	0.426544	-1.30159	0.0958409	0.230834
KEGG RNA POLYMERASE	1.40539	0.0709812	0.351526	-0.925027	0.574586	0.798346	0.826392	0.739771	0.911718	-0.732886	0.913978	1	-1.62564	0.0184617	0.134123	-0.807691	0.755991	0.93772	-1.05688	0.412564	0.649739	-1.40174	0.0776942	0.202324	0.672593	0.943515	0.978076	1.52225	0.0294857	0.231538	-0.693149	0.870213	0.994349	1.77268	0.00095686	0.0249595	-0.99522	0.453008	0.62461
KEGG SMALL CELL LUNG CANCER	0.936544	0.580574	0.855898	1.18947	0.14123	0.362533	-0.892225	0.747405	0.917333	0.855366	0.773684	0.979424	-0.844283	0.757692	0.893475	1.2856	0.123153	0.388756	1.08293	0.321716	0.549811	-1.14018	0.225564	0.41586	1.15798	0.204036	0.424575	0.805019	0.83559	0.933011	0.712137	0.925862	0.994349	-0.902158	0.638298	0.916069	-1.50195	0.0141665	0.0685319
KEGG STEROID HORMONE BIOSYNTHESIS	-1.24064	0.196532	0.534105	-1.23625	0.203008	0.442996	-1.85169	0.000368802	0.0102545	-1.31903	0.092511	0.479029	1.11169	0.35	0.654651	-1.05021	0.404082	0.698513	-1.32849	0.15	0.347727	NA	NA	NA	NA	NA	NA	-1.15309	0.258799	0.605017	-1.26061	0.186147	0.72694	0.877757	0.634494	0.916069	NA	NA	NA
KEGG THYROID CANCER	-0.713735	0.871893	0.98757	0.944369	0.54902	0.773741	-1.34753	0.0971867	0.327789	-0.652455	0.963441	1	-0.937851	0.552987	0.784888	-1.42218	0.0654008	0.259591	0.523596	0.98301	0.999259	-1.15831	0.263158	0.461137	1.30916	0.119247	0.317618	0.768201	0.793774	0.924644	-0.831692	0.680258	0.966289	1.05672	0.385852	0.787867	-1.75197	0.00393327	0.0300842
KEGG UBIQUITIN MEDIATED PROTEOLYSIS	-0.946942	0.577818	0.855898	-1.03916	0.358974	0.615232	-1.0202	0.362595	0.661478	0.92325	0.623288	0.923115	-1.61608	0.00204188	0.0364945	0.715895	0.937973	1	-0.914593	0.621538	0.815811	-1.11654	0.16895	0.346469	-1.28648	0.0683761	0.231742	-1.19389	0.152401	0.475888	-1.24893	0.137615	0.678557	1.15849	0.191933	0.617391	-1.11326	0.224626	0.401067
KEGG VASCULAR SMOOTH MUSCLE CONTRACTION	-1.02468	0.400359	0.730517	1.52969	0.00957518	0.0563034	-1.05628	0.297945	0.599043	-0.963298	0.551163	0.882027	0.904109	0.614407	0.820667	1.32445	0.100946	0.342903	-0.867531	0.708399	0.856978	1.11339	0.283984	0.482655	1.21429	0.159091	0.36382	-1.03501	0.367647	0.721918	0.969225	0.47993	0.871258	-1.19448	0.175758	0.598878	-0.86353	0.724913	0.84511
REACTOME ABERRANT REGULATION OF MITOTIC EXIT IN CANCER DUE TO RB1 DEFECTS	0.896345	0.622642	0.882654	-1.10494	0.332068	0.59047	1.28238	0.159468	0.425785	1.02617	0.423372	0.827035	0.710061	0.826754	0.921708	-0.8195	0.740816	0.927819	0.758544	0.750611	0.886622	-1.20193	0.210024	0.4	-1.6612	0.00657668	0.0445796	-0.939204	0.487755	0.79822	0.582787	0.948435	0.994349	0.761276	0.790429	0.956835	-0.941451	0.546154	0.704416
REACTOME ABORTIVE ELONGATION OF HIV 1 TRANSCRIPT IN THE ABSENCE OF TAT	1.24897	0.139241	0.464406	-1.052	0.393597	0.64422	1.12157	0.316054	0.624438	0.486924	0.998081	1	-0.941569	0.502742	0.757815	0.62072	0.925781	1	0.87241	0.592593	0.802291	-1.12575	0.309524	0.5056	0.968202	0.490872	0.6793	1.10439	0.335893	0.688074	-1.08756	0.34968	0.825245	1.76596	0.00248968	0.0431305	-0.840146	0.726397	0.845968
REACTOME ACTIVATED PKN1 STIMULATES TRANSCRIPTION OF AR ANDROGEN RECEPTOR REGULATED GENES KLK2 AND KLK3	0.93747	0.549474	0.83947	-1.7854	0.00421966	0.0317874	-0.921802	0.574627	0.816801	0.673937	0.914449	1	NA	NA	NA	NA	NA	NA	NA	NA	NA	NA	NA	NA	NA	NA	NA	-0.934603	0.534632	0.821737	-0.637215	0.941558	0.994349	1.40435	0.11405	0.497671	NA	NA	NA
REACTOME ACTIVATED TAK1 MEDIATES P38 MAPK ACTIVATION	-0.888995	0.630682	0.887728	0.876976	0.624204	0.836637	0.954816	0.535	0.792492	-1.08501	0.324324	0.751755	1.59931	0.0280716	0.16903	0.790212	0.724272	0.918516	NA	NA	NA	1.19453	0.230241	0.417751	1.64064	0.00589708	0.0418291	0.937737	0.521318	0.816975	-1.25102	0.189542	0.72694	1.20979	0.239804	0.684093	-1.30651	0.134875	0.288617
REACTOME ACTIVATION OF BAD AND TRANSLOCATION TO MITOCHONDRIA	1.04847	0.402893	0.733119	0.778464	0.770701	0.912127	-1.53755	0.017267	0.113061	0.854	0.664093	0.948823	-0.888174	0.605455	0.816945	NA	NA	NA	NA	NA	NA	1.54851	0.0265388	0.0876019	-0.887051	0.624031	0.784021	0.567031	0.945098	0.975622	0.843824	0.647834	0.949089	1.41687	0.100826	0.47673	-1.41913	0.0805501	0.209135
REACTOME ACTIVATION OF MATRIX METALLOPROTEINASES	-1.59418	0.0294407	0.223384	2.01858	0.000181007	0.00250792	NA	NA	NA	0.978886	0.488417	0.86479	1.10472	0.36087	0.66857	1.12042	0.352	0.65453	NA	NA	NA	-0.876308	0.64086	0.80606	0.939021	0.537155	0.718346	0.767889	0.842308	0.933011	1.00368	0.439703	0.84955	NA	NA	NA	0.709663	0.850932	0.919985
REACTOME ACTIVATION OF NMDA RECEPTORS AND POSTSYNAPTIC EVENTS	-1.51082	0.0178616	0.177684	0.973269	0.490022	0.730586	-1.38488	0.0244506	0.140069	1.07728	0.311151	0.744221	-2.06261	7.71023e-05	0.00335833	-0.826035	0.796482	0.959049	1.1924	0.205379	0.418203	0.867942	0.689704	0.83409	1.01897	0.40625	0.613167	-0.77246	0.890269	0.95641	-0.836571	0.695455	0.966289	1.11712	0.28356	0.719655	-1.30078	0.0809859	0.209306
REACTOME ACYL CHAIN REMODELLING OF PE	1.3198	0.133475	0.457798	-0.69188	0.884837	0.958303	NA	NA	NA	NA	NA	NA	1.69192	0.00928404	0.0901192	NA	NA	NA	NA	NA	NA	NA	NA	NA	NA	NA	NA	0.598751	0.953846	0.979267	-0.829206	0.695175	0.966289	NA	NA	NA	NA	NA	NA
REACTOME ADHERENS JUNCTIONS INTERACTIONS	1.0054	0.447257	0.769532	1.93602	0.000339211	0.00410624	-1.49115	0.0343946	0.175044	0.572649	0.980695	1	-1.61397	0.0261379	0.159953	1.31281	0.154143	0.434632	1.29996	0.173594	0.374639	-0.852195	0.690476	0.83409	1.18735	0.227181	0.451965	-0.913137	0.580042	0.836273	0.652463	0.916667	0.994349	-0.914013	0.54798	0.879555	-1.17238	0.246628	0.426234
REACTOME ADORA2B MEDIATED ANTI INFLAMMATORY CYTOKINES PRODUCTION	-0.871474	0.724014	0.934845	1.20866	0.139326	0.360143	0.805529	0.810319	0.944543	1.04339	0.369176	0.786685	-0.819244	0.820896	0.921268	1.22337	0.194305	0.495118	1.71245	0.0133767	0.0929523	1.18344	0.220588	0.4107	0.630941	0.98234	0.9934	0.889638	0.65	0.861945	0.622829	0.987719	0.998338	0.849469	0.696262	0.941035	-0.658837	0.978533	0.992236
REACTOME ANTIGEN PROCESSING UBIQUITINATION PROTEASOME DEGRADATION	-1.10165	0.228525	0.573317	-1.0423	0.313485	0.577669	-1.11325	0.208743	0.490653	-0.949965	0.616715	0.916979	-1.51654	0.00189482	0.0364676	-0.831574	0.96371	1	-1.19376	0.11936	0.300414	-0.934054	0.744	0.87005	-1.1875	0.0837283	0.266237	-1.29673	0.0193818	0.183351	-1.18899	0.143187	0.678557	1.05257	0.337679	0.760968	-0.851394	0.882716	0.936768
REACTOME APOPTOTIC CLEAVAGE OF CELLULAR PROTEINS	-1.62541	0.0119352	0.137773	1.17449	0.225322	0.469421	-1.22098	0.17033	0.44242	0.95263	0.524862	0.871129	1.00718	0.426778	0.720468	0.91323	0.572695	0.836125	1.69196	0.0155606	0.0998558	1.28642	0.13615	0.30339	-1.23843	0.181641	0.391652	0.721235	0.892655	0.95641	1.1818	0.237192	0.762822	-1.0228	0.410326	0.799303	-0.735124	0.902439	0.949987
REACTOME APOPTOTIC EXECUTION PHASE	-1.4355	0.0565693	0.323774	1.01274	0.43133	0.675785	-1.35178	0.0724234	0.282749	1.21277	0.173524	0.604022	1.10096	0.303983	0.604241	0.994393	0.45614	0.746	1.72592	0.00514381	0.0524668	1.18741	0.22973	0.417751	-0.997143	0.449168	0.641562	-0.693352	0.923404	0.968468	1.21965	0.207792	0.74242	-1.31279	0.103641	0.478745	-0.890147	0.63388	0.779948
REACTOME APOPTOTIC FACTOR MEDIATED RESPONSE	0.986377	0.485169	0.800416	-0.887329	0.6238	0.836637	-0.754462	0.819951	0.946098	1.10165	0.337891	0.763539	NA	NA	NA	0.991076	0.471513	0.756767	-0.539421	0.966499	0.996317	-1.04101	0.424312	0.612654	-1.0863	0.35119	0.569813	-1.381	0.118012	0.423945	1.09584	0.377111	0.826499	0.992323	0.481301	0.847774	-1.80345	0.000748299	0.0104577
REACTOME ASSEMBLY OF THE ORC COMPLEX AT THE ORIGIN OF REPLICATION	-0.827994	0.72296	0.934538	-1.78699	0.00256208	0.0215065	-1.3981	0.0734177	0.285653	0.830704	0.706564	0.962028	-1.30958	0.158672	0.441356	NA	NA	NA	NA	NA	NA	NA	NA	NA	NA	NA	NA	-1.177	0.232704	0.57861	0.531862	0.985047	0.998338	1.60542	0.0158712	0.1537	NA	NA	NA
REACTOME ASSOCIATION OF TRIC CCT WITH TARGET PROTEINS DURING BIOSYNTHESIS	-0.826069	0.764486	0.953871	-0.724095	0.904236	0.968223	-0.858227	0.69382	0.881778	-0.996397	0.461874	0.848592	0.830164	0.73029	0.878749	0.648821	0.939716	1	0.99618	0.440389	0.673126	1.32284	0.109568	0.263335	1.02078	0.427403	0.627175	1.32816	0.112994	0.411959	1.02587	0.425094	0.838814	1.10896	0.328051	0.759035	-1.5511	0.0219517	0.0923769
REACTOME ATTENUATION PHASE	-0.964073	0.493359	0.805862	-1.08229	0.350093	0.604515	1.25204	0.177152	0.447411	0.704177	0.890595	1	1.00346	0.463736	0.742355	0.664507	0.879612	0.99762	-0.98831	0.466667	0.695293	-1.50885	0.036155	0.113373	1.53613	0.0189665	0.0917527	1.18735	0.229572	0.576678	0.607619	0.948148	0.994349	1.39039	0.102773	0.47673	1.08796	0.318841	0.503386
REACTOME AUTOPHAGY	-1.06348	0.310526	0.659746	0.818207	0.906874	0.969242	-1.41816	0.0115735	0.0935214	-1.01172	0.408019	0.814785	1.30995	0.061674	0.274728	-1.17555	0.157434	0.439114	-1.11656	0.275809	0.504179	1.1893	0.168164	0.345902	1.28166	0.0505939	0.196289	-0.882237	0.709402	0.888839	-0.777655	0.9	0.994349	1.02562	0.413408	0.799303	-1.22639	0.0954774	0.230449
REACTOME A TETRASACCHARIDE LINKER SEQUENCE IS REQUIRED FOR GAG SYNTHESIS	-1.01366	0.448669	0.769532	2.13513	5.30041e-05	0.000952418	-1.12834	0.3025	0.605784	1.05786	0.383268	0.798112	-0.679682	0.919926	0.965189	-0.70315	0.873706	0.99762	-0.953403	0.524288	0.743418	-0.830406	0.722892	0.858605	1.3963	0.0784708	0.255256	-1.09029	0.309572	0.66605	-1.04228	0.411765	0.838664	0.874961	0.631579	0.916069	-1.36199	0.0992218	0.234977
REACTOME BBSOME MEDIATED CARGO TARGETING TO CILIUM	1.55524	0.0325332	0.231168	-1.48645	0.0566038	0.200873	-0.972397	0.497512	0.774457	-0.807705	0.752101	0.97346	-1.27235	0.186691	0.476677	-1.12859	0.320911	0.625808	-1.45706	0.0687919	0.224442	-1.65036	0.00486369	0.0231332	-0.943766	0.538614	0.718346	-1.17551	0.244856	0.588967	0.739451	0.795497	0.994349	1.36314	0.118812	0.503558	-1.47573	0.0500179	0.157278
REACTOME BETA CATENIN PHOSPHORYLATION CASCADE	-1.09393	0.33526	0.680049	0.981061	0.477612	0.720805	-1.61333	0.00707363	0.0683385	-0.936562	0.519115	0.869382	-1.18546	0.254545	0.550462	NA	NA	NA	NA	NA	NA	-0.980047	0.494624	0.677862	0.765542	0.794055	0.88646	0.65752	0.898635	0.95641	-1.07574	0.380042	0.826918	1.38712	0.108731	0.489362	0.773101	0.759834	0.867069
REACTOME BMAL1 CLOCK NPAS2 ACTIVATES CIRCADIAN GENE EXPRESSION	-1.26524	0.149905	0.479915	1.46325	0.0615711	0.214566	-1.25249	0.173367	0.4464	1.07516	0.372587	0.787576	1.30138	0.13843	0.415658	1.66885	0.011558	0.064128	0.86111	0.667482	0.834862	1.26099	0.168081	0.345902	1.02503	0.432099	0.628709	0.803037	0.709865	0.888839	-1.18887	0.242105	0.764206	-1.30948	0.159383	0.580722	0.883208	0.638831	0.784335
REACTOME BRANCHED CHAIN AMINO ACID CATABOLISM	1.97854	0.00018939	0.0114033	-0.638686	0.926692	0.9795	-1.31823	0.13	0.386945	1.15767	0.256705	0.687581	1.31401	0.131111	0.412454	-1.12409	0.321503	0.625808	-1.39559	0.112985	0.292733	-0.867379	0.66747	0.823032	-1.20444	0.223762	0.447525	1.55766	0.0262902	0.221304	1.52229	0.0553471	0.518851	1.31111	0.155116	0.572734	-0.797895	0.764591	0.869867
REACTOME B WICH COMPLEX POSITIVELY REGULATES RRNA EXPRESSION	1.25686	0.12035	0.442524	-1.60538	0.00584226	0.0395212	1.18345	0.201863	0.481431	-1.56837	0.0146787	0.215986	0.822102	0.733333	0.879835	0.932983	0.545293	0.815569	0.935141	0.546988	0.762	-0.758126	0.881356	0.949753	0.948418	0.541922	0.71966	1.24471	0.132576	0.451126	-0.597063	0.984749	0.998338	1.57376	0.022899	0.202244	0.621135	0.96788	0.99059
REACTOME CARDIAC CONDUCTION	-1.39771	0.0364395	0.246667	2.00094	3.16862e-06	7.43657e-05	-0.784734	0.913333	0.972176	-0.836095	0.822727	1	-1.45682	0.023615	0.152819	-1.28806	0.086514	0.306438	1.23234	0.17506	0.3769	1.03396	0.411844	0.601558	0.989248	0.454545	0.646414	1.23036	0.123574	0.434995	-0.81609	0.772093	0.994349	-0.982717	0.44152	0.820545	0.738375	0.966981	0.99059
REACTOME CARGO CONCENTRATION IN THE ER	-0.735193	0.861217	0.986888	-1.43441	0.0554529	0.197433	-1.67575	0.00330798	0.0411441	-1.34093	0.0780911	0.466151	-0.833087	0.699612	0.866627	0.852683	0.671128	0.890237	-0.676136	0.873935	0.947953	0.917913	0.587065	0.764738	0.998124	0.464435	0.654721	-1.37739	0.101911	0.392581	-1.6621	0.0349421	0.412317	-1.07042	0.335958	0.760036	-1.22747	0.184211	0.352134
REACTOME CARGO RECOGNITION FOR CLATHRIN MEDIATED ENDOCYTOSIS	-1.2773	0.0888099	0.390764	0.82102	0.864368	0.948495	-1.32722	0.0365769	0.179558	-1.01262	0.433486	0.831032	-0.736216	0.942164	0.974583	1.1446	0.243631	0.550881	-0.954162	0.547319	0.762	1.07055	0.340849	0.53589	1.38314	0.0143543	0.0753207	1.15508	0.209924	0.54718	-1.14136	0.228637	0.762822	1.18877	0.192593	0.617391	-1.19316	0.162988	0.327553
REACTOME CD209 DC SIGN SIGNALING	1.18327	0.262712	0.615866	-1.25588	0.197697	0.437373	-1.16936	0.257908	0.551622	-0.670237	0.916327	1	-0.991329	0.445652	0.734521	NA	NA	NA	1.50034	0.0696517	0.225105	1.22784	0.210247	0.4	1.59836	0.013826	0.0738254	-0.597217	0.939959	0.975622	-0.963857	0.521368	0.894363	-0.832555	0.682171	0.934892	-1.53728	0.0392851	0.131961
REACTOME CELLULAR RESPONSE TO HEAT STRESS	-0.838005	0.786856	0.961713	0.835089	0.853933	0.945463	-1.06792	0.295203	0.596707	0.774223	0.909253	1	0.911005	0.625541	0.827684	-1.0115	0.430518	0.720088	0.818039	0.822222	0.931352	-1.06325	0.337302	0.534022	1.5979	0.00373224	0.031529	1.02246	0.3861	0.736158	-0.953821	0.487356	0.871749	1.20681	0.166176	0.582278	-1.28183	0.0836177	0.215616
REACTOME CELL EXTRACELLULAR MATRIX INTERACTIONS	-1.32647	0.121387	0.442524	1.68249	0.0121415	0.0678195	-0.659018	0.925301	0.978529	0.951621	0.496063	0.866691	1.6059	0.0346195	0.192088	1.61248	0.0208925	0.106738	NA	NA	NA	1.21052	0.231449	0.41853	0.726855	0.845382	0.925666	-0.745355	0.805726	0.927112	-0.929712	0.557692	0.919102	-1.2093	0.225888	0.665226	0.707326	0.864097	0.926654
REACTOME CHOLESTEROL BIOSYNTHESIS	-1.68081	0.0067113	0.108137	-0.929139	0.564972	0.788492	-1.76086	0.00196951	0.0299366	-1.10123	0.299587	0.734701	-1.03504	0.408503	0.705482	-1.42841	0.0559006	0.233617	1.53236	0.0652174	0.217916	0.857511	0.687285	0.83409	-1.06102	0.369352	0.587228	0.638531	0.934236	0.975622	-1.28889	0.162047	0.718681	0.870077	0.640777	0.916069	-1.03279	0.423892	0.601223
REACTOME CHROMATIN MODIFYING ENZYMES	1.02579	0.383838	0.724292	0.876245	0.831776	0.936644	1.35365	0.0155644	0.107536	-1.29267	0.0188968	0.237889	-0.902317	0.694184	0.865372	-1.05686	0.316832	0.619262	0.750408	0.984326	0.999259	-1.42986	0.00139005	0.00841465	1.00725	0.408377	0.615556	-0.941796	0.607456	0.843818	-1.66413	0.00338662	0.122518	1.08675	0.288	0.724264	0.924077	0.715013	0.837882
REACTOME CIRCADIAN CLOCK	-1.30514	0.0965392	0.406671	1.38386	0.0509927	0.188558	-0.972357	0.488959	0.769908	-1.10562	0.259091	0.692335	0.732686	0.912206	0.965189	1.67414	0.00643204	0.0409745	0.744995	0.868984	0.946442	1.00045	0.476529	0.659451	1.29527	0.10793	0.301578	1.36404	0.0660377	0.319544	1.03376	0.390681	0.832136	-0.968374	0.506061	0.858232	-1.0645	0.336192	0.522043
REACTOME CLASS B 2 SECRETIN FAMILY RECEPTORS	-0.761837	0.873626	0.987578	1.50842	0.018191	0.0901456	-1.25291	0.120112	0.371077	1.26256	0.141264	0.544974	0.830032	0.76971	0.895206	-0.703483	0.922551	1	1.27662	0.156479	0.354272	0.749628	0.848214	0.931308	-0.727796	0.923792	0.966481	0.903756	0.647173	0.861945	-1.07528	0.304651	0.810331	-1.08748	0.334247	0.759035	0.737171	0.94181	0.975416
REACTOME CLATHRIN MEDIATED ENDOCYTOSIS	-1.11753	0.216458	0.552741	-0.840526	0.862454	0.948495	-1.35527	0.0174551	0.113061	-0.692138	0.997664	1	0.912199	0.651515	0.846565	1.31307	0.0824588	0.297544	1.03533	0.408824	0.646248	1.31897	0.0676884	0.184375	1.5963	0.000891514	0.01109	-0.830004	0.840173	0.933011	-1.38651	0.0591017	0.518851	1.11171	0.252113	0.691185	-1.36139	0.0250175	0.10075
REACTOME COMMON PATHWAY OF FIBRIN CLOT FORMATION	-1.93719	0.00129836	0.041314	-1.40506	0.0786948	0.249891	-1.53517	0.0187475	0.11743	-1.35796	0.10041	0.491469	1.14474	0.289474	0.593824	NA	NA	NA	1.59697	0.0352985	0.144933	1.44105	0.0621572	0.173305	0.799244	0.729897	0.850045	1.21451	0.229126	0.576678	-1.00577	0.45629	0.858044	-1.61646	0.0307333	0.249482	-1.23799	0.198058	0.371195
REACTOME CONDENSATION OF PROPHASE CHROMOSOMES	-1.15223	0.232775	0.5789	-1.92189	0.000350631	0.00420026	0.646994	0.948882	0.982493	1.26573	0.162662	0.585066	-0.668006	0.90573	0.965189	-0.630536	0.926978	1	-0.967823	0.504188	0.734673	-0.886555	0.642523	0.80636	-0.875075	0.658824	0.801923	-1.34559	0.0806794	0.357448	1.1855	0.235294	0.762822	1.39081	0.10066	0.47673	-0.705132	0.876228	0.93227
REACTOME CONSTITUTIVE SIGNALING BY ABERRANT PI3K IN CANCER	1.0762	0.299335	0.654048	1.01259	0.427273	0.674419	-1.08193	0.289086	0.589548	1.29471	0.105925	0.50264	1.35955	0.0585774	0.268835	1.17413	0.246256	0.550881	1.22616	0.193705	0.404525	1.52186	0.0116019	0.0468868	1.43217	0.0405029	0.161441	-0.891991	0.644491	0.861945	-0.675776	0.940774	0.994349	-1.01227	0.402941	0.797217	-1.35809	0.0611511	0.177495
REACTOME CONSTITUTIVE SIGNALING BY AKT1 E17K IN CANCER	-0.629339	0.950758	1	1.21019	0.207709	0.450689	0.78426	0.803954	0.94194	-1.24137	0.154489	0.566458	-0.947576	0.498062	0.753787	0.605702	0.961326	1	-0.708071	0.836425	0.9361	0.800544	0.766387	0.885986	1.73272	0.00235601	0.0218607	-0.702304	0.8778	0.951598	-1.24121	0.200422	0.727686	-0.85473	0.663239	0.923349	-1.14932	0.262646	0.443093
REACTOME CONVERSION FROM APC C CDC20 TO APC C CDH1 IN LATE ANAPHASE	1.06814	0.381551	0.724292	-1.12187	0.316888	0.577669	1.26676	0.182724	0.452838	1.19441	0.229885	0.681633	0.728528	0.809211	0.912083	-0.717826	0.859184	0.99292	0.813648	0.70197	0.853462	-1.19132	0.21957	0.410657	-1.63352	0.00982146	0.059454	-0.946605	0.479592	0.788591	0.740598	0.786116	0.994349	0.697186	0.863036	0.961969	-0.921136	0.578846	0.73131
REACTOME COPII MEDIATED VESICLE TRANSPORT	-0.973702	0.501825	0.810858	-1.39906	0.0496324	0.184716	-1.63533	0.00283503	0.0375806	-1.09646	0.285714	0.724972	-0.741191	0.872029	0.945016	-0.69909	0.958231	1	-0.892344	0.634146	0.820411	0.901993	0.632712	0.799363	1.06952	0.330435	0.549269	-1.34652	0.0685225	0.323539	-1.64476	0.0245343	0.340594	-1.00356	0.438806	0.81781	-1.19705	0.174603	0.339303
REACTOME CREB1 PHOSPHORYLATION THROUGH NMDA RECEPTOR MEDIATED ACTIVATION OF RAS SIGNALING	-1.47486	0.0587121	0.328804	0.964018	0.490446	0.730586	-1.20908	0.2225	0.5073	1.09803	0.335249	0.761197	-1.80616	0.00237475	0.03991	0.643997	0.899804	1	1.13254	0.318519	0.54636	0.755775	0.817869	0.909458	1.0798	0.352941	0.571547	0.920254	0.547945	0.823599	0.621966	0.934211	0.994349	0.852299	0.669435	0.927298	-1.2195	0.204239	0.377581
REACTOME CRISTAE FORMATION	0.971618	0.493802	0.805862	-1.53102	0.0399225	0.158861	-0.745054	0.831731	0.947768	0.495866	0.990347	1	NA	NA	NA	NA	NA	NA	NA	NA	NA	-1.32973	0.128821	0.292822	-1.50238	0.0227601	0.103889	1.75897	0.00388509	0.0780203	NA	NA	NA	1.38277	0.123967	0.511878	1.0593	0.385396	0.565847
REACTOME CYCLIN A B1 B2 ASSOCIATED EVENTS DURING G2 M TRANSITION	-1.63125	0.0222428	0.208572	-1.68425	0.0075139	0.0471793	-0.897816	0.606965	0.839466	0.73482	0.843985	1	-0.707617	0.857923	0.937885	-1.33196	0.123173	0.388756	-0.649066	0.896667	0.962204	-0.849926	0.700713	0.839372	-0.865839	0.654762	0.800109	-0.742252	0.829876	0.931278	1.58634	0.0196927	0.31832	1.12981	0.302326	0.743357	-1.42623	0.0714286	0.196255
REACTOME CYTOPROTECTION BY HMOX1	-1.55571	0.00967138	0.134927	-1.44578	0.0100896	0.058307	-1.27584	0.0579585	0.244713	-0.691706	0.995283	1	0.95014	0.531381	0.773287	0.919345	0.603976	0.850659	-1.48875	0.0178104	0.10923	1.31478	0.0674603	0.184375	-0.945594	0.576241	0.746344	-1.01045	0.419831	0.750003	-1.01487	0.398633	0.833482	0.967346	0.508523	0.858232	-0.951272	0.565144	0.719621
REACTOME DEFECTIVE B4GALT7 CAUSES EDS PROGEROID TYPE	0.725744	0.840336	0.980964	1.983	0.000378256	0.00439389	-1.17743	0.257212	0.551622	NA	NA	NA	0.904893	0.595604	0.814885	-0.740601	0.824701	0.978754	NA	NA	NA	0.604	0.938547	0.975697	1.41409	0.0934183	0.284878	0.535152	0.976562	0.993596	-1.04824	0.398721	0.833482	NA	NA	NA	-1.35429	0.109827	0.250085
REACTOME DEFECTIVE INTRINSIC PATHWAY FOR APOPTOSIS	-1.60642	0.0247929	0.214872	1.28573	0.155319	0.383799	0.753843	0.823333	0.946227	1.36394	0.117871	0.515703	1.71866	0.0121879	0.10274	1.25794	0.204239	0.505455	1.59332	0.0360301	0.146694	1.52599	0.0215363	0.0752442	-1.26026	0.164356	0.367691	-0.936566	0.522822	0.816975	-1.01935	0.423158	0.838664	1.1386	0.295269	0.734183	-0.883727	0.628405	0.777436
REACTOME DEPOSITION OF NEW CENPA CONTAINING NUCLEOSOMES AT THE CENTROMERE	-1.04172	0.3829	0.724292	-1.41678	0.0538033	0.194019	-1.17215	0.22	0.505149	0.676389	0.955963	1	-0.929208	0.53668	0.777711	0.776739	0.76673	0.941983	NA	NA	NA	-1.29535	0.137845	0.304492	-1.53934	0.0212705	0.0982786	-0.882935	0.644737	0.861945	1.08565	0.347664	0.825245	1.43862	0.0681818	0.408053	-0.678144	0.921053	0.958441
REACTOME DISASSEMBLY OF THE DESTRUCTION COMPLEX AND RECRUITMENT OF AXIN TO THE MEMBRANE	-1.21374	0.195029	0.534105	1.58906	0.0132169	0.0707116	-1.22819	0.177215	0.447411	0.985362	0.493308	0.865595	-1.29493	0.144509	0.424753	-1.27585	0.164927	0.451471	0.998407	0.460048	0.689006	-1.03122	0.400504	0.591867	1.14123	0.272152	0.500123	0.933677	0.547025	0.823226	-1.08068	0.331887	0.823415	1.28288	0.176849	0.600742	1.25452	0.152542	0.31396
REACTOME DISEASES ASSOCIATED WITH GLYCOSAMINOGLYCAN METABOLISM	0.950725	0.532632	0.832419	1.87026	0.000921163	0.00913222	-1.32423	0.0758808	0.287794	0.905288	0.598148	0.901199	1.38505	0.0958333	0.342566	0.954971	0.51773	0.798652	-0.771082	0.767285	0.895593	1.04914	0.405956	0.598362	1.33118	0.101871	0.29798	-1.31827	0.120408	0.428779	-1.36236	0.123644	0.648445	0.939921	0.545741	0.879555	-1.29887	0.121951	0.271345
REACTOME DISEASES ASSOCIATED WITH O GLYCOSYLATION OF PROTEINS	-0.981838	0.458333	0.77679	1.18114	0.194748	0.437373	1.30243	0.100464	0.333903	1.16007	0.213235	0.666333	0.656334	0.956044	0.979555	0.774396	0.795139	0.959049	1.51395	0.0657994	0.218355	-1.55094	0.0100444	0.0425931	-0.963139	0.505576	0.692872	1.20034	0.174074	0.511155	-0.536748	0.982684	0.998338	-1.60008	0.0334488	0.263941	0.945783	0.543103	0.701819
REACTOME DISEASES OF CARBOHYDRATE METABOLISM	-1.36277	0.0929791	0.400423	1.12903	0.282328	0.548538	-0.929645	0.559896	0.810002	1.34115	0.114603	0.515703	1.75332	0.00673716	0.0766267	-0.770325	0.788501	0.956116	1.29748	0.170792	0.372664	1.19409	0.214168	0.404738	1.07049	0.357588	0.575804	1.59025	0.0303586	0.236875	1.36858	0.103704	0.610315	0.928088	0.557166	0.885877	-1.0284	0.398496	0.581786
REACTOME DISEASES OF METABOLISM	1.04887	0.331671	0.679985	1.25648	0.0538191	0.194019	-1.19251	0.0921479	0.318329	1.23372	0.0563847	0.415092	1.42168	0.010989	0.0974299	-0.934029	0.657718	0.879229	1.01224	0.42042	0.657076	0.812719	0.867629	0.944381	1.00645	0.409669	0.615864	1.30704	0.048474	0.301424	-0.833658	0.813636	0.994349	0.844371	0.813738	0.957344	0.934994	0.673469	0.811029
REACTOME DNA DAMAGE BYPASS	-1.47829	0.0265213	0.223091	-1.34582	0.0719557	0.238548	-0.938324	0.543909	0.798592	1.02211	0.39356	0.806335	0.637807	0.956067	0.979555	-0.854025	0.714617	0.91722	-0.876669	0.644558	0.825015	0.874252	0.666667	0.822973	1.04194	0.381663	0.596744	0.763412	0.857418	0.94032	0.970167	0.483333	0.871749	0.680458	0.927245	0.979243	-1.66499	0.00375872	0.0297543
REACTOME DNA DAMAGE TELOMERE STRESS INDUCED SENESCENCE	0.878383	0.698031	0.929499	-1.34866	0.09375	0.275721	0.663532	0.947368	0.981818	0.95684	0.514706	0.869382	0.484011	0.991632	0.996944	0.803486	0.742806	0.928335	-1.63547	0.00802498	0.0703453	-1.17671	0.219839	0.410657	1.10445	0.294118	0.519404	-1.39518	0.0533049	0.310945	0.481856	0.996296	0.999887	1.08438	0.344937	0.768979	-1.53061	0.0400364	0.134086
REACTOME DNA DOUBLE STRAND BREAK REPAIR	-0.974162	0.513089	0.82089	-1.18199	0.121597	0.330764	1.11464	0.245257	0.539756	0.882363	0.742215	0.967697	-1.03538	0.344262	0.652853	-1.30676	0.0324949	0.153829	-1.40416	0.0377644	0.150591	-1.30587	0.0484221	0.143868	-1.02515	0.401709	0.607935	-1.18962	0.142553	0.462699	1.03317	0.374558	0.826499	1.057	0.344778	0.768979	-1.52618	0.00585919	0.0385617
REACTOME DNA METHYLATION	-1.02988	0.410985	0.733489	-1.64759	0.0121485	0.0678195	0.472437	0.995017	0.996019	1.53157	0.0529429	0.401699	NA	NA	NA	NA	NA	NA	NA	NA	NA	NA	NA	NA	NA	NA	NA	-1.22857	0.177551	0.515403	0.547224	0.97597	0.998338	NA	NA	NA	NA	NA	NA
REACTOME DNA STRAND ELONGATION	-1.34881	0.0934579	0.400423	-1.34425	0.112782	0.315397	0.833807	0.726845	0.905577	1.45101	0.0537037	0.402956	1.1834	0.235537	0.538009	-0.732747	0.865471	0.996877	-0.787725	0.755518	0.890541	0.671607	0.90938	0.964778	-1.02083	0.412548	0.617956	-1.2308	0.198758	0.539714	1.59307	0.0221899	0.340594	0.9483	0.527734	0.870879	-1.68491	0.00727734	0.0445294
REACTOME DOWNREGULATION OF SMAD2 3 SMAD4 TRANSCRIPTIONAL ACTIVITY	-0.914958	0.594646	0.866185	1.04732	0.372549	0.624791	-1.05821	0.353093	0.653784	-1.32017	0.0985325	0.487499	-0.52126	0.990366	0.996944	1.66083	0.0135654	0.0729142	-0.47121	0.99322	0.999259	0.821664	0.731343	0.859736	1.11423	0.303347	0.525864	1.12888	0.297087	0.651163	-0.872086	0.621212	0.947004	1.22145	0.224026	0.665226	-0.72824	0.87594	0.93227
REACTOME E2F MEDIATED REGULATION OF DNA REPLICATION	-1.01859	0.428571	0.753127	-1.41457	0.0789474	0.249891	-0.873898	0.641791	0.854722	1.21192	0.205323	0.655299	-1.30208	0.162662	0.444556	-1.04798	0.415822	0.714023	-0.663152	0.865772	0.945809	0.677613	0.897084	0.9591	-0.613404	0.96627	0.985354	-1.01384	0.425051	0.750003	-0.769473	0.780702	0.994349	1.08884	0.357143	0.771505	-1.70741	0.00551967	0.0371921
REACTOME EFFECTS OF PIP2 HYDROLYSIS	0.746291	0.839662	0.980964	0.878469	0.619958	0.833861	1.3657	0.0983333	0.329706	1.05825	0.363118	0.781353	-1.18485	0.242775	0.543216	0.817774	0.715909	0.91722	-1.03886	0.446309	0.676797	0.886585	0.640068	0.805959	1.32007	0.117284	0.31461	1.10618	0.326886	0.680347	0.984173	0.510319	0.889801	-1.82859	0.00214152	0.0403255	1.31219	0.129436	0.28038
REACTOME EGFR DOWNREGULATION	-1.32304	0.124283	0.445704	0.874184	0.640523	0.845704	0.795922	0.789902	0.935087	0.771414	0.819048	0.996969	-1.03353	0.40691	0.705482	-0.825194	0.740659	0.927819	0.782276	0.718826	0.864197	-0.831072	0.729323	0.859736	1.34325	0.10251	0.298308	1.1754	0.230769	0.576923	-0.803841	0.727468	0.986195	0.809955	0.751623	0.956556	-1.84796	0.000990911	0.0124635
REACTOME EPHB MEDIATED FORWARD SIGNALING	-1.40041	0.0626151	0.332262	1.09717	0.273118	0.539502	-1.30898	0.0942857	0.320853	-1.02906	0.403509	0.814785	-1.5378	0.0324222	0.185317	1.03569	0.415631	0.714023	1.73467	0.0141826	0.0941298	1.21313	0.185241	0.367882	0.895248	0.643606	0.797987	-0.876744	0.650104	0.861945	0.749782	0.812044	0.994349	1.07137	0.379147	0.787867	-1.33001	0.0922509	0.22506
REACTOME EPHRIN SIGNALING	-1.31621	0.133962	0.457798	1.78889	0.00550524	0.0383698	-0.801404	0.756627	0.923506	-0.709474	0.877264	1	-1.43533	0.0869565	0.319977	NA	NA	NA	NA	NA	NA	0.875296	0.669611	0.823671	0.600439	0.959839	0.985354	1.42657	0.0924855	0.378912	1.37909	0.097561	0.584375	1.05155	0.401653	0.797217	0.820783	0.703854	0.829961
REACTOME EPH EPHRIN MEDIATED REPULSION OF CELLS	-1.20289	0.199275	0.534105	1.85959	0.00039309	0.00452053	-1.2671	0.140845	0.408558	0.978926	0.490876	0.865595	-0.984983	0.464419	0.742355	0.829174	0.715044	0.91722	1.45386	0.0705596	0.226398	0.789197	0.779789	0.894347	0.984029	0.468951	0.659444	0.889307	0.648699	0.861945	-0.734163	0.852814	0.994349	-0.732893	0.852055	0.959866	0.757628	0.90372	0.949987
REACTOME EPIGENETIC REGULATION OF GENE EXPRESSION	1.17713	0.149083	0.479322	-1.38268	0.0446429	0.171272	1.30009	0.0529891	0.227953	-1.26629	0.0925926	0.479029	-0.796306	0.853383	0.936921	-1.18737	0.171196	0.460088	-0.9675	0.513428	0.739245	-1.64285	0.000508848	0.00374036	1.00654	0.412037	0.617956	1.16019	0.188433	0.525809	0.73133	0.930851	0.994349	1.37607	0.0451895	0.323956	-0.875272	0.738908	0.853616
REACTOME ER QUALITY CONTROL COMPARTMENT ERQC	-1.31805	0.128788	0.454525	0.62347	0.957447	0.990892	-1.27475	0.154229	0.422296	-1.46856	0.0578011	0.416104	0.887438	0.615556	0.821227	0.825133	0.67387	0.890441	-0.479066	0.986509	0.999259	1.09246	0.340716	0.53589	1.69616	0.00510446	0.0387802	0.922271	0.539806	0.823226	-1.36617	0.122807	0.648352	-1.09823	0.313625	0.755986	-1.42416	0.077821	0.205826
REACTOME FACTORS INVOLVED IN MEGAKARYOCYTE DEVELOPMENT AND PLATELET PRODUCTION	-1.8558	3.98975e-05	0.00628423	-0.902675	0.675774	0.861575	1.02162	0.426846	0.729818	0.823229	0.847222	1	1.31402	0.0651499	0.279995	0.757936	0.884674	0.999982	1.16496	0.19086	0.401179	1.23351	0.12037	0.282274	0.838458	0.856164	0.932799	-0.844917	0.818376	0.927392	0.895657	0.655709	0.957595	-1.027	0.37377	0.787867	-1.20541	0.126904	0.277674
REACTOME FANCONI ANEMIA PATHWAY	-1.03556	0.40038	0.730517	0.761009	0.848812	0.943125	1.5014	0.0308706	0.162844	1.45072	0.0516605	0.398173	0.569309	0.975	0.986866	-1.87429	0.000390319	0.00462999	-1.00948	0.467116	0.695293	-1.09268	0.326923	0.524932	-0.956493	0.520154	0.707709	-0.986739	0.464668	0.77338	-1.06425	0.355748	0.826499	0.982712	0.468354	0.839188	0.796308	0.823028	0.907174
REACTOME FATTY ACYL COA BIOSYNTHESIS	-1.47014	0.0545949	0.317038	-0.770575	0.814126	0.930661	-1.45516	0.0328261	0.169056	-1.01784	0.416486	0.819372	-0.90945	0.59309	0.814885	-1.00078	0.450673	0.739418	-1.07167	0.379661	0.62249	-0.752541	0.851562	0.934078	0.938279	0.552083	0.726696	-0.82014	0.719745	0.891494	0.898029	0.618692	0.947004	1.0372	0.402913	0.797217	-1.72303	0.00793523	0.0467471
REACTOME FGFR2 ALTERNATIVE SPLICING	-0.820668	0.720841	0.93391	-1.34597	0.112994	0.315397	1.23341	0.175123	0.446774	-0.845319	0.722581	0.962028	-1.17051	0.255009	0.550462	0.602423	0.961326	1	1.04626	0.405797	0.643564	-1.2262	0.188917	0.372539	-0.813976	0.736742	0.852753	1.46947	0.0601942	0.317149	0.598976	0.951852	0.99485	1.73107	0.00276698	0.0455932	-0.921805	0.581132	0.73338
REACTOME FGFR2 MUTANT RECEPTOR ACTIVATION	1.71903	0.00815852	0.122807	-0.77805	0.798493	0.926265	0.693334	0.890365	0.959862	-0.961498	0.502083	0.867356	-0.931668	0.519196	0.763204	0.805015	0.705202	0.910319	NA	NA	NA	-1.09475	0.349169	0.541451	1.00172	0.441767	0.637858	1.03711	0.401152	0.742312	-1.07811	0.344754	0.823415	1.75679	0.00430572	0.0625463	-0.822465	0.737452	0.853574
REACTOME FLT3 SIGNALING	0.828237	0.742204	0.942376	1.08037	0.324675	0.583401	-0.935645	0.573913	0.816801	-0.662038	0.960784	1	0.896839	0.607438	0.816945	1.46661	0.0447227	0.198939	1.32373	0.136253	0.326805	1.28154	0.138889	0.305647	1.50885	0.0157563	0.0803432	0.76662	0.805714	0.927112	-1.02213	0.38913	0.832136	0.901283	0.619427	0.915948	-1.53369	0.025587	0.101758
REACTOME FLT3 SIGNALING IN DISEASE	-1.33158	0.116635	0.441822	1.20532	0.211329	0.455496	-0.73264	0.890026	0.959862	-0.630989	0.967742	1	-0.795157	0.762548	0.893475	1.04339	0.390424	0.69111	1.00485	0.455422	0.684192	0.78467	0.792703	0.898204	1.648	0.00677945	0.045659	0.793243	0.764591	0.909344	-1.08722	0.361702	0.826499	0.876556	0.647727	0.91796	-1.47399	0.0526316	0.163178
REACTOME FOXO MEDIATED TRANSCRIPTION OF CELL CYCLE GENES	0.750626	0.806723	0.964358	-0.84889	0.691149	0.870213	-1.05486	0.396635	0.703012	1.41583	0.0907336	0.479029	-0.796246	0.754579	0.893475	NA	NA	NA	NA	NA	NA	1.03726	0.422794	0.611375	1.54011	0.0146268	0.0756053	0.84716	0.674419	0.875728	1.37725	0.108818	0.617333	-0.73175	0.828715	0.957344	-1.12255	0.3222	0.506571
REACTOME G0 AND EARLY G1	-0.998754	0.447818	0.769532	-1.66448	0.010023	0.0582142	1.01876	0.449753	0.745508	-1.58442	0.0248305	0.275813	-1.08733	0.344961	0.652853	-0.964779	0.521739	0.800278	-1.08401	0.376491	0.618338	-1.28795	0.144963	0.314968	-1.08758	0.341651	0.560505	1.23267	0.184466	0.521088	1.02146	0.466793	0.860123	0.787701	0.760196	0.956616	-1.40638	0.07393	0.199259
REACTOME G1 S SPECIFIC TRANSCRIPTION	0.820599	0.761603	0.953631	-1.55797	0.0196997	0.0955894	-0.713095	0.907928	0.96823	-1.0847	0.313978	0.744221	-1.0048	0.447876	0.734521	-0.853558	0.686848	0.901151	-0.905448	0.556876	0.769716	-1.43753	0.0629723	0.175147	-1.45076	0.0568182	0.210879	1.59427	0.0226722	0.201851	0.898406	0.619318	0.947004	-0.720389	0.873684	0.962524	-1.19675	0.209434	0.383506
REACTOME GABA RECEPTOR ACTIVATION	0.969752	0.515152	0.82089	1.56267	0.0216752	0.101502	0.947029	0.550388	0.803383	1.27847	0.142857	0.544974	-1.4064	0.0677656	0.284446	1.30178	0.143369	0.422734	1.74984	0.00912127	0.0749026	1.04783	0.408882	0.599552	-0.839726	0.736031	0.852753	0.531266	1	1	0.882917	0.630713	0.947004	-1.36517	0.111413	0.4945	-1.1517	0.247253	0.426662
REACTOME GAP JUNCTION ASSEMBLY	-2.00547	0.000598159	0.0258552	-1.18412	0.266795	0.53174	-1.1025	0.318735	0.627725	-0.795671	0.771429	0.97934	1.01419	0.464444	0.742355	NA	NA	NA	NA	NA	NA	0.653518	0.916961	0.966939	0.822967	0.686747	0.821008	-1.20248	0.221311	0.563572	-0.929105	0.530043	0.901226	NA	NA	NA	-1.37237	0.086444	0.218425
REACTOME GENE SILENCING BY RNA	-0.762576	0.924596	1	-1.08938	0.285968	0.551784	-1.0756	0.27972	0.574561	0.758657	0.932624	1	-0.966732	0.511628	0.761021	-0.915284	0.617128	0.860126	0.59721	0.987147	0.999259	-1.18278	0.188356	0.37211	0.717582	0.966292	0.985354	-1.22088	0.146751	0.468149	-1.1633	0.224018	0.762822	1.77995	0.000462314	0.0142418	-0.909597	0.601375	0.752217
REACTOME GLOBAL GENOME NUCLEOTIDE EXCISION REPAIR GG NER	-0.710567	0.962433	1	-1.41344	0.0223075	0.102615	0.780478	0.881119	0.959862	1.13221	0.217014	0.666333	-0.818174	0.794574	0.905514	-1.5084	0.0120291	0.0663853	-1.50622	0.018189	0.109403	-1.06106	0.355212	0.545591	-1.05208	0.351351	0.569813	-0.994294	0.443992	0.759435	1.39962	0.0671256	0.518851	1.40892	0.0413899	0.306674	-1.26123	0.105079	0.24325
REACTOME GLUCONEOGENESIS	-1.11626	0.289225	0.641227	-0.719386	0.875465	0.952846	-1.26251	0.13941	0.405428	-0.816437	0.782979	0.983498	1.65266	0.021537	0.143789	0.670825	0.888258	1	0.711174	0.816832	0.931188	1.29309	0.127832	0.291745	0.978525	0.489583	0.678712	1.94247	0.000906253	0.0267147	1.70353	0.0144556	0.259079	-1.01645	0.411917	0.799303	1.18856	0.192797	0.364622
REACTOME GLUCOSE METABOLISM	-1.31915	0.080292	0.369603	-0.660981	0.991119	0.994578	-1.35571	0.0266604	0.148985	0.74095	0.951557	1	1.49131	0.0244226	0.153724	-0.706174	0.974227	1	1.22047	0.158311	0.357303	1.13939	0.254743	0.454124	1.41756	0.0209588	0.0980385	1.50681	0.0289515	0.229907	1.23763	0.16179	0.718681	0.776712	0.846039	0.957344	-1.12527	0.234043	0.41295
REACTOME GLYCEROPHOSPHOLIPID BIOSYNTHESIS	-1.10629	0.237838	0.584119	1.62102	0.00110721	0.0106107	-1.2986	0.0516773	0.224684	-0.981868	0.485057	0.862747	1.21999	0.133929	0.41316	-1.15951	0.192412	0.491508	0.946716	0.526462	0.744733	1.21636	0.158103	0.332045	0.889529	0.71659	0.840601	0.936727	0.583804	0.836273	1.3293	0.0936396	0.572511	-1.09913	0.277603	0.717254	0.882222	0.737226	0.853574
REACTOME GLYCOLYSIS	-1.37389	0.0565693	0.323774	-0.674503	0.985321	0.993009	-1.28149	0.100946	0.334532	-0.825101	0.845455	1	1.15506	0.227468	0.530287	-0.694918	0.967581	1	1.29457	0.136951	0.327668	1.12514	0.294618	0.494085	1.55974	0.00492448	0.0377899	1.31824	0.0830189	0.361263	0.879916	0.644128	0.947004	0.840623	0.755622	0.956616	-1.47599	0.0288729	0.109678
REACTOME GLYCOSPHINGOLIPID METABOLISM	-0.720452	0.91028	1	0.838991	0.751634	0.910831	-1.18569	0.218487	0.504202	0.759101	0.855046	1	1.28177	0.146444	0.424988	1.37435	0.0957447	0.331572	1.54695	0.0390465	0.154433	1.50759	0.0247437	0.0828695	1.3802	0.0831601	0.265175	-0.823631	0.712788	0.888839	1.02778	0.42243	0.838664	-1.50134	0.0654209	0.396839	-0.699143	0.928705	0.962724
REACTOME G ALPHA S SIGNALLING EVENTS	-1.07305	0.343066	0.683839	1.38613	0.0391175	0.156198	1.46101	0.0235537	0.135944	1.03639	0.366426	0.783836	-0.937345	0.554328	0.784888	1.11544	0.307438	0.610179	1.88233	0.00311529	0.0339182	1.27743	0.11641	0.276259	0.632245	0.997753	1	1.25986	0.101313	0.39151	0.778714	0.858144	0.994349	-0.988874	0.461538	0.833391	-0.718376	0.951134	0.980187
REACTOME G ALPHA Z SIGNALLING EVENTS	-1.10095	0.297248	0.654048	1.07909	0.318471	0.577669	-0.927158	0.582633	0.823739	1.42685	0.0515654	0.398173	-0.959685	0.506692	0.758691	1.4429	0.0572451	0.236308	1.78022	0.00339671	0.0365713	1.10073	0.33689	0.534022	-0.693752	0.929791	0.970669	0.548594	0.996139	0.999402	1.16035	0.259259	0.772318	-1.05785	0.358696	0.771505	-0.825319	0.758303	0.866194
REACTOME G PROTEIN BETA GAMMA SIGNALLING	1.0983	0.30042	0.654048	-0.625155	0.95539	0.990711	-1.20198	0.168798	0.441352	0.94227	0.547486	0.880248	0.898522	0.603814	0.816945	1.29793	0.149621	0.43218	1.73287	0.0219253	0.114674	1.54678	0.0158192	0.0583301	1.15704	0.240741	0.463467	-0.994996	0.453222	0.769086	0.601489	0.95	0.994349	-1.42832	0.0854922	0.450378	-1.42899	0.0733083	0.198529
REACTOME G PROTEIN MEDIATED EVENTS	-0.947646	0.53442	0.833712	0.992487	0.487965	0.730586	-0.969135	0.472376	0.754213	1.26018	0.144643	0.548252	-0.931908	0.569549	0.796661	1.35676	0.10101	0.342903	1.05209	0.37046	0.610503	1.22882	0.182362	0.3628	1.30278	0.0995671	0.292753	0.843083	0.74122	0.897897	0.790222	0.765996	0.994349	-1.0251	0.380117	0.787867	-1.56623	0.01354	0.0666403
REACTOME HDACS DEACETYLATE HISTONES	-0.754114	0.873626	0.987578	-0.84487	0.745794	0.905664	1.29432	0.111283	0.357359	-0.950106	0.545852	0.880248	-1.15303	0.256604	0.550462	-0.743504	0.869074	0.996877	-1.35875	0.0932203	0.268967	-1.50159	0.0293872	0.0950467	-0.641192	0.955769	0.985066	-1.1176	0.260593	0.605035	-1.19407	0.206972	0.74233	1.19585	0.226115	0.665226	-0.828873	0.743446	0.85659
REACTOME HDR THROUGH SINGLE STRAND ANNEALING SSA	-0.983997	0.487666	0.800416	-0.801288	0.796642	0.926265	1.18226	0.216301	0.501634	1.16671	0.242259	0.681633	-0.966178	0.515444	0.762667	-1.28574	0.150342	0.43218	-1.15099	0.266332	0.490638	-1.18139	0.200549	0.388072	-0.706206	0.888462	0.946132	-1.23811	0.180467	0.520177	1.12993	0.28785	0.803475	-0.841255	0.694595	0.941035	-1.6042	0.0141484	0.0685319
REACTOME HEDGEHOG OFF STATE	-1.11971	0.21492	0.551275	-0.947612	0.572451	0.796996	-1.20217	0.188716	0.459693	1.28025	0.0747331	0.462495	-1.12602	0.256654	0.550462	1.10645	0.28752	0.593441	-1.5796	0.00805813	0.0703453	1.3352	0.0672823	0.184375	-1.05289	0.355009	0.572965	-1.65302	0.00895419	0.129046	-0.753552	0.87844	0.994349	0.912881	0.619883	0.915948	-1.11933	0.23913	0.416455
REACTOME HEME SIGNALING	-1.97881	0.000139089	0.0109656	1.35207	0.0627706	0.217428	-0.909487	0.617564	0.841258	-1.20738	0.148889	0.553086	0.842392	0.702532	0.86738	0.786737	0.761649	0.940195	-0.490887	1	1	1.34774	0.0840841	0.216325	1.2926	0.117137	0.31461	-0.883467	0.632353	0.855624	-1.12318	0.279915	0.797197	-1.29547	0.122807	0.510614	-0.887739	0.637523	0.783578
REACTOME HEPARAN SULFATE HEPARIN HS GAG METABOLISM	-1.14737	0.245009	0.595762	1.63862	0.00504294	0.0357986	-1.51495	0.016103	0.10927	1.04382	0.389299	0.803166	0.983883	0.47234	0.742815	0.693849	0.897163	1	0.949524	0.531863	0.750023	0.829595	0.721386	0.857782	0.965123	0.476496	0.666741	0.833475	0.754647	0.901016	-0.921776	0.521459	0.894363	-0.92883	0.574176	0.893309	-0.75577	0.866171	0.92682
REACTOME HIV ELONGATION ARREST AND RECOVERY	1.0516	0.366167	0.709992	-1.21169	0.204887	0.446251	1.25732	0.150079	0.416277	-1.10458	0.294372	0.728126	-0.77481	0.797297	0.905514	0.596784	0.961609	1	0.719424	0.841076	0.93866	-0.950052	0.520107	0.700073	1.30193	0.113445	0.309446	1.15351	0.244701	0.588967	-0.788211	0.749465	0.994349	1.76989	0.00210715	0.0403255	-0.867018	0.687151	0.815361
REACTOME HIV TRANSCRIPTION ELONGATION	1.21826	0.163441	0.490031	-1.33088	0.104779	0.296789	1.19997	0.197836	0.475809	-0.703002	0.941048	1	-1.15828	0.234733	0.538009	-0.901195	0.600457	0.850659	-0.896229	0.619289	0.815811	-1.37014	0.0733138	0.195949	1.23154	0.161702	0.366175	-0.918384	0.587992	0.836273	0.883384	0.624088	0.947004	1.63699	0.00621274	0.0816531	-1.24186	0.152985	0.3143
REACTOME HOMOLOGOUS DNA PAIRING AND STRAND EXCHANGE	-1.16335	0.219153	0.55467	-1.15499	0.236059	0.488253	0.716641	0.897239	0.961302	0.967146	0.518519	0.869382	-1.15064	0.248566	0.548848	-1.39435	0.0774487	0.286372	-1.06298	0.396985	0.63631	-1.17034	0.226361	0.415975	-0.652967	0.955684	0.985066	-0.923155	0.574949	0.83621	1.23543	0.199627	0.727686	0.65013	0.931529	0.980187	-1.57079	0.0160295	0.0752519
REACTOME HSF1 DEPENDENT TRANSACTIVATION	-1.20757	0.192678	0.532425	0.95918	0.506438	0.739601	1.267	0.144635	0.414674	1.02238	0.394444	0.806689	1.13338	0.259875	0.554204	-0.719769	0.88	0.99762	0.98096	0.501222	0.733663	-1.18559	0.18956	0.372539	1.61893	0.0105786	0.0626962	0.87581	0.651429	0.861945	0.744406	0.81903	0.994349	1.17786	0.279365	0.717254	1.08521	0.307692	0.491266
REACTOME HS GAG DEGRADATION	-1.06929	0.377863	0.722868	1.65185	0.0198963	0.0957354	-1.28737	0.153846	0.422296	1.11936	0.307393	0.741393	1.62483	0.0248264	0.154266	NA	NA	NA	NA	NA	NA	1.33058	0.10453	0.255016	1.19259	0.239837	0.462514	1.34822	0.133721	0.452509	0.648729	0.909944	0.994349	-0.823597	0.6725	0.928747	-0.866672	0.675835	0.811289
REACTOME INHIBITION OF THE PROTEOLYTIC ACTIVITY OF APC C REQUIRED FOR THE ONSET OF ANAPHASE BY MITOTIC SPINDLE CHECKPOINT COMPONENTS	0.932007	0.575949	0.855898	-1.03843	0.394737	0.644812	1.33446	0.115	0.362294	1.22263	0.203422	0.65291	0.764221	0.780973	0.896571	-0.581524	0.962733	1	0.820158	0.679803	0.839938	-1.1489	0.284337	0.482655	-1.73911	0.0020616	0.0202933	-0.947182	0.488706	0.79822	-0.651469	0.910088	0.994349	0.839855	0.672104	0.928747	-1.01977	0.439689	0.615238
REACTOME INITIAL TRIGGERING OF COMPLEMENT	1.23932	0.18239	0.516471	-0.731096	0.829222	0.936644	-1.22684	0.177215	0.447411	1.49572	0.0531817	0.401699	NA	NA	NA	NA	NA	NA	NA	NA	NA	1.79585	0.000181625	0.00148985	1.27298	0.1893	0.402797	-1.41424	0.0985626	0.389902	-1.68642	0.00976086	0.227033	-1.04493	0.382278	0.787867	-1.31616	0.149312	0.310131
REACTOME INSULIN RECEPTOR RECYCLING	0.549228	0.976939	1	-1.1228	0.313093	0.577669	-0.760957	0.813433	0.945501	-0.923615	0.569328	0.886126	0.787668	0.77686	0.896254	0.887097	0.617591	0.860126	1.03831	0.432099	0.666726	1.48401	0.0531732	0.154474	1.67812	0.00591224	0.0418291	-1.35963	0.125773	0.438952	0.626537	0.907021	0.994349	0.717092	0.844884	0.957344	1.03653	0.421162	0.598187
REACTOME INTERACTION BETWEEN L1 AND ANKYRINS	-1.40052	0.085389	0.378624	1.56669	0.0214406	0.101468	-0.916509	0.581731	0.823739	NA	NA	NA	-1.40349	0.0747126	0.294148	1.19134	0.251953	0.550881	NA	NA	NA	1.52019	0.0227887	0.0786488	0.910514	0.574297	0.745649	1.30284	0.135922	0.457398	-0.689828	0.875527	0.994349	NA	NA	NA	-0.935981	0.552124	0.708621
REACTOME INTERCONVERSION OF NUCLEOTIDE DI AND TRIPHOSPHATES	1.21457	0.179325	0.515752	-1.3992	0.086629	0.260794	-0.75538	0.823383	0.946227	-1.39109	0.0808511	0.466893	-0.678846	0.919926	0.965189	0.921531	0.580078	0.83784	0.854754	0.616915	0.814429	0.870669	0.678141	0.829898	1.05854	0.36747	0.585875	1.2935	0.163462	0.495645	1.75457	0.00204547	0.0928328	0.823528	0.724422	0.952098	-0.919423	0.57722	0.730629
REACTOME INTERLEUKIN 17 SIGNALING	-1.53147	0.0296882	0.223442	0.897485	0.69163	0.870213	-0.984742	0.467085	0.749967	-0.925974	0.622727	0.923115	1.53441	0.0160069	0.125165	1.3611	0.0976821	0.33491	-0.745893	0.869281	0.946442	1.31398	0.0807365	0.208662	1.61424	0.0046803	0.0374072	0.948445	0.545283	0.823226	-0.852527	0.659091	0.9576	1.03728	0.38864	0.787867	-1.30209	0.0877797	0.219875
REACTOME INTRA GOLGI TRAFFIC	-1.08015	0.312849	0.659839	0.981823	0.502183	0.736737	-1.21787	0.152113	0.420894	-0.923876	0.600437	0.902248	-1.21227	0.196565	0.487516	1.06874	0.364602	0.668329	-0.768757	0.821732	0.931352	0.801576	0.76702	0.885986	1.58732	0.0103736	0.0618047	-1.23934	0.167355	0.502476	-1.25212	0.197002	0.727686	-1.2866	0.130194	0.51641	-1.28826	0.11194	0.252927
REACTOME INTRINSIC PATHWAY FOR APOPTOSIS	0.896619	0.666667	0.913584	-0.880967	0.688645	0.870213	-1.09589	0.294461	0.596707	1.04875	0.348214	0.764587	1.1467	0.234801	0.538009	0.991101	0.448454	0.739304	0.964189	0.477218	0.705666	1.08234	0.356083	0.546187	0.830206	0.773987	0.876154	0.91504	0.603704	0.843818	-0.889991	0.597802	0.943333	1.29211	0.125378	0.512655	-1.80001	0.000839613	0.0112024
REACTOME ION HOMEOSTASIS	-1.63866	0.0113094	0.135998	2.12759	5.99259e-06	0.000135127	0.733437	0.878505	0.959862	0.846549	0.708561	0.962028	-1.03329	0.379699	0.682936	0.923244	0.569149	0.834321	1.30221	0.145631	0.342516	1.26216	0.141141	0.309036	0.959644	0.527115	0.711197	1.39011	0.0669145	0.319544	-1.03074	0.375824	0.826499	0.740853	0.831169	0.957344	-0.76128	0.872495	0.931759
REACTOME ION TRANSPORT BY P TYPE ATPASES	-1.43031	0.0597826	0.328804	1.83113	0.00152146	0.0136694	0.856207	0.735294	0.911718	0.78161	0.817518	0.996969	0.694397	0.923404	0.965416	0.994165	0.480287	0.764901	1.24499	0.181373	0.383734	1.22323	0.176205	0.356185	1.30225	0.119658	0.317965	1.4014	0.0601504	0.317149	-1.94618	0.00267988	0.112938	1.30597	0.123028	0.510614	-0.950253	0.522305	0.681163
REACTOME IRAK4 DEFICIENCY TLR2 4	-1.46753	0.0566038	0.323774	-1.19469	0.259117	0.52278	-1.3421	0.107056	0.348697	-1.00482	0.432653	0.830999	NA	NA	NA	NA	NA	NA	NA	NA	NA	1.78927	0.000262642	0.00205042	1.40087	0.10241	0.298308	-1.7556	0.0180929	0.180193	1.00697	0.485929	0.871749	-0.680171	0.878481	0.963026	-1.52613	0.0428295	0.140939
REACTOME KINESINS	-2.22541	2.17249e-06	0.00248532	-1.06099	0.335185	0.592927	1.07254	0.345146	0.649285	-1.17923	0.195604	0.636838	1.30918	0.113248	0.380648	0.391984	1	1	0.490237	0.990196	0.999259	0.705076	0.898944	0.9591	0.624958	0.982869	0.9934	-0.84495	0.712766	0.888839	0.567719	0.983146	0.998338	-1.40136	0.0945946	0.466216	-1.16096	0.234862	0.41295
REACTOME LAGGING STRAND SYNTHESIS	-1.46431	0.0647619	0.335238	-1.40807	0.0834915	0.256788	0.864133	0.646077	0.857424	1.32916	0.145594	0.548252	0.929346	0.552632	0.784888	-0.88319	0.646939	0.873875	-1.08756	0.381113	0.622763	0.61706	0.93825	0.975697	-0.93495	0.555556	0.729569	-0.929741	0.506122	0.813216	1.54695	0.04984	0.518851	0.906528	0.590244	0.901285	-1.55582	0.0228727	0.0941523
REACTOME LDL CLEARANCE	-1.10538	0.322642	0.669623	-0.683364	0.896353	0.962923	-1.57049	0.0211322	0.125472	0.989234	0.478927	0.859625	1.53123	0.0511045	0.251283	1.4861	0.0718447	0.271589	1.40601	0.1133	0.292768	1.58427	0.0116389	0.0468868	0.988249	0.457831	0.647831	0.726071	0.818359	0.927392	0.957582	0.518727	0.893818	-0.845318	0.641414	0.916069	0.745245	0.825558	0.908135
REACTOME LYSOSOME VESICLE BIOGENESIS	-0.905503	0.607211	0.874873	1.16934	0.241379	0.496576	-1.07605	0.332447	0.639731	0.56744	0.979667	1	1.10346	0.305785	0.605615	1.1818	0.254113	0.552095	1.15183	0.280872	0.50777	1.65279	0.0019796	0.011488	1.24896	0.149378	0.353756	1.21962	0.184557	0.521088	-1.14111	0.261803	0.772318	-0.80803	0.734908	0.954267	-1.00779	0.442529	0.61765
REACTOME MAP2K AND MAPK ACTIVATION	-1.63622	0.0126802	0.140836	1.08097	0.311828	0.577669	-0.847125	0.734286	0.911718	0.952635	0.544444	0.879965	1.04002	0.382845	0.682936	0.922855	0.56261	0.828265	1.60692	0.024511	0.121449	1.3925	0.0678733	0.184375	0.951095	0.521921	0.70882	0.941141	0.530651	0.819813	1.09178	0.332103	0.823415	-1.19532	0.203343	0.634153	-1.56058	0.0148774	0.0713613
REACTOME MEIOTIC SYNAPSIS	-1.00611	0.435185	0.758818	-0.905956	0.616364	0.830971	-0.702506	0.942693	0.981818	1.00529	0.45572	0.848592	1.75894	0.00646585	0.0750572	-0.529746	0.991209	1	-1.50767	0.0424448	0.16129	0.851108	0.686885	0.83409	-0.701315	0.903101	0.95543	-0.932444	0.569231	0.83621	1.23336	0.192884	0.72694	1.48486	0.0529052	0.358818	0.702525	0.912766	0.955829
REACTOME METABOLISM OF NUCLEOTIDES	1.37044	0.0427197	0.280545	-0.906245	0.636525	0.845704	0.782206	0.88951	0.959862	0.744885	0.945423	1	0.875089	0.69697	0.866625	1.03936	0.394184	0.693776	0.785549	0.863517	0.945609	1.23128	0.152497	0.325096	-0.864287	0.705036	0.832143	1.7427	0.00118614	0.0322893	1.62517	0.0144909	0.259079	-1.19209	0.182635	0.607315	-0.821494	0.822581	0.907174
REACTOME MITOCHONDRIAL TRNA AMINOACYLATION	-0.817061	0.715094	0.932648	0.666029	0.912682	0.972099	0.922484	0.573604	0.816801	-1.12587	0.289796	0.727892	-1.35936	0.117216	0.388192	-1.09694	0.344622	0.645462	NA	NA	NA	-1.51422	0.0152799	0.0565256	-0.907873	0.593254	0.76141	0.660759	0.894118	0.95641	NA	NA	NA	0.942961	0.525203	0.868001	-1.20618	0.223969	0.400525
REACTOME MITOTIC SPINDLE CHECKPOINT	-1.1314	0.199288	0.534105	-1.05873	0.326126	0.584361	-1.18651	0.126302	0.381148	0.804835	0.888889	1	1.42652	0.0507458	0.250613	-0.713692	0.9729	1	0.699843	0.978202	0.999259	-1.52315	0.00466354	0.0224644	-1.1091	0.262324	0.483633	-0.950317	0.545833	0.823226	-1.0085	0.389277	0.832136	1.04098	0.39291	0.789493	-1.36067	0.0328168	0.117932
REACTOME MRNA CAPPING	1.35333	0.0903361	0.395956	-1.20412	0.197782	0.437373	1.00136	0.464856	0.749967	0.936421	0.555759	0.883132	-1.55458	0.0288376	0.172719	-0.886985	0.622222	0.860421	-1.07414	0.397284	0.63631	-1.56255	0.0141467	0.0539193	0.8346	0.720165	0.842176	-1.3251	0.130165	0.446646	1.11967	0.31903	0.821202	1.60573	0.0141073	0.144208	-1.27175	0.140977	0.297736
REACTOME NEGATIVE REGULATION OF FGFR2 SIGNALING	1.09093	0.310127	0.659746	0.995753	0.464668	0.708736	-1.35471	0.0920398	0.318329	-0.976716	0.481092	0.861084	1.00231	0.45987	0.742355	-1.20055	0.225673	0.526787	NA	NA	NA	1.32108	0.135739	0.30307	1.57496	0.0118524	0.0667509	1.47241	0.0520231	0.309067	0.608233	0.945794	0.994349	1.08178	0.360465	0.771505	0.777182	0.807453	0.894375
REACTOME NEGATIVE REGULATION OF FGFR3 SIGNALING	-1.14774	0.285985	0.638997	0.674885	0.917197	0.972145	-1.15014	0.271144	0.566724	0.730953	0.844106	1	1.07484	0.375824	0.681292	-1.14376	0.281947	0.585452	NA	NA	NA	1.38715	0.088586	0.224842	1.57751	0.0164058	0.0817957	1.51378	0.0318211	0.239244	0.618006	0.947761	0.994349	1.1584	0.269103	0.714158	0.693584	0.887295	0.940466
REACTOME NEGATIVE REGULATION OF FGFR4 SIGNALING	-1.33165	0.105163	0.427025	1.11648	0.295117	0.561895	-1.30994	0.131841	0.388401	-0.921437	0.574468	0.886126	1.26711	0.175705	0.466613	-1.20611	0.206897	0.508143	NA	NA	NA	1.25753	0.165232	0.342493	1.58204	0.0205786	0.0966596	1.5271	0.0368611	0.255112	0.620449	0.938433	0.994349	1.03112	0.410891	0.799303	0.709815	0.876033	0.93227
REACTOME NETRIN 1 SIGNALING	-0.836759	0.747681	0.944092	1.59071	0.0125661	0.0688144	0.847614	0.716258	0.898277	0.89226	0.62963	0.923571	-1.27022	0.142857	0.424753	-1.10282	0.324138	0.626754	-0.927916	0.578415	0.790508	1.12138	0.308735	0.5056	1.10429	0.281116	0.507775	1.36781	0.0826923	0.361263	-0.939777	0.49359	0.872886	0.825125	0.740446	0.954267	-0.566884	0.998148	0.998148
REACTOME NEUREXINS AND NEUROLIGINS	0.993756	0.461538	0.780154	0.901951	0.64488	0.846589	1.25199	0.148837	0.414852	-1.3157	0.0915033	0.479029	-2.14163	8.37083e-05	0.00349095	-0.706938	0.899103	1	1.43335	0.0992736	0.278778	-0.776978	0.835165	0.924151	-0.741225	0.852207	0.929382	0.931721	0.558767	0.832712	-1.06939	0.336226	0.823415	0.778137	0.794953	0.957344	0.887867	0.633262	0.779948
REACTOME NEUROTRANSMITTER RECEPTORS AND POSTSYNAPTIC SIGNAL TRANSMISSION	-1.25232	0.0817391	0.369603	1.28029	0.044359	0.171184	-0.985655	0.519084	0.781712	1.00055	0.461672	0.848592	-1.80532	7.75458e-05	0.00335833	1.06292	0.341426	0.644154	1.5636	0.0197627	0.111988	0.965333	0.545571	0.724017	0.91226	0.694511	0.826694	-0.896078	0.719731	0.891494	-0.888918	0.648276	0.949089	-0.936581	0.5625	0.885877	-1.35236	0.0350053	0.12461
REACTOME NONHOMOLOGOUS END JOINING NHEJ	1.19971	0.166667	0.493955	-1.59463	0.00637713	0.0421477	0.760853	0.865533	0.959862	-0.761186	0.881319	1	-1.32493	0.110687	0.376642	-1.29555	0.134703	0.405405	-1.09304	0.337884	0.569408	-1.42888	0.0407827	0.125451	-1.40814	0.0604288	0.216473	-1.35394	0.0844156	0.365403	0.92411	0.567416	0.920977	1.6336	0.00908746	0.101339	-1.08961	0.308411	0.49172
REACTOME NOTCH3 ACTIVATION AND TRANSMISSION OF SIGNAL TO THE NUCLEUS	-1.08244	0.356061	0.700507	1.29436	0.14561	0.369651	0.656309	0.946254	0.981818	-0.577875	0.97314	1	0.999504	0.463576	0.742355	-0.704113	0.87551	0.99762	-0.776942	0.756667	0.890541	0.846109	0.694118	0.83412	1.58747	0.0093626	0.0576003	1.51417	0.0560928	0.316208	-0.710802	0.859275	0.994349	0.913466	0.580906	0.89656	-1.08308	0.350195	0.534347
REACTOME NOTCH4 INTRACELLULAR DOMAIN REGULATES TRANSCRIPTION	-1.46959	0.0591603	0.328804	1.21049	0.230928	0.478499	0.724111	0.854758	0.958512	-1.1399	0.271429	0.7099	1.69161	0.0105038	0.0945752	NA	NA	NA	NA	NA	NA	-1.02241	0.446262	0.628948	1.12704	0.29065	0.516509	-0.797899	0.740816	0.897897	-1.01588	0.462687	0.858444	0.844235	0.657331	0.91869	0.676786	0.896552	0.94757
REACTOME NUCLEAR ENVELOPE NE REASSEMBLY	-1.6512	0.00665686	0.108137	-1.43341	0.0229215	0.104454	-0.901136	0.633846	0.8501	1.13229	0.236462	0.681633	-0.81875	0.750929	0.893475	-0.898503	0.628141	0.862023	0.880212	0.660099	0.829679	0.971384	0.528329	0.706102	1.27629	0.118681	0.317606	-1.01381	0.428266	0.752045	-1.22012	0.186364	0.72694	1.48498	0.0299322	0.244779	-1.6258	0.00509394	0.03636
REACTOME NUCLEAR SIGNALING BY ERBB4	-0.872931	0.662239	0.909486	1.13035	0.291939	0.558619	-1.06662	0.347826	0.651925	1.52222	0.0338771	0.313911	1.74898	0.00712214	0.079347	-0.910208	0.579521	0.83784	0.566456	0.943765	0.988275	0.816931	0.737977	0.864793	1.48471	0.0330261	0.137447	-0.836793	0.687371	0.88034	-1.22427	0.214592	0.751391	-1.3885	0.0885417	0.460614	-1.26755	0.154135	0.316089
REACTOME NUCLEOTIDE SALVAGE	0.531132	0.985325	1	-0.761183	0.794971	0.926265	1.20815	0.237542	0.52787	0.722787	0.842912	1	0.919398	0.579176	0.807119	1.27643	0.200393	0.503176	-0.948446	0.520134	0.741191	0.941529	0.552265	0.729479	1.2043	0.231707	0.45458	1.88419	0.00129065	0.0329384	-1.14589	0.296375	0.80673	-1.22803	0.2175	0.653165	-0.992731	0.481336	0.645893
REACTOME OPIOID SIGNALLING	-0.74512	0.917883	1	0.972029	0.502262	0.736737	0.874556	0.729313	0.90667	1.35274	0.0511464	0.398173	-1.12721	0.239623	0.53963	1.21056	0.199678	0.502604	1.3516	0.0932642	0.268967	1.16403	0.229111	0.417751	1.20786	0.152466	0.357333	-0.787713	0.868852	0.946926	0.892805	0.614458	0.946554	-0.923088	0.593023	0.901787	-1.52935	0.0119653	0.0616207
REACTOME O LINKED GLYCOSYLATION OF MUCINS	-0.863134	0.689788	0.926765	1.10419	0.296137	0.562906	-1.63923	0.0110929	0.0923062	-0.781971	0.828261	1	-1.49543	0.0346305	0.192088	-0.87685	0.672606	0.890441	0.808057	0.684597	0.842915	-0.823126	0.746736	0.871455	0.850468	0.701245	0.831209	-1.01303	0.424431	0.750003	-0.826077	0.699134	0.966289	-1.26737	0.166667	0.582278	-0.860228	0.699234	0.825466
REACTOME P130CAS LINKAGE TO MAPK SIGNALING FOR INTEGRINS	-1.41786	0.0752896	0.359375	1.03984	0.416136	0.668375	-0.921985	0.572115	0.816801	-0.828692	0.706612	0.962028	NA	NA	NA	NA	NA	NA	NA	NA	NA	1.59692	0.0149884	0.0558119	0.827195	0.676955	0.81554	0.891031	0.613725	0.844621	1.187	0.297552	0.80673	0.96084	0.504132	0.858232	-0.973193	0.499018	0.656881
REACTOME P75 NTR RECEPTOR MEDIATED SIGNALLING	-0.993115	0.47695	0.796542	1.36837	0.0404382	0.160358	1.28621	0.0752394	0.287794	1.63851	0.00175415	0.0567843	1.30438	0.0785563	0.30607	1.25089	0.172303	0.461861	1.12148	0.245431	0.466319	1.24805	0.130841	0.295633	0.988276	0.456019	0.64739	0.903233	0.65098	0.861945	-0.741318	0.886256	0.994349	-1.11451	0.252308	0.691185	-0.981609	0.47487	0.6422
REACTOME PCNA DEPENDENT LONG PATCH BASE EXCISION REPAIR	-1.11552	0.32197	0.669623	-1.39745	0.093985	0.275721	0.624041	0.963455	0.988604	1.35034	0.121673	0.518254	-0.970855	0.468864	0.742788	-0.595849	0.956522	1	-0.886424	0.60134	0.804624	-0.679996	0.898795	0.9591	0.932914	0.541247	0.71966	-0.940837	0.49692	0.808402	1.24617	0.208255	0.74242	0.828066	0.707641	0.941035	-1.57696	0.0208112	0.089917
REACTOME PEPTIDE HORMONE METABOLISM	1.14603	0.221491	0.556892	0.908634	0.662971	0.853502	-1.12091	0.244186	0.539481	-1.12577	0.244292	0.681633	-0.648057	0.973282	0.986866	1.16987	0.250423	0.550881	0.862068	0.670702	0.834862	1.48812	0.017076	0.0613651	1.24425	0.163136	0.366175	-0.951052	0.521649	0.816975	-1.13815	0.244076	0.767592	0.92417	0.59488	0.902125	-1.33315	0.0728597	0.197787
REACTOME PERK REGULATES GENE EXPRESSION	-0.8738	0.655894	0.907306	-1.24338	0.168207	0.398841	-0.922986	0.568365	0.814235	-1.26299	0.134043	0.531015	0.794037	0.775	0.896254	1.25386	0.182815	0.478846	-0.780196	0.773424	0.897012	1.08081	0.365696	0.554413	1.14856	0.2375	0.461149	-0.791689	0.744813	0.897897	-0.966296	0.504329	0.88295	1.66636	0.00642916	0.0832459	-1.13687	0.264151	0.444307
REACTOME PHOSPHOLIPID METABOLISM	0.980334	0.527228	0.831929	1.73057	2.08134e-05	0.000427419	-1.18239	0.0799573	0.295946	-0.970184	0.525907	0.871129	1.3051	0.0467816	0.234116	0.962762	0.547143	0.816968	0.843828	0.856698	0.945609	1.22034	0.110169	0.26396	1.30448	0.0289625	0.122334	0.94044	0.574468	0.83621	-0.999506	0.407059	0.838664	-1.14133	0.171429	0.591365	-1.06485	0.282895	0.464111
REACTOME PHOSPHORYLATION OF THE APC C	-0.87237	0.650763	0.902392	-1.30018	0.155598	0.383799	1.28752	0.159468	0.425785	1.33535	0.141762	0.544974	-0.717338	0.857143	0.937885	-0.708361	0.87551	0.99762	0.797381	0.721675	0.864523	-1.2447	0.169451	0.346869	-1.67814	0.00518053	0.038988	-0.954892	0.471429	0.780405	0.599676	0.944751	0.994349	0.705367	0.829268	0.957344	-0.987648	0.473077	0.6422
REACTOME PIWI INTERACTING RNA PIRNA BIOGENESIS	0.898664	0.597458	0.866185	-1.04636	0.395393	0.644968	-0.901636	0.609639	0.840372	0.604538	0.970472	1	-1.06299	0.378871	0.682936	0.626319	0.904	1	NA	NA	NA	-0.949678	0.539785	0.717179	0.760851	0.808917	0.89862	1.25357	0.176699	0.515403	-0.931963	0.550107	0.914685	1.81403	0.00364232	0.0558489	-0.821862	0.710983	0.834888
REACTOME PKA ACTIVATION IN GLUCAGON SIGNALLING	-1.10791	0.3327	0.680049	1.65059	0.0182643	0.0901456	NA	NA	NA	1.57909	0.0318558	0.312625	-1.38138	0.110909	0.376642	NA	NA	NA	NA	NA	NA	1.21347	0.227941	0.417523	0.570778	0.960905	0.985354	-0.964067	0.506173	0.813216	NA	NA	NA	NA	NA	NA	1.21015	0.235294	0.41295
REACTOME PKMTS METHYLATE HISTONE LYSINES	0.762608	0.884532	0.992063	-0.731662	0.90293	0.967726	1.54718	0.0123519	0.0935214	-1.46309	0.0228992	0.265212	0.70397	0.91195	0.965189	0.850938	0.663121	0.883554	0.892933	0.620438	0.815811	-1.10787	0.280236	0.478472	1.04381	0.361884	0.581068	0.620443	0.984991	0.996988	-1.86933	0.00878095	0.21146	0.801498	0.786604	0.956829	-0.811442	0.781651	0.880427
REACTOME PLATELET HOMEOSTASIS	-1.03182	0.406593	0.733489	1.51837	0.0179596	0.0901456	-1.2108	0.147239	0.414852	0.663659	0.981949	1	-0.902644	0.617702	0.822143	1.27729	0.146423	0.429206	1.22288	0.184143	0.387902	1.36808	0.0575342	0.16364	1.05969	0.337808	0.557275	1.01622	0.403846	0.743927	-1.359	0.0841121	0.548355	-1.18345	0.19469	0.619971	-0.900775	0.653097	0.797526
REACTOME PLATELET SENSITIZATION BY LDL	-1.15501	0.287091	0.640218	-0.594434	0.945591	0.987777	-1.64079	0.0119278	0.0935214	-0.741532	0.852227	1	0.855706	0.654867	0.846565	NA	NA	NA	NA	NA	NA	1.36412	0.0968921	0.240004	1.2682	0.191753	0.407249	-0.782011	0.744856	0.897897	-1.05194	0.411514	0.838664	0.543446	0.962109	0.983407	-1.25365	0.184466	0.352134
REACTOME POLYMERASE SWITCHING ON THE C STRAND OF THE TELOMERE	-1.05401	0.394687	0.728614	-1.53573	0.0249345	0.110287	0.734754	0.857616	0.958512	1.30033	0.133205	0.53099	0.75081	0.793407	0.905143	-1.16475	0.270153	0.572484	-1.58725	0.0135892	0.0933093	-0.939726	0.555283	0.732373	-0.966374	0.502879	0.690011	-1.1685	0.247423	0.59009	1.30843	0.142315	0.678557	0.563353	0.966019	0.983407	-1.30835	0.134241	0.287805
REACTOME POSITIVE EPIGENETIC REGULATION OF RRNA EXPRESSION	1.30572	0.0814978	0.369603	-1.33801	0.0711679	0.238548	1.22889	0.131852	0.388401	-1.49219	0.0246551	0.275813	-0.560009	0.994264	0.996996	0.657062	0.935764	1	-0.68649	0.915825	0.971532	-1.1705	0.20122	0.388704	0.815808	0.799574	0.889987	1.15824	0.198077	0.539714	-0.714681	0.896396	0.994349	1.62198	0.00556645	0.0749435	0.678769	0.962719	0.989826
REACTOME POSTMITOTIC NUCLEAR PORE COMPLEX NPC REFORMATION	0.897491	0.632568	0.887728	-1.09261	0.318267	0.577669	-1.3907	0.0759494	0.287794	-0.665954	0.94572	1	-0.831121	0.692168	0.865372	-1.28141	0.152401	0.434632	0.915547	0.566586	0.77673	-0.825904	0.749386	0.87364	1.55362	0.0133861	0.0721575	-0.924939	0.551935	0.827564	-1.4027	0.111814	0.62829	1.44504	0.0594855	0.378658	-1.55154	0.0377329	0.129435
REACTOME POST CHAPERONIN TUBULIN FOLDING PATHWAY	-1.88562	0.00250304	0.0636328	-1.37796	0.097561	0.284759	1.00844	0.463621	0.749967	-0.937147	0.519115	0.869382	NA	NA	NA	NA	NA	NA	NA	NA	NA	0.896818	0.61426	0.782162	0.478307	0.991753	0.997037	-1.11002	0.322981	0.67544	-0.608131	0.93177	0.994349	NA	NA	NA	-1.22211	0.209709	0.383506
REACTOME POST TRANSLATIONAL MODIFICATION SYNTHESIS OF GPI ANCHORED PROTEINS	-1.04431	0.383212	0.724292	1.1477	0.219512	0.462343	-1.10313	0.253687	0.548773	1.77716	0.00163773	0.0562288	-1.61935	0.0128314	0.107023	-1.07147	0.336634	0.637442	-1.09174	0.335616	0.567561	0.737229	0.882948	0.950092	0.720516	0.95585	0.985066	-0.910976	0.620619	0.847556	-0.837888	0.684685	0.966289	0.790173	0.805471	0.957344	1.02077	0.412698	0.591804
REACTOME POTASSIUM CHANNELS	-0.953988	0.547576	0.839229	1.33391	0.0567686	0.200873	0.652946	0.975117	0.991652	0.803179	0.793419	0.985332	-1.74268	0.00231202	0.03991	-1.10288	0.305556	0.610179	NA	NA	NA	0.69834	0.916053	0.966939	-0.790513	0.84717	0.925672	0.719781	0.941176	0.975622	-0.6699	0.957547	0.997611	-1.13762	0.264706	0.709512	-0.678366	0.969035	0.99059
REACTOME POTENTIAL THERAPEUTICS FOR SARS	-1.32736	0.0697674	0.351526	0.969437	0.506787	0.739601	0.868103	0.725105	0.904398	-1.07714	0.326437	0.751755	1.0851	0.319502	0.624582	1.498	0.0399361	0.180763	1.30291	0.10705	0.28655	1.06446	0.365854	0.554413	1.48057	0.00974967	0.0593367	0.615161	0.994106	0.999402	-1.07904	0.309633	0.812106	1.1791	0.209749	0.645022	-1.37857	0.0535807	0.163486
REACTOME PRC2 METHYLATES HISTONES AND DNA	-0.913896	0.598131	0.866185	-1.68674	0.00530561	0.0372039	0.857106	0.685304	0.878471	1.04716	0.384473	0.798112	1.18372	0.247289	0.548848	NA	NA	NA	NA	NA	NA	-1.04774	0.408879	0.599552	0.922357	0.546748	0.723882	-0.762245	0.845011	0.933398	0.629135	0.944649	0.994349	1.44768	0.0646204	0.396338	-0.555628	0.976424	0.992236
REACTOME PROCESSING OF CAPPED INTRONLESS PRE MRNA	0.861632	0.691023	0.926765	-1.06744	0.344633	0.598117	0.997308	0.466227	0.749967	-1.59244	0.0220195	0.260966	-1.40714	0.111517	0.376642	-1.04352	0.417537	0.715704	-1.17651	0.279933	0.507358	-1.60275	0.00797608	0.0348607	-0.837751	0.706439	0.832143	1.35908	0.107004	0.404242	-1.32827	0.143158	0.678557	1.28482	0.174757	0.597313	-1.13275	0.269811	0.449772
REACTOME PROCESSIVE SYNTHESIS ON THE C STRAND OF THE TELOMERE	-0.711275	0.858779	0.986388	-0.977386	0.489362	0.730586	1.11342	0.340102	0.642978	0.953045	0.503891	0.867356	1.00994	0.458333	0.742355	-0.698794	0.88641	1	-1.3476	0.133333	0.322195	-0.59251	0.962617	0.988822	0.735851	0.845528	0.925666	0.561971	0.969171	0.988252	1.55879	0.0260366	0.35314	0.792311	0.730263	0.954083	-1.63698	0.00797014	0.0467471
REACTOME PROTEIN FOLDING	-1.41536	0.0442039	0.281574	-1.01639	0.40531	0.655564	-0.882903	0.773519	0.93072	0.878488	0.705986	0.962028	1.26288	0.116183	0.388192	0.497508	1	1	-0.856445	0.69378	0.845626	0.996074	0.471063	0.655896	0.910944	0.622727	0.784021	1.06679	0.322134	0.67544	0.818955	0.763345	0.994349	1.28418	0.116691	0.503558	-1.77647	0.000532701	0.00814889
REACTOME PROTEIN PROTEIN INTERACTIONS AT SYNAPSES	-0.858926	0.716606	0.932648	0.816124	0.792735	0.926265	1.10419	0.313162	0.621959	-1.05071	0.347727	0.764587	-2.18852	2.2829e-06	0.000197734	0.639777	0.957045	1	1.36673	0.104623	0.283183	0.795808	0.790251	0.898204	-0.937145	0.565789	0.740432	0.871755	0.679389	0.88034	-1.16378	0.230263	0.762822	-0.673674	0.961765	0.983407	1.04142	0.377729	0.561049
REACTOME PYRUVATE METABOLISM	-0.893071	0.611742	0.878084	0.665581	0.916488	0.972145	-2.11691	8.5346e-07	9.72945e-05	-1.10355	0.290188	0.727892	-0.766555	0.80695	0.91136	-1.08187	0.335512	0.637442	-0.803464	0.722317	0.864523	-1.30141	0.132678	0.297999	-1.36221	0.0940499	0.284958	1.47547	0.0501931	0.307432	1.60554	0.0154425	0.267759	0.878591	0.632953	0.916069	0.783995	0.80123	0.891831
REACTOME RAF ACTIVATION	-1.19529	0.207477	0.541902	0.945618	0.546809	0.772518	-1.38571	0.0654933	0.26476	1.09036	0.325758	0.751755	-1.19861	0.210425	0.504124	-1.1766	0.244989	0.550881	1.30656	0.148148	0.344258	-0.799814	0.790885	0.898204	1.54604	0.0150905	0.0772961	0.714832	0.894027	0.95641	0.586161	0.95514	0.996521	-0.772282	0.782258	0.956829	-1.50801	0.0478756	0.151701
REACTOME RAP1 SIGNALLING	-1.18678	0.235521	0.583195	-1.08435	0.338983	0.595313	1.09088	0.356655	0.655806	-1.11125	0.320248	0.751223	0.965493	0.506637	0.758691	NA	NA	NA	NA	NA	NA	1.04501	0.413603	0.602572	1.0212	0.427984	0.627175	-0.618367	0.906504	0.960904	NA	NA	NA	NA	NA	NA	-1.59817	0.019546	0.0860937
REACTOME RAS ACTIVATION UPON CA2 INFLUX THROUGH NMDA RECEPTOR	-1.35914	0.104247	0.427025	0.601987	0.936306	0.984147	NA	NA	NA	NA	NA	NA	-1.89629	0.00160274	0.0347055	NA	NA	NA	NA	NA	NA	0.664449	0.905028	0.961964	0.884848	0.611465	0.776731	0.966579	0.477842	0.786769	-0.664803	0.888889	0.994349	NA	NA	NA	-1.2743	0.179191	0.34615
REACTOME RECOGNITION AND ASSOCIATION OF DNA GLYCOSYLASE WITH SITE CONTAINING AN AFFECTED PURINE	0.993492	0.483193	0.800416	-1.61863	0.0129424	0.0705389	-0.572226	0.975124	0.991652	0.829929	0.69962	0.962028	-0.525432	0.987085	0.995038	NA	NA	NA	NA	NA	NA	NA	NA	NA	NA	NA	NA	-1.26368	0.162047	0.495031	0.774087	0.765478	0.994349	1.39058	0.108731	0.489362	NA	NA	NA
REACTOME RECRUITMENT OF MITOTIC CENTROSOME PROTEINS AND COMPLEXES	0.789382	0.897155	0.995486	-1.04802	0.367857	0.624791	1.37304	0.0349162	0.17608	0.972553	0.496454	0.866691	-0.952093	0.539499	0.778494	-0.880047	0.719072	0.917881	0.937344	0.53562	0.750023	-0.74586	0.957854	0.984824	-0.943041	0.573741	0.745649	-1.02362	0.388309	0.736344	-0.790405	0.768182	0.994349	-1.09004	0.291793	0.728823	-1.44524	0.0239961	0.0973607
REACTOME RECRUITMENT OF NUMA TO MITOTIC CENTROSOMES	-1.16939	0.180385	0.516471	-1.1376	0.229825	0.477073	1.24052	0.121127	0.373201	0.968507	0.523478	0.871129	-0.955306	0.509615	0.760372	-0.867335	0.757979	0.939056	0.930188	0.553525	0.766805	-0.658067	0.996139	0.999691	-0.890231	0.686833	0.821008	-0.960492	0.510163	0.815623	-0.717131	0.889391	0.994349	-1.04155	0.36036	0.771505	-1.47284	0.0226482	0.0935683
REACTOME REGULATION OF CHOLESTEROL BIOSYNTHESIS BY SREBP SREBF	-1.67615	0.00718839	0.111095	1.33145	0.0904524	0.269483	-1.94688	2.34518e-05	0.00140711	-1.00815	0.441704	0.841094	1.08454	0.329032	0.63889	-1.21053	0.187192	0.484166	1.56054	0.0275293	0.126426	-0.750542	0.913846	0.966798	0.763295	0.875	0.940646	-1.06218	0.354486	0.70724	-1.59723	0.0384074	0.440008	-1.11248	0.291176	0.728823	-1.32123	0.0773381	0.205028
REACTOME REGULATION OF PTEN GENE TRANSCRIPTION	-0.817092	0.782051	0.96068	0.703556	0.974943	0.991321	1.12639	0.268366	0.565344	0.904863	0.631957	0.923571	-0.941938	0.522852	0.766459	-0.964444	0.507426	0.792229	-1.02338	0.422697	0.658511	-1.47779	0.0188402	0.0670664	-0.702799	0.95082	0.982948	0.713647	0.93609	0.975622	0.710455	0.882784	0.994349	1.01464	0.42879	0.810992	-0.85803	0.72093	0.842201
REACTOME REGULATION OF SIGNALING BY CBL	-1.17299	0.269962	0.619028	-0.610121	0.960377	0.990892	-0.997687	0.452736	0.746917	0.688172	0.889098	1	1.04425	0.402198	0.701044	1.61347	0.0208925	0.106738	1.80922	0.0124986	0.0894504	1.46513	0.0550775	0.157444	1.33337	0.120482	0.319404	0.924016	0.544574	0.823226	1.10884	0.342491	0.823415	0.774381	0.781906	0.956829	-1.40395	0.0849421	0.216689
REACTOME REGULATION OF TLR BY ENDOGENOUS LIGAND	-1.53209	0.0507772	0.30735	-1.44581	0.0652591	0.222829	-1.4548	0.0590109	0.246704	-0.942737	0.54375	0.879965	NA	NA	NA	NA	NA	NA	NA	NA	NA	1.77113	0.000471464	0.00351117	1.22988	0.226908	0.451965	-1.73951	0.010254	0.142889	1.32843	0.139963	0.678557	-0.566432	0.96124	0.983407	-1.38709	0.0746562	0.200263
REACTOME REGULATION OF TP53 ACTIVITY	-1.08275	0.277108	0.627293	-1.03104	0.371377	0.624791	1.18611	0.13307	0.390978	-0.961744	0.531765	0.876701	-0.803836	0.907749	0.965189	-0.871214	0.796407	0.959049	-0.910818	0.635135	0.820595	-1.36129	0.0254944	0.0848815	1.08162	0.249406	0.470546	0.8058	0.893458	0.95641	-1.35369	0.0732861	0.518851	1.17452	0.163462	0.582134	-1.08709	0.260365	0.440558
REACTOME REGULATION OF TP53 ACTIVITY THROUGH PHOSPHORYLATION	-1.18551	0.162872	0.490031	-1.48704	0.0103014	0.0589386	1.17414	0.187324	0.459139	-0.994688	0.468384	0.850775	-0.914957	0.600382	0.816945	-0.997138	0.463104	0.746311	-1.12074	0.286872	0.511932	-1.3365	0.0368395	0.114883	0.894796	0.663677	0.805233	-0.862924	0.73374	0.897897	-0.842776	0.686321	0.966289	1.04967	0.391369	0.788452	-1.21942	0.143363	0.301089
REACTOME RESPONSE OF EIF2AK1 HRI TO HEME DEFICIENCY	-0.70013	0.868726	0.986888	-0.723128	0.830508	0.936644	-0.74468	0.834135	0.947768	0.812412	0.710425	0.962028	NA	NA	NA	NA	NA	NA	-0.970055	0.502513	0.734441	-0.693371	0.879913	0.949753	1.63497	0.00483898	0.037574	0.606059	0.939216	0.975622	-1.08563	0.369427	0.826499	1.65605	0.022132	0.199379	-1.53181	0.0345591	0.1238
REACTOME RESPONSE OF MTB TO PHAGOCYTOSIS	-1.44181	0.0760456	0.359375	-0.877036	0.639623	0.845704	-1.54117	0.0321916	0.167573	-1.21762	0.186975	0.623066	0.790518	0.759219	0.893475	1.54455	0.0499185	0.213759	1.65325	0.0319532	0.135612	1.55701	0.0168663	0.0609989	1.37804	0.0943775	0.284958	1.24571	0.214971	0.55092	1.32086	0.134981	0.678557	0.871737	0.641109	0.916069	-1.37843	0.0888031	0.22045
REACTOME RETROGRADE TRANSPORT AT THE TRANS GOLGI NETWORK	1.1608	0.198238	0.534105	-0.971133	0.496296	0.733843	-1.07583	0.314448	0.623427	-1.32349	0.0866667	0.476667	-1.45983	0.0408456	0.213917	-1.19407	0.211137	0.510289	-1.57769	0.012406	0.0894504	-1.11653	0.277286	0.476155	1.07432	0.338205	0.557275	-1.75965	0.00711915	0.113259	-0.947485	0.492408	0.872886	0.996615	0.474242	0.845822	-0.789913	0.818182	0.903592
REACTOME RHOBTB2 GTPASE CYCLE	-1.30945	0.126894	0.452233	-1.58219	0.0238076	0.105709	-0.892383	0.608911	0.840372	-1.32951	0.106029	0.50264	-0.653875	0.919414	0.965189	1.29849	0.147228	0.429206	-0.764711	0.765306	0.895593	-1.02334	0.440476	0.624659	1.46797	0.0608519	0.216618	0.906969	0.571977	0.83621	0.761802	0.772983	0.994349	1.00402	0.453074	0.824043	-1.70691	0.00396044	0.0300887
REACTOME RHOBTB GTPASE CYCLE	-0.905839	0.595825	0.866185	-1.37874	0.0816327	0.254411	0.958699	0.525581	0.786303	-1.69879	0.00733409	0.154363	-0.852521	0.660886	0.846565	1.23601	0.202128	0.503854	-0.992605	0.472081	0.701605	0.700399	0.898279	0.9591	1.23134	0.15102	0.355416	1.18618	0.213084	0.549533	0.711041	0.848598	0.994349	0.95898	0.512739	0.858769	-1.69709	0.00510711	0.03636
REACTOME RHOB GTPASE CYCLE	-0.971161	0.514493	0.82089	1.66286	0.00310492	0.0249697	0.987764	0.505109	0.777092	1.23955	0.129964	0.528592	1.4804	0.0386068	0.205053	1.18818	0.216529	0.515012	1.56349	0.029415	0.131042	0.961581	0.528329	0.706102	1.07345	0.323077	0.545042	0.886611	0.653558	0.862701	0.854166	0.683729	0.966289	-1.58356	0.0143896	0.144419	-0.879492	0.674699	0.811047
REACTOME RHOC GTPASE CYCLE	-0.9847	0.487365	0.800416	1.46076	0.0227025	0.104015	-0.832369	0.822581	0.946227	1.0843	0.299465	0.734701	1.77494	0.0011294	0.0288962	1.06514	0.371336	0.673494	1.57673	0.0257326	0.124054	1.06995	0.369535	0.558495	0.862434	0.725446	0.847477	0.961405	0.523992	0.816975	0.885346	0.628885	0.947004	-1.4437	0.0334708	0.263941	-0.879798	0.679577	0.812335
REACTOME RHOG GTPASE CYCLE	-0.872615	0.722222	0.934538	-0.796644	0.863971	0.948495	-1.64433	0.00186594	0.0294766	1.18694	0.171986	0.60266	1.42508	0.029271	0.174387	0.908829	0.58843	0.843416	1.3976	0.077748	0.239929	1.29073	0.101551	0.248286	1.09294	0.28125	0.507775	1.15108	0.214971	0.55092	1.03625	0.38968	0.832136	1.03753	0.388889	0.787867	-1.17651	0.207746	0.382389
REACTOME RHOJ GTPASE CYCLE	0.944928	0.5625	0.852133	-0.794068	0.827586	0.936644	0.981144	0.502276	0.774824	1.44832	0.048143	0.389614	0.978894	0.502174	0.757815	0.833156	0.703892	0.910296	0.828061	0.745721	0.883379	0.95227	0.539143	0.717168	1.42803	0.0393461	0.157943	-0.792008	0.804825	0.927112	0.777406	0.768657	0.994349	0.959508	0.539275	0.877583	-1.67075	0.00656965	0.0418966
REACTOME RHO GTPASES ACTIVATE CIT	-1.37571	0.0962264	0.406671	1.03305	0.434511	0.677084	-1.27918	0.158151	0.425785	-1.12357	0.293878	0.728126	-1.37436	0.111722	0.376642	-0.83439	0.719124	0.917881	NA	NA	NA	1.0177	0.433798	0.620943	1.80712	0.000801968	0.0104348	0.622723	0.922929	0.968468	1.15603	0.320826	0.821202	-0.863795	0.630491	0.916069	-1.36632	0.0982318	0.23361
REACTOME RHO GTPASES ACTIVATE PKNS	-0.774056	0.859745	0.986508	-1.30102	0.101476	0.290196	-1.45524	0.0362494	0.178893	-0.988616	0.457778	0.848592	0.712807	0.883333	0.948173	0.929282	0.55814	0.822857	1.38067	0.0931373	0.268967	1.67401	0.00272307	0.0148198	1.28474	0.111801	0.305698	-1.41552	0.0577054	0.317149	0.54873	0.998205	1	0.984313	0.482171	0.847774	-1.36235	0.0769231	0.204406
REACTOME RIPK1 MEDIATED REGULATED NECROSIS	-0.854363	0.669216	0.913584	-1.21635	0.208103	0.450694	0.814865	0.756137	0.923506	-0.970873	0.492473	0.865595	1.31416	0.12967	0.410507	1.79896	0.00135855	0.0118933	1.7624	0.021863	0.114674	1.25334	0.180165	0.360808	0.933576	0.554852	0.729492	-1.12048	0.295082	0.650136	-0.983538	0.487013	0.871749	0.910754	0.588997	0.900627	-0.853442	0.683019	0.814316
REACTOME RIP MEDIATED NFKB ACTIVATION VIA ZBP1	-0.837847	0.699422	0.929499	-0.844286	0.699812	0.876659	0.806058	0.72402	0.904398	-1.13276	0.295547	0.728126	1.53514	0.0497857	0.248048	NA	NA	NA	1.68573	0.0264122	0.12444	1.42	0.0676417	0.184375	1.62732	0.00882496	0.0556539	-1.49523	0.0756646	0.343293	-0.861617	0.646055	0.948191	-0.726673	0.829949	0.957344	-1.5301	0.0257092	0.101758
REACTOME RNA POLYMERASE III TRANSCRIPTION	1.40697	0.0588235	0.328804	-1.09596	0.310987	0.577669	0.899885	0.623277	0.84487	-0.856444	0.721739	0.962028	-1.61828	0.0140999	0.114116	-1.19277	0.212963	0.512169	-1.15182	0.255137	0.479124	-1.61241	0.00673868	0.0306353	-0.809447	0.792381	0.886339	1.43687	0.0640777	0.318094	-0.904307	0.58547	0.932912	1.62639	0.0097517	0.107659	0.72187	0.921739	0.958441
REACTOME SARS COV 1 INFECTION	1.0763	0.301969	0.654267	-0.706008	0.948339	0.988201	-1.08958	0.309392	0.615545	-1.49396	0.0174713	0.228089	0.856965	0.67086	0.853546	1.17369	0.251327	0.550881	1.01228	0.403846	0.642333	1.09883	0.340774	0.53589	1.54667	0.00690418	0.0457049	-1.39124	0.0638298	0.318094	-1.40158	0.0945055	0.574827	0.826454	0.731118	0.954083	-1.23925	0.159851	0.322552
REACTOME SCAVENGING OF HEME FROM PLASMA	-2.06152	0.000188199	0.0114033	0.96757	0.507431	0.739602	0.709777	0.88075	0.959862	-1.04085	0.384615	0.798112	NA	NA	NA	NA	NA	NA	NA	NA	NA	NA	NA	NA	NA	NA	NA	NA	NA	NA	-1.04197	0.41791	0.838664	NA	NA	NA	NA	NA	NA
REACTOME SEALING OF THE NUCLEAR ENVELOPE NE BY ESCRT III	-1.74969	0.00473462	0.0873614	-1.1358	0.288136	0.554107	0.690544	0.896667	0.961302	-1.04677	0.37234	0.787576	-0.97702	0.46337	0.742355	0.732523	0.811175	0.967902	NA	NA	NA	0.873228	0.66323	0.820521	-0.87605	0.652259	0.800109	-0.936162	0.540206	0.823226	-1.02358	0.424307	0.838664	1.27537	0.181063	0.606427	-1.17592	0.242775	0.421504
REACTOME SEMA4D IN SEMAPHORIN SIGNALING	0.695461	0.92	1	1.51772	0.0326562	0.135088	-1.32181	0.113065	0.362063	-0.946767	0.535124	0.876701	-0.857926	0.641405	0.84175	1.0961	0.349904	0.651807	1.51602	0.0733496	0.232395	1.5397	0.0199392	0.0700968	1.35754	0.0946502	0.284958	1.02342	0.417308	0.749832	1.1125	0.341463	0.823415	-0.988699	0.449871	0.822562	-1.01789	0.443595	0.61765
REACTOME SENESCENCE ASSOCIATED SECRETORY PHENOTYPE SASP	-1.72906	0.00459586	0.0861913	-1.20054	0.163303	0.391246	1.11169	0.275148	0.568988	1.26428	0.111111	0.511535	1.44593	0.0348963	0.192614	1.29694	0.142373	0.422209	1.24613	0.168704	0.37069	1.22495	0.180207	0.360808	1.03995	0.380851	0.596298	-0.775985	0.88641	0.95641	0.888241	0.637011	0.947004	1.34283	0.092145	0.463636	-1.03216	0.393382	0.576079
REACTOME SEPARATION OF SISTER CHROMATIDS	-1.33086	0.0289919	0.223384	-1.34224	0.0277027	0.118729	-1.46922	0.000885314	0.0182144	0.707401	0.996689	1	1.01633	0.413043	0.711142	0.590241	0.998557	1	-1.31116	0.0597907	0.206919	-0.918443	0.731844	0.859736	-1.2697	0.0561056	0.210303	-1.31447	0.0454308	0.297619	-1.078	0.28103	0.797197	1.05804	0.343666	0.768979	-1.3498	0.0299719	0.112345
REACTOME SHC1 EVENTS IN ERBB2 SIGNALING	-0.932538	0.549618	0.83947	-0.857873	0.663443	0.853502	-0.704531	0.890819	0.959862	0.762269	0.797665	0.986632	-1.16406	0.277879	0.581584	-0.894745	0.62449	0.860421	NA	NA	NA	-0.775928	0.794393	0.898204	1.52995	0.054878	0.206385	-0.817981	0.698152	0.881687	-1.27728	0.179825	0.72694	1.07772	0.360465	0.771505	-1.6384	0.00753143	0.0448714
REACTOME SIGNALING BY ALK	0.879709	0.651899	0.902872	-0.762925	0.831776	0.936644	1.10071	0.331137	0.639731	0.880788	0.640927	0.931061	1.58369	0.040693	0.213917	1.35251	0.126195	0.388756	1.89412	0.00612782	0.0582143	1.35261	0.107438	0.259568	0.86219	0.677215	0.81554	-0.944168	0.523614	0.816975	-1.05768	0.387368	0.832136	0.873912	0.63754	0.916069	-1.34124	0.101887	0.238297
REACTOME SIGNALING BY CTNNB1 PHOSPHO SITE MUTANTS	-0.822903	0.716216	0.932648	1.01203	0.452229	0.696203	-1.59756	0.00805692	0.072322	-1.0186	0.427686	0.82756	NA	NA	NA	NA	NA	NA	NA	NA	NA	-0.971262	0.502183	0.683259	0.76941	0.779835	0.878105	-0.494023	0.981707	0.995523	NA	NA	NA	-0.572785	0.93199	0.980187	-0.610224	0.946955	0.977168
REACTOME SIGNALING BY EGFR	-0.922219	0.575092	0.855898	0.829107	0.772532	0.912127	-0.907051	0.615599	0.841258	0.69626	0.949814	1	-0.910006	0.592937	0.814885	-1.10635	0.296117	0.5992	-0.650466	0.942373	0.988275	-1.16074	0.220588	0.4107	1.45797	0.0237144	0.105913	1.24132	0.142857	0.462699	-1.07016	0.343348	0.823415	0.807685	0.773994	0.956829	-1.61977	0.0102505	0.0563278
REACTOME SIGNALING BY ERBB2	-1.06165	0.344322	0.685052	-1.02177	0.418692	0.668744	-0.780111	0.892351	0.959922	-0.58579	0.988889	1	-1.09509	0.304267	0.604241	-1.01502	0.447796	0.739304	0.636652	0.949519	0.988275	0.707071	0.892911	0.957174	1.46233	0.0195209	0.093239	1.0562	0.353383	0.70619	-0.704978	0.896104	0.994349	1.20581	0.194864	0.619971	-1.43829	0.0426772	0.140939
REACTOME SIGNALING BY ERYTHROPOIETIN	-0.882081	0.639469	0.893226	0.849424	0.670968	0.857348	-1.03015	0.424623	0.729818	0.81934	0.723938	0.962028	1.2403	0.183128	0.474027	1.10293	0.334579	0.637442	1.80338	0.0151256	0.0990316	1.48567	0.0424448	0.129508	1.52475	0.0281668	0.120302	1.01413	0.432692	0.757212	-0.930496	0.560924	0.920796	-1.07343	0.341902	0.767195	-1.32211	0.124283	0.274782
REACTOME SIGNALING BY FGFR	-0.950842	0.552727	0.840851	-0.78185	0.870504	0.950692	0.880518	0.708455	0.891433	-0.845927	0.794582	0.985332	-0.816337	0.779048	0.896571	-1.19207	0.161125	0.445235	0.913191	0.602015	0.804624	-0.922772	0.598616	0.772622	1.21773	0.148315	0.352768	1.54264	0.0138938	0.170823	-0.744609	0.885986	0.994349	1.59328	0.00728787	0.0874544	-1.02544	0.415358	0.593451
REACTOME SIGNALING BY FGFR2	0.992959	0.442731	0.767146	-0.894007	0.666065	0.853929	0.775677	0.865356	0.959862	-0.927449	0.611236	0.912425	-0.776461	0.824723	0.921268	-1.09054	0.288945	0.594006	1.02913	0.386091	0.624578	-0.828337	0.806854	0.906889	1.24623	0.163355	0.366175	1.57027	0.0180032	0.180193	-0.78489	0.782805	0.994349	1.64318	0.00725249	0.0874544	-1.10717	0.286738	0.468381
REACTOME SIGNALING BY FGFR2 IIIA TM	1.49122	0.0481234	0.297585	-1.29716	0.160542	0.38705	0.644706	0.928214	0.979781	-0.91404	0.557377	0.883228	NA	NA	NA	1.00784	0.45	0.739418	NA	NA	NA	-1.15151	0.278037	0.476155	0.92477	0.542683	0.71966	1.14523	0.304432	0.659057	-0.769691	0.766885	0.994349	1.75679	0.00430572	0.0625463	-0.813085	0.744597	0.85659
REACTOME SIGNALING BY INSULIN RECEPTOR	1.11596	0.258427	0.609932	-0.895308	0.664247	0.853502	-1.27518	0.0988372	0.330424	-1.56674	0.012661	0.193849	1.3404	0.0676533	0.284446	-1.02865	0.399002	0.694156	0.45125	1	1	0.892861	0.641593	0.806086	1.60021	0.011681	0.0667509	-1.0503	0.341004	0.693904	-0.965237	0.462415	0.858444	-0.726396	0.906977	0.978674	-0.902009	0.626571	0.776866
REACTOME SIGNALING BY KIT IN DISEASE	-0.882651	0.620952	0.882624	0.619018	0.96	0.990892	-0.750237	0.8225	0.946227	1.47188	0.059387	0.420534	1.21845	0.208791	0.502743	0.852467	0.650391	0.875708	1.4088	0.110837	0.289492	1.07964	0.363636	0.553275	1.31267	0.14257	0.348522	-1.31866	0.169388	0.505081	-1.15941	0.281046	0.797197	0.888711	0.622112	0.916069	-1.56322	0.0222973	0.092796
REACTOME SIGNALING BY NODAL	-0.764642	0.809886	0.965114	1.53925	0.0450082	0.171272	-1.57358	0.0115005	0.0935214	1.08708	0.341699	0.763539	-0.77724	0.785455	0.898803	NA	NA	NA	NA	NA	NA	NA	NA	NA	NA	NA	NA	1.13357	0.314066	0.670262	1.27418	0.167587	0.72694	NA	NA	NA	NA	NA	NA
REACTOME SIGNALING BY NOTCH4	-1.02905	0.395264	0.728614	-1.07167	0.312611	0.577669	-1.28212	0.0686251	0.272588	-0.868679	0.756944	0.97346	0.947539	0.559499	0.787495	0.889075	0.636808	0.865973	-1.3803	0.066879	0.22118	1.44059	0.0265437	0.0876019	-0.955366	0.549195	0.724773	-1.27451	0.107216	0.404242	-0.84557	0.673611	0.965861	-0.898281	0.666667	0.925786	-0.984524	0.477718	0.643017
REACTOME SIGNALING BY PTK6	-0.807209	0.820183	0.970271	0.917002	0.626087	0.838184	-1.2044	0.141243	0.408672	0.667166	0.968085	1	-1.14567	0.249077	0.548848	0.886116	0.613559	0.857985	1.20918	0.200483	0.412523	1.54699	0.0162131	0.0595884	1.27745	0.121212	0.320589	0.977001	0.477778	0.786769	1.00177	0.432482	0.843518	1.22443	0.187595	0.61145	-1.47564	0.0299595	0.112345
REACTOME SIGNALING BY TGFB FAMILY MEMBERS	-0.842287	0.789946	0.962833	1.0638	0.316742	0.577669	-1.25746	0.0830433	0.301495	-1.43185	0.0169633	0.226111	-1.29649	0.0988593	0.348952	1.40801	0.0566038	0.234599	-1.02241	0.429936	0.665508	1.13935	0.255629	0.454988	1.18857	0.146396	0.352597	1.81688	0.000214417	0.00709893	0.871408	0.694737	0.966289	1.15818	0.221408	0.662055	-0.851469	0.785959	0.882644
REACTOME SIGNALING BY TGF BETA RECEPTOR COMPLEX	-1.09914	0.300725	0.654048	-0.865174	0.735612	0.901869	-1.11255	0.24918	0.543472	-1.32957	0.0582975	0.416104	-1.23285	0.145349	0.424753	1.43668	0.0599676	0.243648	0.914724	0.593583	0.802291	1.28065	0.107542	0.259568	1.37998	0.0326324	0.136814	1.74534	0.00153973	0.0377235	0.912399	0.596429	0.943333	1.08079	0.329819	0.759035	-1.09456	0.288496	0.47005
REACTOME SIGNALLING TO RAS	-0.911859	0.567925	0.853378	1.04779	0.392324	0.643613	1.26341	0.179357	0.447411	1.14933	0.252918	0.686448	1.20892	0.22	0.517161	-1.1238	0.305955	0.610179	0.81236	0.691358	0.844095	0.964114	0.521201	0.700713	1.77299	0.00122425	0.0135547	0.935996	0.531373	0.819813	-1.54121	0.0665054	0.518851	1.36184	0.130148	0.51641	-1.50129	0.0516907	0.160752
REACTOME SIGNAL AMPLIFICATION	0.740227	0.865546	0.986888	-0.787575	0.801115	0.926265	-1.55552	0.0124695	0.0935214	1.23753	0.178771	0.607471	1.1282	0.272917	0.576556	0.687843	0.88785	1	1.45132	0.0915842	0.267304	1.09676	0.342623	0.536444	0.891672	0.613169	0.777275	-0.894703	0.587992	0.836273	-0.899575	0.585837	0.932912	-0.960872	0.479275	0.847774	-1.34968	0.107143	0.246763
REACTOME SIGNAL TRANSDUCTION BY L1	-1.38725	0.092803	0.400423	-0.697313	0.862782	0.948495	-1.02111	0.447761	0.745508	-1.00208	0.429167	0.828357	1.22719	0.206593	0.500311	0.985013	0.484375	0.770223	-1.03056	0.45302	0.683764	0.853584	0.693356	0.83409	1.3096	0.128773	0.33162	1.01556	0.440777	0.759435	0.680693	0.853659	0.994349	1.04928	0.390365	0.787867	-1.64214	0.00948557	0.0531568
REACTOME SLC TRANSPORTER DISORDERS	-1.15006	0.23133	0.577889	-0.995664	0.454044	0.698062	-1.70018	0.000899143	0.0182144	-0.900811	0.687075	0.962028	0.972102	0.473904	0.74345	-0.768805	0.928382	1	0.849884	0.722667	0.864523	0.983602	0.507714	0.687479	1.00954	0.431461	0.628589	0.654399	0.986056	0.996988	-1.07102	0.311927	0.816127	0.943557	0.546131	0.879555	-1.22607	0.146597	0.306176
REACTOME SMAD2 SMAD3 SMAD4 HETEROTRIMER REGULATES TRANSCRIPTION	-1.03471	0.396648	0.728614	-0.99269	0.460674	0.706367	0.968971	0.499215	0.774457	-1.28146	0.120253	0.518254	0.783335	0.7875	0.900228	1.59292	0.0202508	0.104494	-0.565348	0.966044	0.996317	1.11744	0.305246	0.5056	0.722743	0.909664	0.957007	1.78463	0.00367501	0.0763031	0.635578	0.919325	0.994349	0.842322	0.703175	0.941035	-1.24308	0.175047	0.339303
REACTOME SPHINGOLIPID DE NOVO BIOSYNTHESIS	-1.24981	0.154275	0.484043	-1.12358	0.26	0.523643	-1.7073	0.00221342	0.03235	-1.08736	0.312775	0.744221	-0.804419	0.776062	0.896254	0.873141	0.634921	0.865572	0.951535	0.51699	0.739976	1.3235	0.117647	0.277451	-0.833969	0.753346	0.862672	1.20052	0.19305	0.53383	1.45813	0.0690299	0.518851	-0.820422	0.705882	0.941035	0.732197	0.911638	0.955532
REACTOME STIMULI SENSING CHANNELS	-1.20966	0.155235	0.484043	1.26192	0.0988764	0.287141	0.975795	0.520424	0.782695	-1.01591	0.432735	0.830999	0.865789	0.719078	0.875644	1.07092	0.343186	0.645462	1.2366	0.177616	0.379096	1.41203	0.0291336	0.0944965	1.14408	0.22807	0.452939	1.03884	0.366667	0.721918	-1.27544	0.139955	0.678557	-0.784473	0.835777	0.957344	0.640223	0.992974	0.997027
REACTOME SUMOYLATION OF DNA METHYLATION PROTEINS	0.388773	1	1	-1.03339	0.421846	0.670059	1.44836	0.0609137	0.252028	1.08418	0.342574	0.763539	NA	NA	NA	NA	NA	NA	NA	NA	NA	-1.63773	0.0111254	0.0458648	-0.806358	0.743879	0.859257	-0.732006	0.804527	0.927112	0.951542	0.532957	0.90228	1.44731	0.07743	0.436601	0.552198	0.975155	0.992236
REACTOME SUMOYLATION OF DNA REPLICATION PROTEINS	-1.41025	0.0651769	0.335867	-1.18974	0.19209	0.432297	-0.867754	0.701408	0.887465	0.716438	0.913603	1	-0.642648	0.955939	0.979555	-1.18668	0.219907	0.519324	-0.676538	0.930626	0.981259	-0.900617	0.633431	0.79938	1.15034	0.229787	0.45396	0.81618	0.741313	0.897897	-1.09059	0.321586	0.821367	1.47906	0.0434109	0.317388	-1.67569	0.00549309	0.0371921
REACTOME SUMOYLATION OF INTRACELLULAR RECEPTORS	-0.828374	0.706439	0.929813	1.05306	0.37045	0.624791	-0.923491	0.58312	0.823739	1.08134	0.342644	0.763539	0.835286	0.693416	0.865372	-1.67014	0.00826167	0.0501532	-1.3129	0.155026	0.352963	1.08909	0.345964	0.539202	0.84031	0.715177	0.839813	0.904394	0.588462	0.836273	-1.1252	0.283262	0.801556	1.09617	0.350649	0.77043	0.970274	0.529787	0.688541
REACTOME SYNTHESIS OF GLYCOSYLPHOSPHATIDYLINOSITOL GPI	-0.603088	0.95283	1	-0.89909	0.606526	0.822529	0.693127	0.888325	0.959862	0.689419	0.888672	1	NA	NA	NA	NA	NA	NA	NA	NA	NA	-1.79895	0.000351654	0.00270798	-0.554132	0.967118	0.985354	-0.880692	0.603659	0.843818	NA	NA	NA	1.07414	0.388158	0.787867	0.820051	0.714579	0.837882
REACTOME SYNTHESIS OF VERY LONG CHAIN FATTY ACYL COAS	-1.16557	0.25947	0.610768	-0.793396	0.762808	0.912127	-1.46068	0.0376802	0.182286	-1.05908	0.369388	0.786685	-1.11687	0.323583	0.630371	-0.925261	0.587755	0.843416	NA	NA	NA	-0.918625	0.610979	0.779738	0.870905	0.630522	0.786936	-1.02207	0.421162	0.750003	0.826703	0.688555	0.966289	1.07116	0.389803	0.787867	-1.61816	0.0138136	0.0676926
REACTOME TELOMERE C STRAND LAGGING STRAND SYNTHESIS	-1.00336	0.457944	0.77679	-1.28464	0.139098	0.360143	0.792393	0.77551	0.93072	1.40699	0.0759259	0.462495	0.89874	0.608696	0.816945	-1.09025	0.324201	0.626754	-1.50465	0.0367626	0.14815	-0.628419	0.986264	0.999691	-0.788369	0.782692	0.878105	-1.03196	0.397028	0.740272	1.43635	0.0728972	0.518851	0.746342	0.825397	0.957344	-1.70432	0.00572173	0.0382603
REACTOME TERMINATION OF TRANSLESION DNA SYNTHESIS	-1.59913	0.0137046	0.149315	-1.32756	0.118421	0.324735	1.06321	0.383046	0.687672	1.27358	0.151852	0.561748	0.857431	0.661157	0.846565	0.697856	0.880651	0.99762	0.738123	0.809291	0.926954	0.982292	0.491256	0.674599	1.0095	0.439076	0.636407	0.754451	0.838772	0.933011	1.37143	0.106542	0.616273	-0.740808	0.830189	0.957344	-1.59755	0.0188055	0.0838101
REACTOME THROMBIN SIGNALLING THROUGH PROTEINASE ACTIVATED RECEPTORS PARS	0.893277	0.644958	0.897529	0.781391	0.788671	0.925481	-1.4123	0.0406868	0.192579	1.5288	0.0340787	0.313911	1.00848	0.426195	0.720468	1.02617	0.422348	0.715704	1.26884	0.182266	0.384784	1.15549	0.262295	0.46075	1.12461	0.281893	0.508126	-1.10297	0.318087	0.674147	0.888823	0.610075	0.945554	-1.40182	0.105398	0.482161	-1.74111	0.00278824	0.0248526
REACTOME TIGHT JUNCTION INTERACTIONS	-0.768366	0.793436	0.962833	1.4015	0.0849257	0.259746	-1.68588	0.00349786	0.0424208	0.854058	0.671206	0.952978	1.23212	0.201735	0.49386	0.60633	0.921415	1	NA	NA	NA	-0.501857	0.989247	0.999691	0.791404	0.747346	0.861342	0.813605	0.694716	0.881687	0.941977	0.548872	0.914685	0.602143	0.919408	0.978674	0.65886	0.902692	0.949987
REACTOME TP53 REGULATES TRANSCRIPTION OF CELL CYCLE GENES	-1.35885	0.0815217	0.369603	-1.33759	0.0708955	0.238391	1.22767	0.1493	0.415127	-0.977662	0.493534	0.865595	0.747192	0.867925	0.944849	-0.680568	0.952381	1	0.841402	0.707022	0.85638	-1.03424	0.373529	0.562197	0.772936	0.861702	0.934161	0.584471	0.992481	0.999402	0.834205	0.691011	0.966289	0.973141	0.5039	0.858232	-1.57512	0.0161776	0.0752519
REACTOME TRANSCRIPTIONAL ACTIVITY OF SMAD2 SMAD3 SMAD4 HETEROTRIMER	-1.00851	0.431159	0.755354	-0.77848	0.854206	0.945463	-0.919134	0.566197	0.813845	-1.37547	0.0615385	0.430389	-0.768168	0.835564	0.927195	1.60652	0.0114266	0.0637418	-0.54818	0.993209	0.999259	1.01578	0.445946	0.628948	1.08043	0.329718	0.548884	1.69683	0.00644554	0.109782	-0.794751	0.761803	0.994349	1.08462	0.339564	0.7635	-1.10824	0.285974	0.467808
REACTOME TRANSCRIPTIONAL REGULATION BY E2F6	1.0939	0.312629	0.659839	-1.4054	0.0652985	0.222829	0.98822	0.487461	0.769817	-1.82825	0.00118396	0.0432717	-1.38546	0.0788462	0.306141	-1.34725	0.104444	0.348824	-1.06836	0.383051	0.624505	-1.42974	0.0491519	0.144767	1.06288	0.367983	0.585875	0.791587	0.77757	0.917653	0.694393	0.876155	0.994349	1.11716	0.321767	0.759035	-1.2345	0.172608	0.338635
REACTOME TRANSCRIPTIONAL REGULATION BY RUNX1	-0.873635	0.771812	0.953871	-1.17993	0.118881	0.324735	-1.00068	0.418182	0.724432	-1.09212	0.220472	0.672517	1.11834	0.199557	0.490613	1.10169	0.278499	0.581773	-1.13426	0.235294	0.454183	1.36299	0.0304507	0.0976492	0.82848	0.917293	0.962772	-1.04706	0.347032	0.700105	-0.808614	0.854839	0.994349	0.751009	0.952318	0.983407	-0.85798	0.834697	0.913808
REACTOME TRANSCRIPTIONAL REGULATION BY RUNX2	-0.93078	0.621429	0.882624	-1.01444	0.420863	0.669874	-1.32883	0.0220712	0.129032	1.09176	0.286957	0.725718	-0.88133	0.710037	0.872164	0.990046	0.459716	0.746311	-1.39812	0.0388802	0.154406	1.41787	0.018378	0.0656276	0.946397	0.577011	0.746488	-1.11646	0.239915	0.586619	0.775586	0.878092	0.994349	0.835371	0.783862	0.956829	-1.15496	0.201354	0.374273
REACTOME TRANSCRIPTIONAL REGULATION BY RUNX3	-1.01243	0.436494	0.758889	-0.826129	0.845045	0.942582	-1.24546	0.0917274	0.318329	0.695017	0.985637	1	1.21461	0.150424	0.429891	1.25802	0.153125	0.434632	-1.10017	0.315457	0.543911	1.55955	0.00380667	0.0191459	1.16566	0.162162	0.366175	-1.11183	0.261411	0.605035	-1.17088	0.211845	0.748435	0.968572	0.507331	0.858232	-1.33645	0.047619	0.151418
REACTOME TRANSCRIPTIONAL REGULATION BY SMALL RNAS	0.861278	0.732584	0.937446	-1.16619	0.186933	0.424847	-1.05414	0.337313	0.640896	0.860568	0.701975	0.962028	-0.876124	0.647399	0.846565	-0.771789	0.830952	0.979262	0.746365	0.844498	0.939844	-1.05815	0.339394	0.53589	1.02377	0.409483	0.615864	-1.27027	0.11691	0.421966	-1.15219	0.247748	0.769322	1.82339	0.000308698	0.0109936	-0.973838	0.483271	0.647412
REACTOME TRANSCRIPTIONAL REGULATION BY TP53	-1.06398	0.281399	0.632318	-1.29943	0.0101504	0.0583647	1.14867	0.121528	0.373428	-0.986348	0.464912	0.84959	-0.984037	0.48833	0.749128	-0.757125	1	1	-0.998262	0.461322	0.689847	-1.17088	0.0436745	0.131839	1.06713	0.254692	0.478128	0.943001	0.615527	0.844621	-0.91827	0.59952	0.943333	1.24745	0.0535714	0.358818	-1.16732	0.103817	0.241831
REACTOME TRANSCRIPTIONAL REGULATION BY VENTX	1.25693	0.132762	0.457798	0.80434	0.819172	0.934093	1.15264	0.250774	0.544538	0.861118	0.683241	0.959247	1.86565	0.00295054	0.0437507	1.06738	0.373882	0.675104	1.20212	0.218447	0.431109	-0.984662	0.437853	0.623459	-1.20313	0.20078	0.419664	-0.856571	0.66457	0.870688	-0.907933	0.578158	0.930412	0.540297	0.987261	0.990851	-0.873657	0.684112	0.814316
REACTOME TRANSLATION OF SARS COV 1 STRUCTURAL PROTEINS	0.813884	0.771008	0.953871	0.883686	0.644252	0.846589	-1.03085	0.398936	0.703012	-1.10742	0.285714	0.724972	0.964205	0.512397	0.761159	1.4263	0.082243	0.297544	1.45007	0.0942029	0.270868	1.07268	0.37377	0.562197	1.50994	0.0217024	0.0998661	-1.30286	0.152893	0.475888	-1.14937	0.257511	0.772318	0.816233	0.742351	0.954267	-1.1428	0.263158	0.443296
REACTOME TRANSLESION SYNTHESIS BY POLH	-1.4996	0.0534351	0.316219	-1.42673	0.073501	0.241503	-1.15123	0.263027	0.559424	0.980821	0.470817	0.850775	-0.715259	0.841818	0.930258	NA	NA	NA	NA	NA	NA	1.06423	0.378049	0.566823	0.898691	0.583333	0.753805	-0.948958	0.497967	0.809032	1.07332	0.405253	0.837476	1.18425	0.242525	0.688297	-1.55851	0.0171947	0.0784853
REACTOME TRANSLESION SYNTHESIS BY Y FAMILY DNA POLYMERASES BYPASSES LESIONS ON DNA TEMPLATE	-1.55432	0.027947	0.223384	-1.3904	0.0743494	0.243595	0.862687	0.697819	0.884888	1.17585	0.216667	0.666333	0.759152	0.84322	0.930258	-0.747449	0.869369	0.996877	-0.629074	0.943049	0.988275	1.02369	0.440422	0.624659	1.0615	0.323591	0.545096	-0.834569	0.697228	0.881687	0.941744	0.539741	0.905967	-0.708397	0.875339	0.962524	-1.63518	0.0069871	0.0436984
REACTOME TRANSMISSION ACROSS CHEMICAL SYNAPSES	-1.36577	0.0274964	0.223384	1.18008	0.112903	0.315397	-1.06336	0.225664	0.5122	1.09666	0.245066	0.681633	-1.81903	3.51337e-05	0.00247254	0.96131	0.523121	0.800278	1.42833	0.0612849	0.208369	1.10243	0.276364	0.475446	0.821745	0.923469	0.966481	-0.851397	0.824176	0.930521	-0.922053	0.585746	0.932912	0.807125	0.867209	0.961969	-1.27831	0.0480929	0.151701
REACTOME TRANSPORT OF MATURE MRNAS DERIVED FROM INTRONLESS TRANSCRIPTS	0.586642	0.991379	1	0.937383	0.577586	0.798346	1.00671	0.43865	0.740019	-0.832733	0.770563	0.97934	-0.980767	0.482625	0.746478	-1.07776	0.363014	0.66779	0.702491	0.898551	0.963159	-1.47962	0.0152605	0.0565256	1.23103	0.162839	0.366175	0.84353	0.699219	0.88174	-1.5286	0.0608696	0.518851	1.03335	0.427002	0.809982	-1.32629	0.0855019	0.217271
REACTOME TRANSPORT OF VITAMINS NUCLEOSIDES AND RELATED MOLECULES	1.59578	0.0161783	0.165249	-0.721524	0.889098	0.960059	0.718135	0.882261	0.959862	0.982509	0.462121	0.848592	1.84047	0.00491996	0.0615542	-1.52012	0.0310284	0.147564	-0.673569	0.889643	0.956786	0.910254	0.604918	0.774127	1.02391	0.417695	0.619913	-0.754267	0.811563	0.927392	-1.41969	0.103004	0.610315	1.19179	0.249597	0.691185	-1.21143	0.18609	0.354041
REACTOME TRIGLYCERIDE CATABOLISM	-1.0601	0.3861	0.724292	-1.27846	0.171375	0.403854	-1.85032	8.68025e-05	0.00366499	1.18879	0.237624	0.681633	-0.777939	0.761993	0.893475	NA	NA	NA	-0.71841	0.821667	0.931352	-0.699866	0.866667	0.944381	1.35578	0.127389	0.329986	-1.5488	0.0457176	0.297619	-0.727	0.819172	0.994349	0.785819	0.738843	0.954267	-1.54418	0.0315758	0.115061
REACTOME TRNA AMINOACYLATION	-0.854917	0.668561	0.913584	-0.82937	0.723364	0.890652	0.854327	0.687296	0.879369	-1.01037	0.427673	0.82756	-1.61792	0.020477	0.140592	-1.18238	0.248945	0.550881	-1.26055	0.209184	0.421412	-1.49646	0.0239297	0.0818383	0.978393	0.483122	0.671861	-0.90142	0.584521	0.836273	-1.28213	0.17735	0.72694	1.28149	0.173701	0.595547	-1.53202	0.0297858	0.112345
REACTOME UB SPECIFIC PROCESSING PROTEASES	-0.866652	0.804124	0.964345	-1.18395	0.125	0.335864	-1.2041	0.0418774	0.197125	-1.10431	0.193627	0.635884	-0.955206	0.551095	0.784888	0.937828	0.585153	0.841055	-1.47099	0.00823955	0.0706004	1.24684	0.0985037	0.242405	-1.03016	0.367893	0.585875	-1.05624	0.344298	0.698287	-0.986867	0.445977	0.849945	1.03332	0.395225	0.789778	-1.09183	0.262561	0.443093
REACTOME VEGFR2 MEDIATED VASCULAR PERMEABILITY	-0.851364	0.676136	0.920833	-0.829544	0.723364	0.890652	-1.5531	0.0106475	0.089875	1.13179	0.27619	0.716073	0.651909	0.936214	0.971411	-0.755326	0.831224	0.979262	1.16362	0.261501	0.485639	1.09146	0.328926	0.525999	1.21171	0.185654	0.398786	-1.19341	0.24846	0.59009	0.546517	0.975926	0.998338	0.867899	0.657468	0.91869	-1.27084	0.158491	0.322103
REACTOME VIRAL MESSENGER RNA SYNTHESIS	1.23784	0.145969	0.478479	0.753652	0.896774	0.962923	-0.845867	0.759312	0.923816	0.875857	0.666052	0.950424	-1.18756	0.214286	0.509042	-0.760366	0.868966	0.996877	1.09988	0.288462	0.512879	-1.25267	0.139053	0.305647	1.09272	0.295597	0.519591	0.956028	0.499029	0.809683	-1.30038	0.15368	0.70712	1.7439	0.00249973	0.0431305	-1.12552	0.280443	0.460757
REACTOME VITAMIN B5 PANTOTHENATE METABOLISM	1.31985	0.121849	0.442524	-0.684177	0.873823	0.952508	0.933305	0.566836	0.813845	-1.05914	0.366197	0.783836	-1.42371	0.0963636	0.343372	-1.60965	0.0111951	0.0627898	NA	NA	NA	-1.44576	0.0666667	0.183617	0.785406	0.757962	0.864932	0.864329	0.656977	0.864443	NA	NA	NA	1.03921	0.420099	0.807573	0.955043	0.521739	0.681163
REACTOME VOLTAGE GATED POTASSIUM CHANNELS	-1.06157	0.382576	0.724292	1.32363	0.129512	0.34201	NA	NA	NA	NA	NA	NA	-1.74406	0.0113365	0.0974423	NA	NA	NA	NA	NA	NA	0.787819	0.756052	0.877796	0.847119	0.656051	0.800109	1.08519	0.32	0.67544	-0.815977	0.704255	0.966289	NA	NA	NA	0.836516	0.670807	0.808684
KEGG ASTHMA	NA	NA	NA	-1.65845	0.013948	0.0740099	NA	NA	NA	NA	NA	NA	1.51721	0.0637336	0.279659	NA	NA	NA	NA	NA	NA	NA	NA	NA	NA	NA	NA	-1.49731	0.0537394	0.311139	0.670916	0.9	0.994349	NA	NA	NA	NA	NA	NA
KEGG ASCORBATE AND ALDARATE METABOLISM	NA	NA	NA	NA	NA	NA	-2.03	4.00408e-06	0.000339439	-1.34078	0.116667	0.515703	NA	NA	NA	NA	NA	NA	NA	NA	NA	NA	NA	NA	NA	NA	NA	-1.57692	0.0441469	0.293913	-1.55506	0.0650751	0.518851	0.729754	0.803252	0.957344	NA	NA	NA
KEGG PENTOSE AND GLUCURONATE INTERCONVERSIONS	NA	NA	NA	NA	NA	NA	-1.58616	0.0121283	0.0935214	-1.20166	0.191489	0.63069	NA	NA	NA	NA	NA	NA	NA	NA	NA	NA	NA	NA	NA	NA	NA	1.28892	0.174419	0.511155	-1.46533	0.0618337	0.518851	0.815393	0.739274	0.954267	NA	NA	NA
REACTOME GLUCURONIDATION	NA	NA	NA	NA	NA	NA	-1.93542	3.50284e-05	0.00183591	-1.48361	0.057377	0.416104	NA	NA	NA	NA	NA	NA	NA	NA	NA	NA	NA	NA	NA	NA	NA	-0.784945	0.753061	0.901016	-1.56938	0.0509703	0.518851	1.5034	0.0542763	0.359966	NA	NA	NA
