# Supplementary material for: Mutation in IR or IGF1R produces features of long-lived mice while maintaining metabolic health
Source: JCI Insight. 2025 Nov 11;10(24):e189683. doi: 10.1172/jci.insight.189683 (PMC12890504; doi:10.1172/jci.insight.189683)
Supplement: Supporting data values [file jciinsight-10-189683-s223.xlsx]

## Sheet: Fig. 1C
Cross WT/WT*WT/InsR
Pups		Expected	Observed
Total of +/-	30	50	54.5
Total of WT	25	50	45.5
Total pups	55
Cross WT/InsR*WT/InsR
Pups		Expected	Observed
Total of +/-	30	50	63.8
Total of WT	13	25	27.7
Total of Homozygous	4	25	8.5
Total pups	47
Cross WT/WT*WT/Igf-1R
Pups		Expected	Observed
Total of +/-	17	50	53.12
Total of WT	15	50	46.88
Total pups	34
Cross WT/Igf-1R*WT/Igf-1R
Pups		Expected	Observed
Total of +/-	19	50	52.78
Total of WT	14	25	38.89
Total of Homozygous	3	25	8.33
Total pups	36

## Sheet: FIG 2 A
ID	Weight (g)	Time (week)	genotype
353	2	2	WT/WT
353	3	3	WT/WT
353	3.4	4	WT/WT
353		5	WT/WT
353	10.9	6	WT/WT
353	15.1	7	WT/WT
353	17.1	8	WT/WT
353	16.5	9	WT/WT
353	17.6	10	WT/WT
353	18.1	11	WT/WT
353	19.2	12	WT/WT
353	18.2	13	WT/WT
353	19.1	14	WT/WT
353	19.2	15	WT/WT
353	18.7	16	WT/WT
354	4	2	WT/WT
354	6.8	3	WT/WT
354	7.5	4	WT/WT
354	14.1	5	WT/WT
354	15.4	6	WT/WT
354	18.1	7	WT/WT
354	18.2	8	WT/WT
354	18.8	9	WT/WT
354	20.1	10	WT/WT
354	20.2	11	WT/WT
354	20.9	12	WT/WT
354	20.5	13	WT/WT
354	19.7	14	WT/WT
354	20.1	15	WT/WT
354	19.5	16	WT/WT
356	3.8	2	WT/WT
356	6.6	3	WT/WT
356	8.2	4	WT/WT
356	15.2	5	WT/WT
356	17.7	6	WT/WT
356	19	7	WT/WT
356	19.8	8	WT/WT
356	21.2	9	WT/WT
356	21.5	10	WT/WT
356	21.9	11	WT/WT
356	21.3	12	WT/WT
356	21.7	13	WT/WT
356	22.1	14	WT/WT
356	21.9	15	WT/WT
356	21.8	16	WT/WT
372	3	2	WT/WT
372	5.3	3	WT/WT
372	6.6	4	WT/WT
372	13.5	5	WT/WT
372	16.2	6	WT/WT
372	16.5	7	WT/WT
372	17.8	8	WT/WT
372	18.3	9	WT/WT
372	18.9	10	WT/WT
372	18.9	11	WT/WT
372	18.8	12	WT/WT
372	19.6	13	WT/WT
372	20.1	14	WT/WT
372	20.4	15	WT/WT
372	19.4	16	WT/WT
373	3.4	2	WT/WT
373	5.3	3	WT/WT
373	6.1	4	WT/WT
373		5	WT/WT
373	15.4	6	WT/WT
373	16.4	7	WT/WT
373	17.7	8	WT/WT
373	17.8	9	WT/WT
373	18.9	10	WT/WT
373	18.9	11	WT/WT
373	19.4	12	WT/WT
373	19.7	13	WT/WT
373	19.4	14	WT/WT
373	19.7	15	WT/WT
373	18.9	16	WT/WT
377	3.4	2	WT/WT
377	5.8	3	WT/WT
377	7	4	WT/WT
377		5	WT/WT
377	15.5	6	WT/WT
377	16.4	7	WT/WT
377	17.8	8	WT/WT
377	17.6	9	WT/WT
377	19.8	10	WT/WT
377	18.8	11	WT/WT
377	19	12	WT/WT
377	18.8	13	WT/WT
377	20.3	14	WT/WT
377	20.2	15	WT/WT
377	19.6	16	WT/WT
378	3.2	2	WT/WT
378	6	3	WT/WT
378	7	4	WT/WT
378	13.2	5	WT/WT
378	16.1	6	WT/WT
378	17.5	7	WT/WT
378	18.4	8	WT/WT
378	19	9	WT/WT
378	20	10	WT/WT
378	20.4	11	WT/WT
378	20.6	12	WT/WT
378	20.6	13	WT/WT
378	20.3	14	WT/WT
378	21.1	15	WT/WT
378	20.2	16	WT/WT
380	3.3	2	WT/WT
380	5.6	3	WT/WT
380	6	4	WT/WT
380	13.1	5	WT/WT
380	15.7	6	WT/WT
380	17.4	7	WT/WT
380	17.3	8	WT/WT
380	18.8	9	WT/WT
380	19	10	WT/WT
380	19.3	11	WT/WT
380	19.4	12	WT/WT
380	19.6	13	WT/WT
380	19.6	14	WT/WT
380	19.7	15	WT/WT
380	19.4	16	WT/WT
385	2.9	2	WT/WT
385	6.1	3	WT/WT
385	7.4	4	WT/WT
385	14	5	WT/WT
385	17	6	WT/WT
385	18.2	7	WT/WT
385	18.9	8	WT/WT
385	19.7	9	WT/WT
385	20.7	10	WT/WT
385	21.1	11	WT/WT
385	20.8	12	WT/WT
385	22.2	13	WT/WT
385	21.7	14	WT/WT
385	21.4	15	WT/WT
385	21.1	16	WT/WT
397	3	2	WT/WT
397	5.5	3	WT/WT
397	7.4	4	WT/WT
397	13.7	5	WT/WT
397	16.6	6	WT/WT
397	18	7	WT/WT
397	19.1	8	WT/WT
397	20.2	9	WT/WT
397	20.1	10	WT/WT
397	20.7	11	WT/WT
397	20.4	12	WT/WT
397	21.9	13	WT/WT
397	21.5	14	WT/WT
397	23.1	15	WT/WT
397	21.6	16	WT/WT
355	3.8	2	WT/InsR
355	6.6	3	WT/InsR
355	7.7	4	WT/InsR
355	14.3	5	WT/InsR
355	16.5	6	WT/InsR
355	17.6	7	WT/InsR
355	18.7	8	WT/InsR
355	19.1	9	WT/InsR
355	19.3	10	WT/InsR
355	20.5	11	WT/InsR
355	20.7	12	WT/InsR
355	21	13	WT/InsR
355	21.2	14	WT/InsR
355	20.9	15	WT/InsR
355	21.4	16	WT/InsR
358	3.9	2	WT/InsR
358	6.3	3	WT/InsR
358	7.4	4	WT/InsR
358	14	5	WT/InsR
358	16.2	6	WT/InsR
358	18.8	7	WT/InsR
358	18.5	8	WT/InsR
358	18.9	9	WT/InsR
358	20.1	10	WT/InsR
358	20.5	11	WT/InsR
358	20.3	12	WT/InsR
358	20.5	13	WT/InsR
358	20.5	14	WT/InsR
358	21.5	15	WT/InsR
358	20.8	16	WT/InsR
359	3.7	2	WT/InsR
359	6.1	3	WT/InsR
359	7.1	4	WT/InsR
359	13.9	5	WT/InsR
359	15.4	6	WT/InsR
359	17.5	7	WT/InsR
359	18.8	8	WT/InsR
359	18.7	9	WT/InsR
359	20.3	10	WT/InsR
359	20.3	11	WT/InsR
359	20.2	12	WT/InsR
359	20.7	13	WT/InsR
359	21.1	14	WT/InsR
359	20.3	15	WT/InsR
359	19.7	16	WT/InsR
370	3.5	2	WT/InsR
370	5.7	3	WT/InsR
370	6.7	4	WT/InsR
370	12.4	5	WT/InsR
370	15.2	6	WT/InsR
370	17.5	7	WT/InsR
370	18.6	8	WT/InsR
370	19	9	WT/InsR
370	19	10	WT/InsR
370	20.2	11	WT/InsR
370	20	12	WT/InsR
370	20.5	13	WT/InsR
370	20.2	14	WT/InsR
370	19.1	15	WT/InsR
370	19.5	16	WT/InsR
392	2.6	2	WT/InsR
392	5.8	3	WT/InsR
392	6.6	4	WT/InsR
392	11.2	5	WT/InsR
392	15.4	6	WT/InsR
392	17.2	7	WT/InsR
392	18.4	8	WT/InsR
392	19.1	9	WT/InsR
392	19.4	10	WT/InsR
392	20.8	11	WT/InsR
392	20.4	12	WT/InsR
392	21	13	WT/InsR
392	21.4	14	WT/InsR
392	22.2	15	WT/InsR
392	21	16	WT/InsR
386	3	2	WT/InsR
386	4.9	3	WT/InsR
386	7.5	4	WT/InsR
386	14.4	5	WT/InsR
386	17.9	6	WT/InsR
386	18.3	7	WT/InsR
386	19.5	8	WT/InsR
386	19.7	9	WT/InsR
386	20.5	10	WT/InsR
386	21.7	11	WT/InsR
386	20.7	12	WT/InsR
386	21.8	13	WT/InsR
386	22.5	14	WT/InsR
386	21.6	15	WT/InsR
386	20.7	16	WT/InsR
390	2.7	2	WT/InsR
390	6.1	3	WT/InsR
390	7	4	WT/InsR
390	13.7	5	WT/InsR
390	17.2	6	WT/InsR
390	17.5	7	WT/InsR
390	18.6	8	WT/InsR
390	18.8	9	WT/InsR
390	20	10	WT/InsR
390	21.8	11	WT/InsR
390	20.9	12	WT/InsR
390	21.2	13	WT/InsR
390	20.9	14	WT/InsR
390	21.7	15	WT/InsR
390	21.2	16	WT/InsR
392	2.6	2	WT/InsR
392	5.7	3	WT/InsR
392	7.1	4	WT/InsR
392	12.9	5	WT/InsR
392	16.6	6	WT/InsR
392	17.8	7	WT/InsR
392	19.3	8	WT/InsR
392	19.3	9	WT/InsR
392	20.8	10	WT/InsR
392	21.1	11	WT/InsR
392	21.1	12	WT/InsR
392	22.1	13	WT/InsR
392	22	14	WT/InsR
392	23.2	15	WT/InsR
392	23.1	16	WT/InsR
407	2.8	2	WT/InsR
407	5.1	3	WT/InsR
407	6.8	4	WT/InsR
407		5	WT/InsR
407	15.8	6	WT/InsR
407	17.6	7	WT/InsR
407	17.8	8	WT/InsR
407	19	9	WT/InsR
407	19.3	10	WT/InsR
407	20.2	11	WT/InsR
407	19.9	12	WT/InsR
407	20.6	13	WT/InsR
407	20.9	14	WT/InsR
407	21.1	15	WT/InsR
407	20.4	16	WT/InsR
413	2.5	2	WT/InsR
413	4.4	3	WT/InsR
413	6.4	4	WT/InsR
413		5	WT/InsR
413	15.4	6	WT/InsR
413	16.9	7	WT/InsR
413	18.4	8	WT/InsR
413	19	9	WT/InsR
413	19.3	10	WT/InsR
413	19.4	11	WT/InsR
413	19.3	12	WT/InsR
413	20.8	13	WT/InsR
413	20.6	14	WT/InsR
413	20.7	15	WT/InsR
413	20.4	16	WT/InsR
448	2.5	2	InsR/InsR
448	6.4	3	InsR/InsR
448		4	InsR/InsR
448	7.7	5	InsR/InsR
448	11.4	6	InsR/InsR
448	10.9	7	InsR/InsR
448	11.4	8	InsR/InsR
448	11.6	9	InsR/InsR
448	12.2	10	InsR/InsR
448	12.8	11	InsR/InsR
448	13.1	12	InsR/InsR
448	11.5	13	InsR/InsR

## Sheet: Fig. 2B
ID	Weight (g)	Time (week)	genotype
363	3.2	2	WT/WT
363	3.8	3	WT/WT
363	5.6	4	WT/WT
363	12.6	5	WT/WT
363	16.8	6	WT/WT
363	19.8	7	WT/WT
363	20.8	8	WT/WT
363	21.7	9	WT/WT
363	22.4	10	WT/WT
363	23.3	11	WT/WT
363	23.4	12	WT/WT
363	23.6	13	WT/WT
363	23.8	14	WT/WT
363	23.9	15	WT/WT
363	23.2	16	WT/WT
364	2.6	2	WT/WT
364	4.5	3	WT/WT
364	4.4	4	WT/WT
364	10.9	5	WT/WT
364	15.4	6	WT/WT
364	19.3	7	WT/WT
364	20.1	8	WT/WT
364	20.8	9	WT/WT
364	21.7	10	WT/WT
364	22.6	11	WT/WT
364	22.7	12	WT/WT
364	23.1	13	WT/WT
364	23.1	14	WT/WT
364	23.9	15	WT/WT
364	23	16	WT/WT
375	3.5	2	WT/WT
375	6	3	WT/WT
375	7.1	4	WT/WT
375	15.8	5	WT/WT
375	19.5	6	WT/WT
375	21.3	7	WT/WT
375	21.8	8	WT/WT
375	22.6	9	WT/WT
375	23.4	10	WT/WT
375	24.4	11	WT/WT
375	23.8	12	WT/WT
375	24	13	WT/WT
375	24.7	14	WT/WT
375	25	15	WT/WT
375	24.6	16	WT/WT
378	3.2	2	WT/WT
378	6.1	3	WT/WT
378	7	4	WT/WT
378	15.7	5	WT/WT
378	20.3	6	WT/WT
378	23.2	7	WT/WT
378		8	WT/WT
378	25	9	WT/WT
378	25.9	10	WT/WT
378	27.4	11	WT/WT
378	27.7	12	WT/WT
378	28.1	13	WT/WT
378	28.1	14	WT/WT
378	29.2	15	WT/WT
378	28.3	16	WT/WT
408	2.6	2	WT/WT
408	5.1	3	WT/WT
408	5.6	4	WT/WT
408		5	WT/WT
408	17.3	6	WT/WT
408	19.8	7	WT/WT
408	20.7	8	WT/WT
408	21.6	9	WT/WT
408	22.3	10	WT/WT
408	23.1	11	WT/WT
408	23.4	12	WT/WT
408	23.6	13	WT/WT
408	24.4	14	WT/WT
408	24.8	15	WT/WT
408	24.1	16	WT/WT
414	2.6	2	WT/WT
414	4.9	3	WT/WT
414	7	4	WT/WT
414	14.5	5	WT/WT
414	18.7	6	WT/WT
414	20.2	7	WT/WT
414	21	8	WT/WT
414	21.9	9	WT/WT
414	22.8	10	WT/WT
414	23.8	11	WT/WT
414	23.1	12	WT/WT
414	23.4	13	WT/WT
414	24.3	14	WT/WT
414	24.7	15	WT/WT
414	23.1	16	WT/WT
423	2.6	2	WT/WT
423	5.4	3	WT/WT
423	7.3	4	WT/WT
423	12	5	WT/WT
423	18	6	WT/WT
423	21	7	WT/WT
423	22.2	8	WT/WT
423	23.1	9	WT/WT
423	23.8	10	WT/WT
423	24.9	11	WT/WT
423	24.8	12	WT/WT
423	24.7	13	WT/WT
423	25	14	WT/WT
423	25.7	15	WT/WT
423	25.3	16	WT/WT
427	2.4	2	WT/WT
427	5.7	3	WT/WT
427	8	4	WT/WT
427	14.8	5	WT/WT
427	19.2	6	WT/WT
427	22.2	7	WT/WT
427	22.9	8	WT/WT
427	24.1	9	WT/WT
427	24.8	10	WT/WT
427	25.3	11	WT/WT
427	24.8	12	WT/WT
427	25.3	13	WT/WT
427	25.4	14	WT/WT
427	25.2	15	WT/WT
427	25.3	16	WT/WT
430	2.1	2	WT/WT
430	4.9	3	WT/WT
430		4	WT/WT
430	12.3	5	WT/WT
430	17.7	6	WT/WT
430	21.4	7	WT/WT
430	21.4	8	WT/WT
430	21.4	9	WT/WT
430	23.2	10	WT/WT
430	24.4	11	WT/WT
430	24.1	12	WT/WT
430	24.3	13	WT/WT
430	25	14	WT/WT
430	24.5	15	WT/WT
430	23.6	16	WT/WT
431	2	2	WT/WT
431	4.3	3	WT/WT
431		4	WT/WT
431	11.3	5	WT/WT
431	17	6	WT/WT
431	21	7	WT/WT
431	20.9	8	WT/WT
431	21	9	WT/WT
431	22.8	10	WT/WT
431	23.7	11	WT/WT
431	24	12	WT/WT
431	24	13	WT/WT
431	24.6	14	WT/WT
431	24.8	15	WT/WT
431	24	16	WT/WT
376	2.9	2	WT/InsR
376	5.5	3	WT/InsR
376	7.5	4	WT/InsR
376	15.8	5	WT/InsR
376	19.2	6	WT/InsR
376	22.3	7	WT/InsR
376	23.8	8	WT/InsR
376	24.5	9	WT/InsR
376	25.6	10	WT/InsR
376	26.3	11	WT/InsR
376	26.3	12	WT/InsR
376	26.2	13	WT/InsR
376	27.3	14	WT/InsR
376	27.7	15	WT/InsR
376	27.1	16	WT/InsR
379	3.3	2	WT/InsR
379	5.6	3	WT/InsR
379	7.5	4	WT/InsR
379	16	5	WT/InsR
379	19.2	6	WT/InsR
379	21.8	7	WT/InsR
379	22.7	8	WT/InsR
379	23.6	9	WT/InsR
379	24.3	10	WT/InsR
379	25	11	WT/InsR
379	24.8	12	WT/InsR
379	24.8	13	WT/InsR
379	25.8	14	WT/InsR
379	26	15	WT/InsR
379	25.5	16	WT/InsR
391	3.2	2	WT/InsR
391	5.5	3	WT/InsR
391	6.6	4	WT/InsR
391	15.7	5	WT/InsR
391	20.6	6	WT/InsR
391	23.3	7	WT/InsR
391	24.1	8	WT/InsR
391	25.7	9	WT/InsR
391	26.5	10	WT/InsR
391	27.7	11	WT/InsR
391	27.9	12	WT/InsR
391	28.4	13	WT/InsR
391	29.3	14	WT/InsR
391	29.6	15	WT/InsR
391	29.1	16	WT/InsR
389	3	2	WT/InsR
389	6.2	3	WT/InsR
389	7.5	4	WT/InsR
389	15.9	5	WT/InsR
389	20.1	6	WT/InsR
389	22.8	7	WT/InsR
389	24.1	8	WT/InsR
389	25	9	WT/InsR
389	25.2	10	WT/InsR
389	26.4	11	WT/InsR
389	27.2	12	WT/InsR
389	27.9	13	WT/InsR
389	28.3	14	WT/InsR
389	28.8	15	WT/InsR
389	28.6	16	WT/InsR
391	3.2	2	WT/InsR
391	6	3	WT/InsR
391	7.1	4	WT/InsR
391	14.5	5	WT/InsR
391	19.1	6	WT/InsR
391	23	7	WT/InsR
391	24	8	WT/InsR
391	26	9	WT/InsR
391	27.2	10	WT/InsR
391	28.2	11	WT/InsR
391	28.2	12	WT/InsR
391	28.8	13	WT/InsR
391	29.7	14	WT/InsR
391	30	15	WT/InsR
391	28.8	16	WT/InsR
410	2.4	2	WT/InsR
410	5.4	3	WT/InsR
410	5.6	4	WT/InsR
410		5	WT/InsR
410	16	6	WT/InsR
410	18.5	7	WT/InsR
410	19.1	8	WT/InsR
410	20.1	9	WT/InsR
410	20.8	10	WT/InsR
410	21.6	11	WT/InsR
410	21.5	12	WT/InsR
410	22	13	WT/InsR
410	22.5	14	WT/InsR
410	22.6	15	WT/InsR
410	21.7	16	WT/InsR
411	2.5	2	WT/InsR
411	5.1	3	WT/InsR
411	5.9	4	WT/InsR
411		5	WT/InsR
411	16.7	6	WT/InsR
411	20.1	7	WT/InsR
411	21.2	8	WT/InsR
411	22.3	9	WT/InsR
411	23.5	10	WT/InsR
411	23.8	11	WT/InsR
411	23.6	12	WT/InsR
411	24.4	13	WT/InsR
411	24.6	14	WT/InsR
411	24.5	15	WT/InsR
411	23.8	16	WT/InsR
415	2.7	2	WT/InsR
415	5.4	3	WT/InsR
415	7.6	4	WT/InsR
415	13.7	5	WT/InsR
415	18	6	WT/InsR
415	20.7	7	WT/InsR
415	21.6	8	WT/InsR
415	22.3	9	WT/InsR
415	23.4	10	WT/InsR
415	24.2	11	WT/InsR
415	24.1	12	WT/InsR
415	25.1	13	WT/InsR
415	25.3	14	WT/InsR
415	26.1	15	WT/InsR
415	25.9	16	WT/InsR
417	2.6	2	WT/InsR
417	5.3	3	WT/InsR
417	7.7	4	WT/InsR
417	13	5	WT/InsR
417	16.8	6	WT/InsR
417	19.4	7	WT/InsR
417	20.5	8	WT/InsR
417	21.4	9	WT/InsR
417	22.2	10	WT/InsR
417	22.6	11	WT/InsR
417	23.2	12	WT/InsR
417	23.7	13	WT/InsR
417	24.2	14	WT/InsR
417	25.4	15	WT/InsR
417	25.4	16	WT/InsR
418	2.6	2	WT/InsR
418	5.5	3	WT/InsR
418	7.8	4	WT/InsR
418	12.8	5	WT/InsR
418	15.9	6	WT/InsR
418	17	7	WT/InsR
418	19.1	8	WT/InsR
418	20.6	9	WT/InsR
418	21.4	10	WT/InsR
418	22.4	11	WT/InsR
418	22.2	12	WT/InsR
418	22.2	13	WT/InsR
418	21.9	14	WT/InsR
418	23.2	15	WT/InsR
418	23.1	16	WT/InsR
422	2.6	2	WT/InsR
422	5.3	3	WT/InsR
422	7.5	4	WT/InsR
422	14	5	WT/InsR
422	19	6	WT/InsR
422	21.8	7	WT/InsR
422	22.5	8	WT/InsR
422	23.5	9	WT/InsR
422	24.4	10	WT/InsR
422	25.6	11	WT/InsR
422	24.9	12	WT/InsR
422	25	13	WT/InsR
422	25.4	14	WT/InsR
422	25.1	15	WT/InsR
422	25.2	16	WT/InsR
424	2.5	2	WT/InsR
424	6.2	3	WT/InsR
424	8.3	4	WT/InsR
424	14.9	5	WT/InsR
424	19.1	6	WT/InsR
424	21.8	7	WT/InsR
424	22.4	8	WT/InsR
424	22.9	9	WT/InsR
424	23.6	10	WT/InsR
424	24.2	11	WT/InsR
424	23.9	12	WT/InsR
424	24.1	13	WT/InsR
424	24.8	14	WT/InsR
424	24.7	15	WT/InsR
424	24.7	16	WT/InsR
426	2.3	2	InsR/InsR
426	5.3	3	InsR/InsR
426	6.2	4	InsR/InsR
426	9.3	5	InsR/InsR
426	12.5	6	InsR/InsR
426	14.2	7	InsR/InsR
426	13.8	8	InsR/InsR
426	13.6	9	InsR/InsR
426	13.6	10	InsR/InsR
426	14.6	11	InsR/InsR
426	2.9	12	InsR/InsR
426	5.7	13	InsR/InsR
426		14	InsR/InsR
426		15	InsR/InsR
426		16	InsR/InsR
449		2	InsR/InsR
449		3	InsR/InsR
449		4	InsR/InsR
449	8	5	InsR/InsR
449	12.2	6	InsR/InsR
449	12.8	7	InsR/InsR
449	12.2	8	InsR/InsR
449	13.6	9	InsR/InsR
449	13.5	10	InsR/InsR
449	13.9	11	InsR/InsR
449	14	12	InsR/InsR
449	13	13	InsR/InsR
449		14	InsR/InsR
449		15	InsR/InsR
449		16	InsR/InsR
477		2	InsR/InsR
477	5	3	InsR/InsR
477	6.9	4	InsR/InsR
477	9.9	5	InsR/InsR
477	12.6	6	InsR/InsR
477	14	7	InsR/InsR
477		8	InsR/InsR
477		9	InsR/InsR
477	14.6	10	InsR/InsR
477	14.9	11	InsR/InsR
477	13.7	12	InsR/InsR
477		13	InsR/InsR
477		14	InsR/InsR
477		15	InsR/InsR
477		16	InsR/InsR

## Sheet: Fig. 2C
Weight (g)	Time (week)	genotype	ID	Sex
3.5	1	Igf1R	662	Female
5.7	2	Igf1R	662	Female
6.2	3	Igf1R	662	Female
10.5	4	Igf1R	662	Female
14.1	5	Igf1R	662	Female
15.6	6	Igf1R	662	Female
16.8	7	Igf1R	662	Female
16.6	8	Igf1R	662	Female
17.4	9	Igf1R	662	Female
18	10	Igf1R	662	Female
18.3	11	Igf1R	662	Female
19.4	12	Igf1R	662	Female
18.8	13	Igf1R	662	Female
19.9	14	Igf1R	662	Female
19.5	15	Igf1R	662	Female
19.4	16	Igf1R	662	Female
2.3	1	Igf1R	663	Female
4.4	2	Igf1R	663	Female
4.2	3	Igf1R	663	Female
9.7	4	Igf1R	663	Female
13.5	5	Igf1R	663	Female
15.1	6	Igf1R	663	Female
15.5	7	Igf1R	663	Female
16.3	8	Igf1R	663	Female
15.7	9	Igf1R	663	Female
16.7	10	Igf1R	663	Female
17.2	11	Igf1R	663	Female
17.7	12	Igf1R	663	Female
17.4	13	Igf1R	663	Female
17.7	14	Igf1R	663	Female
19.1	15	Igf1R	663	Female
18.9	16	Igf1R	663	Female
3.9	1	Igf1R	668	Female
5.8	2	Igf1R	668	Female
6.5	3	Igf1R	668	Female
10.1	4	Igf1R	668	Female
13.2	5	Igf1R	668	Female
14.4	6	Igf1R	668	Female
16	7	Igf1R	668	Female
22.1	8	Igf1R	668	Female
17.4	9	Igf1R	668	Female
18.1	10	Igf1R	668	Female
18.9	11	Igf1R	668	Female
18.3	12	Igf1R	668	Female
18.6	13	Igf1R	668	Female
18.4	14	Igf1R	668	Female
19.2	15	Igf1R	668	Female
18.4	16	Igf1R	668	Female
1.8	1	WT	670	Female
4.5	2	WT	670	Female
5.8	3	WT	670	Female
8.6	4	WT	670	Female
12.1	5	WT	670	Female
15.2	6	WT	670	Female
19.8	7	WT	670	Female
17.3	8	WT	670	Female
17.6	9	WT	670	Female
18.3	10	WT	670	Female
18.8	11	WT	670	Female
19	12	WT	670	Female
19.1	13	WT	670	Female
20.4	14	WT	670	Female
19.5	15	WT	670	Female
19.6	16	WT	670	Female
2	1	WT	671	Female
4.5	2	WT	671	Female
6	3	WT	671	Female
8.4	4	WT	671	Female
13.2	5	WT	671	Female
15.8	6	WT	671	Female
17	7	WT	671	Female
18.3	8	WT	671	Female
19.7	9	WT	671	Female
19	10	WT	671	Female
20	11	WT	671	Female
20	12	WT	671	Female
20.6	13	WT	671	Female
20.9	14	WT	671	Female
21.2	15	WT	671	Female
21	16	WT	671	Female
2	1	Igf1R	674	Female
4.4	2	Igf1R	674	Female
61	3	Igf1R	674	Female
8.1	4	Igf1R	674	Female
11.8	5	Igf1R	674	Female
14.6	6	Igf1R	674	Female
16.4	7	Igf1R	674	Female
17.1	8	Igf1R	674	Female
18.2	9	Igf1R	674	Female
18.4	10	Igf1R	674	Female
19.3	11	Igf1R	674	Female
19.1	12	Igf1R	674	Female
18.7	13	Igf1R	674	Female
20.5	14	Igf1R	674	Female
20	15	Igf1R	674	Female
19.7	16	Igf1R	674	Female
3.7	1	Igf1R	677	Female
5.6	2	Igf1R	677	Female
5.8	3	Igf1R	677	Female
6.5	4	Igf1R	677	Female
10	5	Igf1R	677	Female
13	6	Igf1R	677	Female
15.2	7	Igf1R	677	Female
16.7	8	Igf1R	677	Female
16.3	9	Igf1R	677	Female
17.1	10	Igf1R	677	Female
18.3	11	Igf1R	677	Female
15.2	12	Igf1R	677	Female
19.8	13	Igf1R	677	Female
19.3	14	Igf1R	677	Female
19.5	15	Igf1R	677	Female
19.2	16	Igf1R	677	Female
3.7	1	WT	680	Female
5.6	2	WT	680	Female
6.1	3	WT	680	Female
6.8	4	WT	680	Female
11	5	WT	680	Female
14.3	6	WT	680	Female
16.9	7	WT	680	Female
17.2	8	WT	680	Female
18.2	9	WT	680	Female
18.5	10	WT	680	Female
19.1	11	WT	680	Female
15.9	12	WT	680	Female
20.4	13	WT	680	Female
20.8	14	WT	680	Female
20.7	15	WT	680	Female
20.6	16	WT	680	Female
3.6	1	Igf1R	681	Female
5.4	2	Igf1R	681	Female
6.3	3	Igf1R	681	Female
7.2	4	Igf1R	681	Female
10.2	5	Igf1R	681	Female
12.2	6	Igf1R	681	Female
13.4	7	Igf1R	681	Female
13.9	8	Igf1R	681	Female
14.5	9	Igf1R	681	Female
14.5	10	Igf1R	681	Female
15.6	11	Igf1R	681	Female
21.3	12	Igf1R	681	Female
14.5	13	Igf1R	681	Female
13	14	Igf1R	681	Female
14.7	15	Igf1R	681	Female
14.2	16	Igf1R	681	Female
5.2	1	Igf1R homo	726	Female
5.2	2	Igf1R homo	726	Female
6.3	3	Igf1R homo	726	Female
9.1	4	Igf1R homo	726	Female
9.1	5	Igf1R homo	726	Female
12.2	6	Igf1R homo	726	Female
13.3	7	Igf1R homo	726	Female
14.5	8	Igf1R homo	726	Female
14.6	9	Igf1R homo	726	Female
15.2	10	Igf1R homo	726	Female
18.2	11	Igf1R homo	726	Female
16.3	12	Igf1R homo	726	Female
16.8	13	Igf1R homo	726	Female
17.6	14	Igf1R homo	726	Female
16.4	15	Igf1R homo	726	Female
	16	Igf1R homo	726	Female
4.6	1	WT	728	Female
7	2	WT	728	Female
10	3	WT	728	Female
13.7	4	WT	728	Female
13.7	5	WT	728	Female
17.6	6	WT	728	Female
19.7	7	WT	728	Female
20.3	8	WT	728	Female
20.2	9	WT	728	Female
21.8	10	WT	728	Female
19.5	11	WT	728	Female
23.8	12	WT	728	Female
21.4	13	WT	728	Female
23.1	14	WT	728	Female
23.3	15	WT	728	Female
	16	WT	728	Female

## Sheet: Fig. 2D
Time (week)	Weight (g)	genotype	ID	Sex
4.5	1	WT	629	Male
6.4	2	WT	629	Male
8.7	3	WT	629	Male
12.3	4	WT	629	Male
18	5	WT	629	Male
19.5	6	WT	629	Male
21.9	7	WT	629	Male
23.2	8	WT	629	Male
23.2	9	WT	629	Male
24	10	WT	629	Male
24.8	11	WT	629	Male
25.8	12	WT	629	Male
28	13	WT	629	Male
26.3	14	WT	629	Male
28	15	WT	629	Male
28.4	16	WT	629	Male
4.3	1	Igf1R	630	Male
6.3	2	Igf1R	630	Male
8	3	Igf1R	630	Male
12.9	4	Igf1R	630	Male
10.8	5	Igf1R	630	Male
19.8	6	Igf1R	630	Male
21.9	7	Igf1R	630	Male
23.2	8	Igf1R	630	Male
22.9	9	Igf1R	630	Male
23.6	10	Igf1R	630	Male
24.3	11	Igf1R	630	Male
25.7	12	Igf1R	630	Male
27	13	Igf1R	630	Male
25.8	14	Igf1R	630	Male
26.3	15	Igf1R	630	Male
26.6	16	Igf1R	630	Male
4.2	1	Igf1R	631	Male
6.5	2	Igf1R	631	Male
7.8	3	Igf1R	631	Male
6.1	4	Igf1R	631	Male
18.2	5	Igf1R	631	Male
19.8	6	Igf1R	631	Male
21.6	7	Igf1R	631	Male
22.2	8	Igf1R	631	Male
22.2	9	Igf1R	631	Male
23	10	Igf1R	631	Male
23.5	11	Igf1R	631	Male
24	12	Igf1R	631	Male
25.2	13	Igf1R	631	Male
24	14	Igf1R	631	Male
24.7	15	Igf1R	631	Male
24.4	16	Igf1R	631	Male
4.1	1	Igf1R	632	Male
6.2	2	Igf1R	632	Male
4.8	3	Igf1R	632	Male
	4	Igf1R	632	Male
10.8	5	Igf1R	632	Male
16.5	6	Igf1R	632	Male
18.3	7	Igf1R	632	Male
19.3	8	Igf1R	632	Male
	9	Igf1R	632	Male
20.1	10	Igf1R	632	Male
21.2	11	Igf1R	632	Male
21.6	12	Igf1R	632	Male
21.3	13	Igf1R	632	Male
22.5	14	Igf1R	632	Male
23.6	15	Igf1R	632	Male
22.7	16	Igf1R	632	Male
4.3	1	Igf1R	633	Male
6.1	2	Igf1R	633	Male
8.2	3	Igf1R	633	Male
14.1	4	Igf1R	633	Male
19.8	5	Igf1R	633	Male
21.5	6	Igf1R	633	Male
22.5	7	Igf1R	633	Male
25.9	8	Igf1R	633	Male
24.6	9	Igf1R	633	Male
25.6	10	Igf1R	633	Male
26.1	11	Igf1R	633	Male
26.5	12	Igf1R	633	Male
28.5	13	Igf1R	633	Male
28	14	Igf1R	633	Male
27.7	15	Igf1R	633	Male
27.3	16	Igf1R	633	Male
3.3	1	WT	664	Male
6	2	WT	664	Male
8	3	WT	664	Male
11.9	4	WT	664	Male
16	5	WT	664	Male
19.8	6	WT	664	Male
21	7	WT	664	Male
22.1	8	WT	664	Male
22.1	9	WT	664	Male
23.2	10	WT	664	Male
23.8	11	WT	664	Male
23.8	12	WT	664	Male
25.7	13	WT	664	Male
24.3	14	WT	664	Male
24.8	15	WT	664	Male
24.6	16	WT	664	Male
3.3	1	WT	665	Male
6	2	WT	665	Male
8.1	3	WT	665	Male
11.1	4	WT	665	Male
16.6	5	WT	665	Male
18.3	6	WT	665	Male
19.5	7	WT	665	Male
20.9	8	WT	665	Male
20.9	9	WT	665	Male
21.5	10	WT	665	Male
21.9	11	WT	665	Male
22.6	12	WT	665	Male
23.8	13	WT	665	Male
23.4	14	WT	665	Male
23.2	15	WT	665	Male
23.2	16	WT	665	Male
3.4	1	Igf1R homo	666	Male
5.8	2	Igf1R homo	666	Male
6.7	3	Igf1R homo	666	Male
7.8	4	Igf1R homo	666	Male
12.8	5	Igf1R homo	666	Male
15.8	6	Igf1R homo	666	Male
17.6	7	Igf1R homo	666	Male
18.4	8	Igf1R homo	666	Male
28.8	9	Igf1R homo	666	Male
19.3	10	Igf1R homo	666	Male
19.7	11	Igf1R homo	666	Male
20.7	12	Igf1R homo	666	Male
21.8	13	Igf1R homo	666	Male
21.8	14	Igf1R homo	666	Male
21.4	15	Igf1R homo	666	Male
21.1	16	Igf1R homo	666	Male
2.6	1	Igf1R homo	667	Male
5.9	2	Igf1R homo	667	Male
6.9	3	Igf1R homo	667	Male
6.3	4	Igf1R homo	667	Male
10.2	5	Igf1R homo	667	Male
13.9	6	Igf1R homo	667	Male
15.3	7	Igf1R homo	667	Male
16.6	8	Igf1R homo	667	Male
17.4	9	Igf1R homo	667	Male
17.9	10	Igf1R homo	667	Male
16.2	11	Igf1R homo	667	Male
19	12	Igf1R homo	667	Male
19.5	13	Igf1R homo	667	Male
20	14	Igf1R homo	667	Male
19.4	15	Igf1R homo	667	Male
19.2	16	Igf1R homo	667	Male
1.9	1	WT	669	Male
4.7	2	WT	669	Male
6.4	3	WT	669	Male
9.3	4	WT	669	Male
15.6	5	WT	669	Male
20.2	6	WT	669	Male
21.7	7	WT	669	Male
22.7	8	WT	669	Male
23.7	9	WT	669	Male
24.9	10	WT	669	Male
25.4	11	WT	669	Male
25.6	12	WT	669	Male
	13	WT	669	Male
26.9	14	WT	669	Male
27.2	15	WT	669	Male
26.7	16	WT	669	Male
1.8	1	WT	672	Male
5.1	2	WT	672	Male
6.5	3	WT	672	Male
8.5	4	WT	672	Male
14.9	5	WT	672	Male
20.2	6	WT	672	Male
21.4	7	WT	672	Male
22.6	8	WT	672	Male
22.9	9	WT	672	Male
23.2	10	WT	672	Male
24.3	11	WT	672	Male
24.9	12	WT	672	Male
24.6	13	WT	672	Male
26	14	WT	672	Male
26.2	15	WT	672	Male
25.4	16	WT	672	Male
2.3	1	WT	673	Male
4.4	2	WT	673	Male
6.2	3	WT	673	Male
7.9	4	WT	673	Male
14.2	5	WT	673	Male
19.5	6	WT	673	Male
19.3	7	WT	673	Male
22	8	WT	673	Male
22.4	9	WT	673	Male
23.5	10	WT	673	Male
24.6	11	WT	673	Male
25.1	12	WT	673	Male
26	13	WT	673	Male
27	14	WT	673	Male
26.6	15	WT	673	Male
26.7	16	WT	673	Male
2.3	1	Igf1R	676	Male
4.6	2	Igf1R	676	Male
5.4	3	Igf1R	676	Male
7.7	4	Igf1R	676	Male
12.5	5	Igf1R	676	Male
16.2	6	Igf1R	676	Male
19.3	7	Igf1R	676	Male
19.5	8	Igf1R	676	Male
20.6	9	Igf1R	676	Male
21.5	10	Igf1R	676	Male
22.6	11	Igf1R	676	Male
23.4	12	Igf1R	676	Male
24.1	13	Igf1R	676	Male
24.2	14	Igf1R	676	Male
24.7	15	Igf1R	676	Male
24.5	16	Igf1R	676	Male
3.7	1	WT	678	Male
5.7	2	WT	678	Male
6	3	WT	678	Male
6.8	4	WT	678	Male
11.9	5	WT	678	Male
17.5	6	WT	678	Male
20.4	7	WT	678	Male
22.5	8	WT	678	Male
23.8	9	WT	678	Male
25	10	WT	678	Male
25.7	11	WT	678	Male
26.4	12	WT	678	Male
26.7	13	WT	678	Male
28	14	WT	678	Male
26.9	15	WT	678	Male
27	16	WT	678	Male
3.9	1	Igf1R	679	Male
5.6	2	Igf1R	679	Male
5.5	3	Igf1R	679	Male
6.6	4	Igf1R	679	Male
10.8	5	Igf1R	679	Male
16.5	6	Igf1R	679	Male
18.8	7	Igf1R	679	Male
20.9	8	Igf1R	679	Male
22.7	9	Igf1R	679	Male
23.1	10	Igf1R	679	Male
23.5	11	Igf1R	679	Male
24.3	12	Igf1R	679	Male
24.8	13	Igf1R	679	Male
25.1	14	Igf1R	679	Male
26.4	15	Igf1R	679	Male
25.3	16	Igf1R	679	Male
4.1	1	Igf1R	682	Male
5.5	2	Igf1R	682	Male
5.9	3	Igf1R	682	Male
6.9	4	Igf1R	682	Male
12.3	5	Igf1R	682	Male
17.8	6	Igf1R	682	Male
19.9	7	Igf1R	682	Male
21.2	8	Igf1R	682	Male
22.1	9	Igf1R	682	Male
22.8	10	Igf1R	682	Male
23.5	11	Igf1R	682	Male
24.3	12	Igf1R	682	Male
25.1	13	Igf1R	682	Male
26.5	14	Igf1R	682	Male
25.6	15	Igf1R	682	Male
25.1	16	Igf1R	682	Male
3.9	1	Igf1R	683	Male
5	2	Igf1R	683	Male
6	3	Igf1R	683	Male
7	4	Igf1R	683	Male
12.3	5	Igf1R	683	Male
17.6	6	Igf1R	683	Male
18.9	7	Igf1R	683	Male
20.5	8	Igf1R	683	Male
21.9	9	Igf1R	683	Male
22.3	10	Igf1R	683	Male
22.6	11	Igf1R	683	Male
23.3	12	Igf1R	683	Male
24.3	13	Igf1R	683	Male
23.6	14	Igf1R	683	Male
24.1	15	Igf1R	683	Male
24.4	16	Igf1R	683	Male
4	1	WT	684	Male
5.9	2	WT	684	Male
6.4	3	WT	684	Male
7.8	4	WT	684	Male
13.8	5	WT	684	Male
20.2	6	WT	684	Male
21.5	7	WT	684	Male
22.7	8	WT	684	Male
22.5	9	WT	684	Male
23.6	10	WT	684	Male
24.4	11	WT	684	Male
25.1	12	WT	684	Male
26.7	13	WT	684	Male
26.6	14	WT	684	Male
26.2	15	WT	684	Male
26.5	16	WT	684	Male
4.6	1	WT	685	Male
5.2	2	WT	685	Male
5.6	3	WT	685	Male
6.5	4	WT	685	Male
10.9	5	WT	685	Male
19.5	6	WT	685	Male
21.3	7	WT	685	Male
22.8	8	WT	685	Male
22.9	9	WT	685	Male
24.6	10	WT	685	Male
25.5	11	WT	685	Male
26	12	WT	685	Male
27.3	13	WT	685	Male
27.5	14	WT	685	Male
26.8	15	WT	685	Male
26.7	16	WT	685	Male
3.6	1	Igf1R	686	Male
4.6	2	Igf1R	686	Male
4.4	3	Igf1R	686	Male
5	4	Igf1R	686	Male
9.4	5	Igf1R	686	Male
15.5	6	Igf1R	686	Male
18	7	Igf1R	686	Male
19.5	8	Igf1R	686	Male
20.7	9	Igf1R	686	Male
21.5	10	Igf1R	686	Male
22.1	11	Igf1R	686	Male
23.7	12	Igf1R	686	Male
24.5	13	Igf1R	686	Male
24.6	14	Igf1R	686	Male
24.2	15	Igf1R	686	Male
24	16	Igf1R	686	Male
4.3	1	Igf1R	687	Male
5	2	Igf1R	687	Male
5.8	3	Igf1R	687	Male
6.8	4	Igf1R	687	Male
	5	Igf1R	687	Male
16.9	6	Igf1R	687	Male
18	7	Igf1R	687	Male
19.2	8	Igf1R	687	Male
20.9	9	Igf1R	687	Male
21.5	10	Igf1R	687	Male
22.3	11	Igf1R	687	Male
23.1	12	Igf1R	687	Male
24.5	13	Igf1R	687	Male
24.2	14	Igf1R	687	Male
24	15	Igf1R	687	Male
24.3	16	Igf1R	687	Male

## Sheet: Fig. 2E-I
	Figure E							Figure F							Figure G
	Females			Males				Females			Males				Females			Males
	WT	WT/InsR	InsR/InsR	WT	WT/InsR	InsR/InsR		WT/WT	WT/InsR	InsR/InsR	WT/WT	WT/InsR	InsR/InsR		WT/WT	WT/InsR	InsR/InsR	WT/WT	WT/InsR	InsR/InsR
	18.3	21.2	11.3	23.5	26.6	12.5		15.89	16.94	9.53	20.77	22.22	10.43		86.83	79.91	84.34	88.38	83.53	83.44
	20	20.3		23.8	25.2	13		17.35	17.36		21.76	21.7	10.52		86.75	85.52		91.43	86.11	80.92
	21	19.9		24.2	28.8	13.1		18.49	17.11		21.61	24.64	11.04		88.05	85.98		89.3	85.56	84.27
	19.6	19.2		28.5	28			16.18	16.7		25.35	23.17			82.55	86.98		88.95	82.75
	19.1	20.7		24	28.5			15.81	17.86		21.44	25.36			82.77	86.28		89.33	88.98
	19.6	21.8		23.7	21.4			16.27	18.11		20.64	19.62			83.01	83.07		87.09	91.68
	20.2	21.4		25.3	23.7			17.31	18.4		21.45	21.05			85.69	85.98		84.78	88.82
	19.1	22.6		25.3	25.8			16.74	17.68		22.16	20.73			87.64	78.23		87.59	80.35
	21.2	19.9		24	24.2			17.88	17.32		21.12	20.12			84.34	87.04		88	83.14
	21.3	19.6		24	23.3			18.11	15.58		21.46	19.73			85.02	79.49		89.42	84.68
					25							20.97							83.88
					24.5							21.64							88.33
	Figure H							Figure I
	Females			Males				Females			Males
	WT/WT	WT/InsR	InsR/InsR	WT/WT	WT/InsR	InsR/InsR		WT/WT	WT/InsR	InsR/InsR	WT/WT	WT/InsR	InsR/InsR
	0.8	2.75	0.7	1.27	2.78	0.7		4.37158	12.9717	6.19469	5.40426	10.4511	5.6
	0.87	1.34		0.77	1.98	0.58		4.35	6.60098		3.23529	7.85714	4.46154
	0.81	1.12		1.05	2.31	0.81		3.85714	5.62814		4.33884	8.02083	6.18321
	1.66	0.93		1.36	3.34			8.46939	4.84375		4.77193	11.9286
	1.14	1.18		0.95	1.56			5.96859	5.70048		3.95833	5.47368
	1.29	2.01		1.34	0.75			6.58163	9.22018		5.65401	3.50467
	1.19	1.16		1.89	1.33			5.89109	5.42056		7.47036	5.61181
	0.63	3.11		0.93	3.78			3.29843	13.7611		3.67589	14.6512
	1.17	0.95		1.35	2.75			5.51887	4.77387		5.625	11.3636
	1.32	1.56		1.02	1.91			6.19718	7.95918		4.25	8.19743
					2.48							9.92
					1.26							5.14286

## Sheet: Fig. 2J-N
	Figure J							Figure K							Figure L
	Females			Males				Females			Males				Females			Males
	WT/WT	WT/IGF-1R	IGF1-R/IGF-1R	WT/WT	WT/IGF-1R	IGF1-R/IGF-1R		WT/WT	WT/IGF-1R	IGF1-R/IGF-1R	WT/WT	WT/IGF-1R	IGF1-R/IGF-1R		WT/WT	WT/IGF-1R	IGF1-R/IGF-1R	WT/WT	WT/IGF-1R	IGF1-R/IGF-1R
	22.8	18.2	16.8	28.4	26.7	21.8		20.58	15.61	18.81	25.23	23.31	18.81		81.0526	85.7692	80.5952	88.838	87.3034	86.2844
	21.6	19.5		25.1	24.4	20.1		18.48	16.76	17.82	21.89	21.33	17.82		80.6482	85.9487		87.2112	87.418	88.6567
	19.9	19.3		23.6	23.4			17.42	16.14		20.63	21.42			85.1256	83.6269		87.4153	91.5385
	20.9	20.5		27.4	27.3			16.94	17.31		24.69	23.88			85.1675	84.439		90.1095	87.4725
	20.5	19.2		26.1	25.4			17.8	16.19		23.32	22.51			84.5854	84.3229		89.3487	88.6221
		14.1		27.7	27.2			17.34	12.19		25.06	23.47				86.4539		90.4693	86.2868
				28.2	25.9			18.27			25.19	23.39						89.3262	90.3089
				27.1	24.7						23.67	21.34						87.3432	86.3968
				27.5	25.1						24.68	21.77						89.7455	86.7331
					24.7							21.56							87.2875
	Figure M							Figure N
	Females			Males				Females			Males
	WT/WT	WT/IGF-1R	IGF1-R/IGF-1R	1.51	1.82	1.78		WT/WT	WT/IGF-1R	IGF1-R/IGF-1R	WT/WT	WT/IGF-1R	IGF1-R/IGF-1R
	2.64	1.26	2.09	1.73	1.68	1.11		11.579	6.92308	12.4405	5.3169	6.81648	8.16514
	2.32	1.19		1.33	0.89			10.7407	6.10256		6.89243	6.88525	5.52239
	7.37	1.6		1	1.78			5.62814	8.29016		5.63559	3.80342
	1.12	1.35		1.34	1.35			6.79426	6.58537		3.64963	6.52015
	1.42	1.62		0.92	1.08			7.46342	8.4375		5.1341	5.31496
	1.53	0.69		1.21	1.04				4.89362		3.3213	3.97059
	3.15			1.66	1.82						4.29078	4.01544
				1.16	1.73						6.12546	7.36842
					1.58						4.21818	6.89243
												6.39676

## Sheet: Fig. 3A
Sex	Genotype	ID	Light cycle	Dark cycle	Total
Female	WT	354	0.814193	0.860485	0.837339
Female	WT	356	0.819353	0.848965	0.834159
Female	WT	358	0.780337	0.837131	0.808734
Female	WT	378	0.82052	0.821194	0.820857
Female	WT	372	0.76441	0.826797	0.795603
Female	WT	353	0.7932	0.842767	0.817984
Female	WT	380	0.827356	0.854934	0.841145
Female	WT	397	0.780993	0.803476	0.792234
Female	InsR		0.802881	0.858601	0.830741
Female	InsR		0.822426	0.862563	0.842494
Female	InsR		0.800096	0.881175	0.840636
Female	InsR		0.765333	0.807542	0.786437
Female	InsR		0.782904	0.869953	0.826429
Female	InsR		0.750024	0.785531	0.767777
Female	InsR		0.792965	0.868709	0.830837
Female	InsR		0.803662	0.837372	0.820517
Female	InsR		0.789656	0.841991	0.815823
Female	InsR		0.779266	0.823888	0.801577
Male	WT		0.819407	0.873544	0.846476
Male	WT		0.797461	0.848736	0.823099
Male	WT		0.763415	0.859672	0.811543
Male	WT		0.799407	0.848657	0.824032
Male	WT		0.798232	0.84942	0.823826
Male	WT		0.775223	0.861608	0.818416
Male	WT		0.785961	0.854186	0.820074
Male	WT		0.800135	0.834457	0.817296
Male	WT		0.844193	0.826628	0.835411
Male	InsR		0.769947	0.822838	0.796393
Male	InsR		0.776996	0.846201	0.811599
Male	InsR		0.823138	0.875559	0.849348
Male	InsR		0.788986	0.810631	0.799809
Male	InsR		0.806866	0.809686	0.808276
Male	InsR		0.793969	0.85674	0.825355
Male	InsR		0.793264	0.823275	0.808269
Male	InsR		0.760008	0.808047	0.784028
Male	InsR		0.780497	0.887235	0.833866
Male	InsR		0.823592	0.840697	0.832144
Male	InsR		0.810924	0.816427	0.813676
Male	InsR		0.801549	0.826647	0.814098
Male	Homo		0.543425	0.513511	0.528468
Male	Homo		0.532239	0.501097	0.516668
Male	Homo		0.577341	0.57854	0.57794

## Sheet: Fig. 3B
Sex	Genotype	Light cycle	Dark cycle	Total
Males	WT/WT	0.818022	0.836362	0.827192
Males		0.778317	0.897785	0.838051
Males		0.831665	0.846596	0.839131
Males		0.797016	0.851163	0.824089
Males		0.80902	0.833632	0.821326
Males		0.786627	0.834629	0.810628
Males		0.782177	0.801998	0.792087
Males	WT/IGF-1	0.826598	0.889246	0.857922
Males		0.836693	0.825526	0.83111
Males		0.813693	0.877231	0.845462
Males		0.822434	0.864627	0.84353
Males		0.773372	0.870548	0.82196
Males		0.790226	0.82439	0.807308
Males		0.78093	0.873723	0.827326
Males		0.777916	0.818604	0.79826
Males		0.782011	0.833961	0.807986
Males	IGF1/IGF-1	0.767226	0.850874	0.80905
Males		0.826079	0.847554	0.836817
Females	WT/WT	122.199	462.753	584.952
Females		119.913	694.416	814.329
Females		125.583	553.833	679.416
Females		136.526	704.997	841.523
Females		89.2581	734.683	823.941
Females		74.6884	300.196	374.884
Females		106.169	481.12	587.289
Females	WT/IGF-1	98.9117	630.65	729.562
Females		207.971	1408.81	1616.78
Females		106.973	362.652	469.625
Females		139.02	482.956	621.976
Females		79.5089	349.911	429.42
Females		67.5941	359.054	426.648
Females	IGF1/IGF-1	67.5941	359.054	426.648

## Sheet: Fig. 3C
Sex	Genotype	Light cycle	Dark cycle	Total
Female	WT	14.8755	19.4587	17.1671
Female		17.5313	24.9557	21.2435
Female		18.1806	26.8991	22.5399
Female		19.3747	25.7565	22.5656
Female		19.5872	25.846	22.7166
Female		19.0956	27.1666	23.1311
Female		17.7356	23.4304	20.583
Female		18.1379	24.8981	21.518
Female		19.8031	25.2861	22.5446
Female		18.9594	25.8369	22.3982
Female	INSR	17.897	24.1503	21.0236
Female		20.3814	28.3528	24.3671
Female		18.3848	23.9857	21.1852
Female		17.7834	23.8625	20.8229
Female		17.1951	23.1864	20.1907
Female		15.0291	20.8867	17.9579
Female		16.804	24.5592	20.6816
Female		20.248	27.0548	23.6514
Female		18.8909	24.8354	21.8631
Female		18.6384	22.6049	20.6216
Male	WT	0.267243	0.36718	0.317212
Male		0.284183	0.396983	0.340583
Male		0.291372	0.398154	0.344763
Male		0.301441	0.402545	0.351993
Male		0.302981	0.398151	0.350566
Male		0.293012	0.404744	0.348878
Male		0.316133	0.437924	0.377029
Male		0.334064	0.4477	0.390882
Male		0.383228	0.471539	0.427383
Male
Male
Male
Male	INSR	0.31492	0.415628	0.365274
Male		0.302558	0.412248	0.357403
Male		0.307153	0.405024	0.356088
Male		0.359009	0.45238	0.405694
Male		0.321679	0.433978	0.377828
Male		0.287071	0.396228	0.341649
Male		0.299788	0.393513	0.34665
Male		0.333531	0.439923	0.386727
Male		0.285796	0.419221	0.352509
Male		0.351346	0.444124	0.397735
Male		0.368595	0.454507	0.411551
Male		0.343561	0.459705	0.401633
Male	HOMO Males	0.239665	0.313773	0.276719
Male		0.257872	0.293169	0.27552
Male		0.269139	0.367568	0.318354

[truncated: 47 more sheets: Fig. 3D, Fig. 3E, Fig. 3F, Fig. 3G, Fig.3H, Fig. 4A-B, Fig. 4C,G, Fig.Sup. 2A,C   , Fig. 4E-F, Fig.Sup. 2B,D, Fig. 4I-J, Fig. 4.K,O, Fig. 4.M-N, Fig.Sup. 2E,G, Fig.Sup. 2F,H, Fig. 4D,H,L,P, Fig. 5A, Fig. 5B, Fig. 5C, Fig. 5D …]
